# Supplementary material for: The crystal structures of two new coumarin derivatives: 2-(4-{2-[(2-oxo-2H-chromen-4-yl)­oxy]acet­yl}piperazin-1-yl)acetamide and N-(2,4-di­meth­oxy­benz­yl)-2-[(2-oxo-2H-chromen-4-yl)­oxy]acetamide
Source: Acta Crystallogr E Crystallogr Commun. 2019 Mar 26;75(Pt 4):482–8. doi: 10.1107/S2056989019003736 (PMC6509693; doi:10.1107/S2056989019003736)
Supplement: Supplementary file 1 [file e-75-00482-sup1.cif]

##############################################################################
#                                                                            #
# This CIF contains the data in a paper accepted for publication in          #
# Acta Crystallographica Section E. It conforms to the requirements of       #
# Notes for Authors for Acta Crystallographica Section E, and has been       #
# peer reviewed under the auspices of the IUCr Commission on Journals.       #
#                                                                            #
# Full details of the Crystallographic Information File format               #
# are given in the paper "The Crystallographic Information File (CIF):       #
# a New Standard Archive File for Crystallography" by S. R. Hall, F. H.      #
# Allen and I. D. Brown [Acta Cryst. (1991), A47, 655-685].                  #
#                                                                            #
# The current version of the core CIF dictionary is obtainable from          #
# ftp://ftp.iucr.org/pub/cif_core.dic.                                       #
#                                                                            #
# Software is freely available for graphical display of the structure(s)     #
# in this CIF. For information consult the CIF software page                 #
# http://www.iucr.org/resources/cif/software.                                #
#                                                                            #
# This file may be used for bona fide research purposes within the           #
# scientific community so long as proper attribution is given to the journal # 
# article from which it was obtained.                                        #
#                                                                            #
##############################################################################
data_global
_audit_creation_method     SHELXL-2018/3
_journal_date_recd_electronic     2019-02-18
_journal_date_accepted     2019-03-18
_journal_name_full     'Acta Crystallographica, Section E'
_journal_year     2019
_journal_volume     75
_journal_issue      4
_journal_page_first     482
_journal_page_last     488
_journal_paper_category     GO
_journal_paper_doi     10.1107/S2056989019003736
_journal_coeditor_code     SU5482
loop_
    _publ_contact_author_name
    _publ_contact_author_address
    _publ_contact_author_email
    'Dr. M. NizamMohideen'
;
PG & Research Department of Physics
The New College (Autonomous)
Chennai 600 014
Tamil Nadu
India
;
 'mnizam.new@gmail.com'
_publ_contact_author_fax     ?
_publ_contact_author_phone     '91-9841459257'
_publ_section_title
;
The crystal structures of two new coumarin derivatives:
2-(4-{2-[(2-oxo-2<i>H</i>-chromen-4-yl)oxy]acetyl}piperazin-1-yl)acetamide and
<i>N</i>-(2,4-dimethoxybenzyl)-2-[(2-oxo-2<i>H</i>-chromen-4-yl)oxy]acetamide
;
loop_
    _publ_author_name
    _publ_author_address
    'Syed Abuthahir, S.'
;
PG & Research Department of Physics
The New College (Autonomous)
Chennai 600 014
Tamil Nadu
India
;
    'NizamMohideen, M.'
;
PG & Research Department of Physics
The New College (Autonomous)
Chennai 600 014
Tamil Nadu
India
;
    'Viswanathan, V.'
;
Department of Biophysics
All India Institute of Medical Science
New Delhi 110 029
India
;
    'Govindhan, M.'
;
Department of Chemistry
Anna University
Chennai 600 025
India
Orchid Chemicals & Pharmaceuticals Ltd
R&D Centre
Sholinganallur
Chennai 600 119
India
;
    'Subramanian, K.'
;
Department of Chemistry
Anna University
Chennai 600 025
India
;
_publ_section_synopsis
;
The crystal structures of two 2-[(2-oxo-2<i>H</i>-chromen-4-yl)oxy]acetamide
derivatives are described and the intermolecular contacts in the crystals
analysed using Hirshfeld surface analysis and two-dimensional fingerprint
plots.
;
data_I
_database_code_depnum_ccdc_archive 'CCDC 1891496'
_audit_creation_method     'SHELXL-2018/3'
_chemical_name_systematic
;
2-(4-{2-[(2-Oxo-2<i>H</i>-chromen-4-yl)oxy]acetyl}piperazin-1-yl)acetamide
;
_chemical_name_common     ?
_chemical_formula_moiety     'C17 H19 N3 O5'
_chemical_formula_sum     'C17 H19 N3 O5'
_chemical_formula_iupac     'C17 H19 N3 O5'
_chemical_formula_weight     345.35
_chemical_melting_point     ?
_space_group_crystal_system     triclinic
_space_group_name_H-M_alt     'P -1'
_space_group_name_Hall     '-P 1'
loop_
    _space_group_symop_operation_xyz
    'x, y, z'
    '-x, -y, -z'
_cell_length_a     8.5260(3)
_cell_length_b     8.8415(3)
_cell_length_c     11.9462(4)
_cell_angle_alpha     88.660(2)
_cell_angle_beta     69.568(2)
_cell_angle_gamma     70.724(2)
_cell_volume     792.27(5)
_cell_formula_units_Z     2
_cell_measurement_reflns_used     3382
_cell_measurement_theta_min     1.829
_cell_measurement_theta_max     26.897
_cell_measurement_temperature     293(2)
_exptl_crystal_description     Block
_exptl_crystal_colour     Colourless
_exptl_crystal_size_max     0.250
_exptl_crystal_size_mid     0.240
_exptl_crystal_size_min     0.200
_exptl_crystal_density_diffrn     1.448
_exptl_crystal_density_meas     ?
_exptl_crystal_density_method     ?
_exptl_crystal_F_000     364
_exptl_absorpt_coefficient_mu     0.108
_exptl_absorpt_correction_type     multi-scan
_exptl_absorpt_process_details
;
(<i>SADABS</i>; Bruker, 2008)
;
_exptl_absorpt_correction_T_min     0.756
_exptl_absorpt_correction_T_max     0.824
_diffrn_ambient_temperature     293(2)
_diffrn_source     ?
_diffrn_radiation_type     MoK\a
_diffrn_radiation_wavelength     0.71073
_diffrn_measurement_device_type     'Bruker Kappa APEXII CCD'
_diffrn_measurement_method     '\w and \f scans'
_diffrn_detector_area_resol_mean     ?
_diffrn_reflns_number     12022
_diffrn_reflns_av_R_equivalents     0.0267
_diffrn_reflns_av_unetI/netI     0.0206
_diffrn_reflns_theta_min     1.829
_diffrn_reflns_theta_max     26.897
_diffrn_reflns_theta_full     25.242
_diffrn_measured_fraction_theta_max     0.989
_diffrn_measured_fraction_theta_full     1.000
_diffrn_reflns_limit_h_min     -10
_diffrn_reflns_limit_h_max     10
_diffrn_reflns_limit_k_min     -11
_diffrn_reflns_limit_k_max     11
_diffrn_reflns_limit_l_min     -15
_diffrn_reflns_limit_l_max     15
_refine_special_details     ?
_reflns_number_total     3382
_reflns_number_gt     2947
_reflns_threshold_expression     'I > 2\s(I)'
_refine_ls_structure_factor_coef     Fsqd
_refine_ls_matrix_type     full
_refine_ls_R_factor_all     0.0444
_refine_ls_R_factor_gt     0.0388
_refine_ls_wR_factor_gt     0.1049
_refine_ls_wR_factor_ref     0.1101
_refine_ls_goodness_of_fit_ref     1.043
_refine_ls_restrained_S_all     1.043
_refine_ls_number_reflns     3382
_refine_ls_number_parameters     227
_refine_ls_number_restraints     0
_refine_ls_hydrogen_treatment     constr
_refine_ls_weighting_scheme     calc
_refine_ls_weighting_details
              'w=1/[\s^2^(Fo^2^)+(0.0556P)^2^+0.2007P] where P=(Fo^2^+2Fc^2^)/3'
_atom_sites_solution_hydrogens     geom
_atom_sites_solution_primary     direct
_atom_sites_solution_secondary     difmap
_refine_ls_shift/su_max     0.000
_refine_ls_shift/su_mean     0.000
_refine_diff_density_max     0.295
_refine_diff_density_min     -0.182
_refine_ls_extinction_method
;
(SHELXL2018; Sheldrick, 2015)
;
_refine_ls_extinction_coef     0.020(4)
_refine_ls_extinction_expression
                                  'Fc^*^=kFc[1+0.001xFc^2^\l^3^/sin(2\q)]^-1/4^'
loop_
    _atom_type_symbol
    _atom_type_description
    _atom_type_scat_dispersion_real
    _atom_type_scat_dispersion_imag
    _atom_type_scat_source
    'C' 'C' 0.0033 0.0016
                         'International Tables Vol C Tables 4.2.6.8 and 6.1.1.4'
    'H' 'H' 0.0000 0.0000
                         'International Tables Vol C Tables 4.2.6.8 and 6.1.1.4'
    'N' 'N' 0.0061 0.0033
                         'International Tables Vol C Tables 4.2.6.8 and 6.1.1.4'
    'O' 'O' 0.0106 0.0060
                         'International Tables Vol C Tables 4.2.6.8 and 6.1.1.4'
_computing_data_collection
;
APEX2 (Bruker, 2008)
;
_computing_cell_refinement
;
SAINT (Bruker, 2008)
;
_computing_data_reduction
;
SAINT (Bruker, 2008)
;
_computing_structure_solution
;
SHELXS2018 (Sheldrick, 2008)
;
_computing_structure_refinement
;
SHELXL2018 (Sheldrick, 2015)
;
_computing_molecular_graphics
;
ORTEP-3 for Windows (Farrugia, 2012) and Mercury (Macrae <i>et al.</i>,
2008)
;
_computing_publication_material
;
WinGX (Farrugia, 2012), publCIF (Westrip, 2010) and PLATON
(Spek, 2009)
;
loop_
    _atom_site_type_symbol
    _atom_site_label
    _atom_site_fract_x
    _atom_site_fract_y
    _atom_site_fract_z
    _atom_site_U_iso_or_equiv
    _atom_site_adp_type
    _atom_site_calc_flag
    _atom_site_occupancy
    _atom_site_disorder_assembly
    _atom_site_disorder_group
    C C1 0.57138(16) 0.24849(15) 0.44898(11) 0.0326(3) Uani d 1 . .
    C C2 0.72086(18) 0.15454(16) 0.47279(13) 0.0396(3) Uani d 1 . .
    H H2 0.713439 0.076848 0.526334 0.047 Uiso calc 1 . .
    C C3 0.87983(18) 0.17916(17) 0.41538(13) 0.0426(3) Uani d 1 . .
    H H3 0.980829 0.116794 0.430161 0.051 Uiso calc 1 . .
    C C4 0.89217(18) 0.29534(18) 0.33584(13) 0.0419(3) Uani d 1 . .
    H H4 1.000730 0.310220 0.297651 0.050 Uiso calc 1 . .
    C C5 0.74271(16) 0.38890(16) 0.31349(12) 0.0355(3) Uani d 1 . .
    H H5 0.750512 0.467720 0.260957 0.043 Uiso calc 1 . .
    C C6 0.57975(15) 0.36540(14) 0.36965(11) 0.0297(3) Uani d 1 . .
    C C7 0.41622(16) 0.45736(14) 0.35108(11) 0.0298(3) Uani d 1 . .
    C C8 0.26528(16) 0.42648(15) 0.40841(12) 0.0359(3) Uani d 1 . .
    H H8 0.162437 0.483635 0.393790 0.043 Uiso calc 1 . .
    C C9 0.25981(17) 0.30714(16) 0.49166(13) 0.0385(3) Uani d 1 . .
    C C10 0.28057(16) 0.68340(15) 0.26066(12) 0.0328(3) Uani d 1 . .
    H H10A 0.295441 0.787474 0.249025 0.039 Uiso calc 1 . .
    H H10B 0.176835 0.696178 0.332561 0.039 Uiso calc 1 . .
    C C11 0.25178(15) 0.62523(14) 0.15331(11) 0.0316(3) Uani d 1 . .
    C C12 0.11451(17) 0.69477(15) 0.00279(11) 0.0342(3) Uani d 1 . .
    H H12A 0.191175 0.585566 -0.031236 0.041 Uiso calc 1 . .
    H H12B 0.137190 0.766053 -0.059147 0.041 Uiso calc 1 . .
    C C13 -0.07778(17) 0.70594(14) 0.04377(13) 0.0358(3) Uani d 1 . .
    H H13A -0.104008 0.680104 -0.024677 0.043 Uiso calc 1 . .
    H H13B -0.097577 0.627835 0.100571 0.043 Uiso calc 1 . .
    C C14 -0.15445(17) 0.91151(15) 0.20136(11) 0.0349(3) Uani d 1 . .
    H H14A -0.176974 0.839746 0.262958 0.042 Uiso calc 1 . .
    H H14B -0.231186 1.020451 0.236057 0.042 Uiso calc 1 . .
    C C15 0.03821(17) 0.90093(14) 0.16159(12) 0.0348(3) Uani d 1 . .
    H H15A 0.058654 0.980127 0.105913 0.042 Uiso calc 1 . .
    H H15B 0.064622 0.924109 0.230622 0.042 Uiso calc 1 . .
    C C16 -0.38171(17) 0.87031(15) 0.14408(15) 0.0423(3) Uani d 1 . .
    H H16A -0.401742 0.814610 0.215885 0.051 Uiso calc 1 . .
    H H16B -0.396724 0.810638 0.083757 0.051 Uiso calc 1 . .
    C C17 -0.52246(17) 1.03707(16) 0.17290(14) 0.0419(3) Uani d 1 . .
    N N1 0.15528(13) 0.73936(12) 0.10337(9) 0.0319(2) Uani d 1 . .
    N N2 -0.19807(13) 0.86796(11) 0.10060(9) 0.0308(2) Uani d 1 . .
    N N3 -0.47248(16) 1.15212(14) 0.11445(12) 0.0465(3) Uani d 1 . .
    H H3A -0.547778 1.248448 0.125737 0.056 Uiso calc 1 . .
    H H3B -0.364686 1.130611 0.065147 0.056 Uiso calc 1 . .
    O O1 0.41560(12) 0.22028(11) 0.50832(9) 0.0416(2) Uani d 1 . .
    O O2 0.12892(14) 0.27595(14) 0.55044(11) 0.0566(3) Uani d 1 . .
    O O3 0.43529(11) 0.57057(11) 0.27551(9) 0.0382(2) Uani d 1 . .
    O O4 0.31673(15) 0.48319(11) 0.11304(10) 0.0529(3) Uani d 1 . .
    O O5 -0.67279(15) 1.05727(14) 0.24444(14) 0.0753(4) Uani d 1 . .
loop_
    _atom_site_aniso_label
    _atom_site_aniso_U_11
    _atom_site_aniso_U_22
    _atom_site_aniso_U_33
    _atom_site_aniso_U_12
    _atom_site_aniso_U_13
    _atom_site_aniso_U_23
    C1 0.0309(6) 0.0317(6) 0.0322(6) -0.0043(5) -0.0139(5) 0.0023(5)
    C2 0.0411(7) 0.0344(6) 0.0401(7) -0.0007(5) -0.0225(6) 0.0044(5)
    C3 0.0347(7) 0.0414(7) 0.0480(8) 0.0031(5) -0.0252(6) -0.0034(6)
    C4 0.0283(6) 0.0502(8) 0.0437(8) -0.0067(6) -0.0150(6) -0.0027(6)
    C5 0.0309(6) 0.0402(7) 0.0330(7) -0.0080(5) -0.0128(5) 0.0042(5)
    C6 0.0275(6) 0.0309(6) 0.0280(6) -0.0032(5) -0.0132(5) 0.0006(5)
    C7 0.0298(6) 0.0305(6) 0.0285(6) -0.0061(5) -0.0141(5) 0.0057(5)
    C8 0.0282(6) 0.0379(7) 0.0415(7) -0.0068(5) -0.0173(5) 0.0110(5)
    C9 0.0312(6) 0.0395(7) 0.0431(7) -0.0089(5) -0.0146(5) 0.0109(6)
    C10 0.0287(6) 0.0318(6) 0.0394(7) -0.0072(5) -0.0177(5) 0.0130(5)
    C11 0.0277(6) 0.0270(6) 0.0371(7) -0.0049(4) -0.0129(5) 0.0088(5)
    C12 0.0354(6) 0.0293(6) 0.0328(6) -0.0015(5) -0.0153(5) 0.0001(5)
    C13 0.0385(7) 0.0252(6) 0.0436(7) -0.0057(5) -0.0195(6) -0.0003(5)
    C14 0.0347(6) 0.0295(6) 0.0336(7) -0.0003(5) -0.0142(5) 0.0009(5)
    C15 0.0372(7) 0.0236(5) 0.0443(7) -0.0008(5) -0.0243(6) -0.0003(5)
    C16 0.0325(7) 0.0316(6) 0.0635(9) -0.0104(5) -0.0192(6) 0.0099(6)
    C17 0.0281(6) 0.0363(7) 0.0591(9) -0.0070(5) -0.0171(6) 0.0049(6)
    N1 0.0322(5) 0.0250(5) 0.0363(6) -0.0012(4) -0.0179(4) 0.0017(4)
    N2 0.0278(5) 0.0250(5) 0.0388(6) -0.0047(4) -0.0153(4) 0.0032(4)
    N3 0.0340(6) 0.0324(6) 0.0650(8) -0.0031(5) -0.0166(6) 0.0110(5)
    O1 0.0351(5) 0.0414(5) 0.0469(6) -0.0093(4) -0.0178(4) 0.0197(4)
    O2 0.0375(5) 0.0654(7) 0.0673(7) -0.0209(5) -0.0181(5) 0.0328(6)
    O3 0.0280(4) 0.0439(5) 0.0448(5) -0.0100(4) -0.0190(4) 0.0205(4)
    O4 0.0659(7) 0.0272(5) 0.0597(7) 0.0043(4) -0.0346(6) 0.0017(4)
    O5 0.0340(6) 0.0528(7) 0.1128(11) -0.0086(5) -0.0018(6) 0.0128(7)
_geom_special_details
;
 All esds (except the esd in the dihedral angle between two l.s. planes)
 are estimated using the full covariance matrix.  The cell esds are taken
 into account individually in the estimation of esds in distances, angles
 and torsion angles; correlations between esds in cell parameters are only
 used when they are defined by crystal symmetry.  An approximate (isotropic)
 treatment of cell esds is used for estimating esds involving l.s. planes.
;
loop_
    _geom_bond_atom_site_label_1
    _geom_bond_atom_site_label_2
    _geom_bond_site_symmetry_2
    _geom_bond_distance
    _geom_bond_publ_flag
    C1 O1 . 1.3718(16) ?
    C1 C6 . 1.3883(18) ?
    C1 C2 . 1.3922(17) ?
    C2 C3 . 1.376(2) ?
    C2 H2 . 0.9300 ?
    C3 C4 . 1.387(2) ?
    C3 H3 . 0.9300 ?
    C4 C5 . 1.3823(18) ?
    C4 H4 . 0.9300 ?
    C5 C6 . 1.3990(17) ?
    C5 H5 . 0.9300 ?
    C6 C7 . 1.4538(15) ?
    C7 O3 . 1.3439(15) ?
    C7 C8 . 1.3444(17) ?
    C8 C9 . 1.4338(18) ?
    C8 H8 . 0.9300 ?
    C9 O2 . 1.2089(16) ?
    C9 O1 . 1.3774(15) ?
    C10 O3 . 1.4328(13) ?
    C10 C11 . 1.5177(18) ?
    C10 H10A . 0.9700 ?
    C10 H10B . 0.9700 ?
    C11 O4 . 1.2241(15) ?
    C11 N1 . 1.3482(15) ?
    C12 N1 . 1.4574(16) ?
    C12 C13 . 1.5073(18) ?
    C12 H12A . 0.9700 ?
    C12 H12B . 0.9700 ?
    C13 N2 . 1.4677(15) ?
    C13 H13A . 0.9700 ?
    C13 H13B . 0.9700 ?
    C14 N2 . 1.4712(16) ?
    C14 C15 . 1.5127(18) ?
    C14 H14A . 0.9700 ?
    C14 H14B . 0.9700 ?
    C15 N1 . 1.4632(15) ?
    C15 H15A . 0.9700 ?
    C15 H15B . 0.9700 ?
    C16 N2 . 1.4604(16) ?
    C16 C17 . 1.5164(18) ?
    C16 H16A . 0.9700 ?
    C16 H16B . 0.9700 ?
    C17 O5 . 1.2232(18) ?
    C17 N3 . 1.3226(19) ?
    N3 H3A . 0.8600 ?
    N3 H3B . 0.8600 ?
loop_
    _geom_angle_atom_site_label_1
    _geom_angle_atom_site_label_2
    _geom_angle_atom_site_label_3
    _geom_angle_site_symmetry_1
    _geom_angle_site_symmetry_3
    _geom_angle
    _geom_angle_publ_flag
    O1 C1 C6 . . 121.80(11) ?
    O1 C1 C2 . . 116.65(12) ?
    C6 C1 C2 . . 121.54(12) ?
    C3 C2 C1 . . 118.55(13) ?
    C3 C2 H2 . . 120.7 ?
    C1 C2 H2 . . 120.7 ?
    C2 C3 C4 . . 121.20(12) ?
    C2 C3 H3 . . 119.4 ?
    C4 C3 H3 . . 119.4 ?
    C5 C4 C3 . . 119.83(13) ?
    C5 C4 H4 . . 120.1 ?
    C3 C4 H4 . . 120.1 ?
    C4 C5 C6 . . 120.20(13) ?
    C4 C5 H5 . . 119.9 ?
    C6 C5 H5 . . 119.9 ?
    C1 C6 C5 . . 118.66(11) ?
    C1 C6 C7 . . 117.34(11) ?
    C5 C6 C7 . . 123.99(11) ?
    O3 C7 C8 . . 126.49(11) ?
    O3 C7 C6 . . 113.36(10) ?
    C8 C7 C6 . . 120.14(11) ?
    C7 C8 C9 . . 121.26(11) ?
    C7 C8 H8 . . 119.4 ?
    C9 C8 H8 . . 119.4 ?
    O2 C9 O1 . . 116.18(12) ?
    O2 C9 C8 . . 125.71(12) ?
    O1 C9 C8 . . 118.11(11) ?
    O3 C10 C11 . . 110.44(10) ?
    O3 C10 H10A . . 109.6 ?
    C11 C10 H10A . . 109.6 ?
    O3 C10 H10B . . 109.6 ?
    C11 C10 H10B . . 109.6 ?
    H10A C10 H10B . . 108.1 ?
    O4 C11 N1 . . 122.28(12) ?
    O4 C11 C10 . . 121.53(11) ?
    N1 C11 C10 . . 116.17(10) ?
    N1 C12 C13 . . 110.40(10) ?
    N1 C12 H12A . . 109.6 ?
    C13 C12 H12A . . 109.6 ?
    N1 C12 H12B . . 109.6 ?
    C13 C12 H12B . . 109.6 ?
    H12A C12 H12B . . 108.1 ?
    N2 C13 C12 . . 111.22(10) ?
    N2 C13 H13A . . 109.4 ?
    C12 C13 H13A . . 109.4 ?
    N2 C13 H13B . . 109.4 ?
    C12 C13 H13B . . 109.4 ?
    H13A C13 H13B . . 108.0 ?
    N2 C14 C15 . . 111.67(10) ?
    N2 C14 H14A . . 109.3 ?
    C15 C14 H14A . . 109.3 ?
    N2 C14 H14B . . 109.3 ?
    C15 C14 H14B . . 109.3 ?
    H14A C14 H14B . . 107.9 ?
    N1 C15 C14 . . 109.84(10) ?
    N1 C15 H15A . . 109.7 ?
    C14 C15 H15A . . 109.7 ?
    N1 C15 H15B . . 109.7 ?
    C14 C15 H15B . . 109.7 ?
    H15A C15 H15B . . 108.2 ?
    N2 C16 C17 . . 114.84(10) ?
    N2 C16 H16A . . 108.6 ?
    C17 C16 H16A . . 108.6 ?
    N2 C16 H16B . . 108.6 ?
    C17 C16 H16B . . 108.6 ?
    H16A C16 H16B . . 107.5 ?
    O5 C17 N3 . . 124.21(13) ?
    O5 C17 C16 . . 119.73(13) ?
    N3 C17 C16 . . 116.04(12) ?
    C11 N1 C12 . . 120.29(10) ?
    C11 N1 C15 . . 125.01(11) ?
    C12 N1 C15 . . 111.98(9) ?
    C16 N2 C13 . . 109.10(10) ?
    C16 N2 C14 . . 109.88(10) ?
    C13 N2 C14 . . 109.94(9) ?
    C17 N3 H3A . . 120.0 ?
    C17 N3 H3B . . 120.0 ?
    H3A N3 H3B . . 120.0 ?
    C1 O1 C9 . . 121.30(10) ?
    C7 O3 C10 . . 119.29(9) ?
loop_
    _geom_torsion_atom_site_label_1
    _geom_torsion_atom_site_label_2
    _geom_torsion_atom_site_label_3
    _geom_torsion_atom_site_label_4
    _geom_torsion_site_symmetry_1
    _geom_torsion_site_symmetry_2
    _geom_torsion_site_symmetry_3
    _geom_torsion_site_symmetry_4
    _geom_torsion
    _geom_torsion_publ_flag
    O1 C1 C2 C3 . . . . -179.85(11) ?
    C6 C1 C2 C3 . . . . -0.22(19) ?
    C1 C2 C3 C4 . . . . 0.4(2) ?
    C2 C3 C4 C5 . . . . 0.2(2) ?
    C3 C4 C5 C6 . . . . -0.8(2) ?
    O1 C1 C6 C5 . . . . 179.20(11) ?
    C2 C1 C6 C5 . . . . -0.42(18) ?
    O1 C1 C6 C7 . . . . -0.25(18) ?
    C2 C1 C6 C7 . . . . -179.87(11) ?
    C4 C5 C6 C1 . . . . 0.93(19) ?
    C4 C5 C6 C7 . . . . -179.66(12) ?
    C1 C6 C7 O3 . . . . 178.34(10) ?
    C5 C6 C7 O3 . . . . -1.09(17) ?
    C1 C6 C7 C8 . . . . -0.84(18) ?
    C5 C6 C7 C8 . . . . 179.74(12) ?
    O3 C7 C8 C9 . . . . -176.93(12) ?
    C6 C7 C8 C9 . . . . 2.1(2) ?
    C7 C8 C9 O2 . . . . 176.98(14) ?
    C7 C8 C9 O1 . . . . -2.3(2) ?
    O3 C10 C11 O4 . . . . 21.02(17) ?
    O3 C10 C11 N1 . . . . -157.19(10) ?
    N1 C12 C13 N2 . . . . 56.80(14) ?
    N2 C14 C15 N1 . . . . -56.02(13) ?
    N2 C16 C17 O5 . . . . -155.82(15) ?
    N2 C16 C17 N3 . . . . 25.9(2) ?
    O4 C11 N1 C12 . . . . 4.18(19) ?
    C10 C11 N1 C12 . . . . -177.62(10) ?
    O4 C11 N1 C15 . . . . 163.96(13) ?
    C10 C11 N1 C15 . . . . -17.84(18) ?
    C13 C12 N1 C11 . . . . 105.42(13) ?
    C13 C12 N1 C15 . . . . -56.81(14) ?
    C14 C15 N1 C11 . . . . -105.06(14) ?
    C14 C15 N1 C12 . . . . 56.17(14) ?
    C17 C16 N2 C13 . . . . -163.63(12) ?
    C17 C16 N2 C14 . . . . 75.77(15) ?
    C12 C13 N2 C16 . . . . -177.13(11) ?
    C12 C13 N2 C14 . . . . -56.57(14) ?
    C15 C14 N2 C16 . . . . 176.60(10) ?
    C15 C14 N2 C13 . . . . 56.50(13) ?
    C6 C1 O1 C9 . . . . 0.03(18) ?
    C2 C1 O1 C9 . . . . 179.66(12) ?
    O2 C9 O1 C1 . . . . -178.15(12) ?
    C8 C9 O1 C1 . . . . 1.20(19) ?
    C8 C7 O3 C10 . . . . 6.90(19) ?
    C6 C7 O3 C10 . . . . -172.21(10) ?
    C11 C10 O3 C7 . . . . -94.52(13) ?
loop_
    _geom_hbond_atom_site_label_D
    _geom_hbond_atom_site_label_H
    _geom_hbond_atom_site_label_A
    _geom_hbond_site_symmetry_A
    _geom_hbond_distance_DH
    _geom_hbond_distance_HA
    _geom_hbond_distance_DA
    _geom_hbond_angle_DHA
    _geom_hbond_publ_flag
    N3 H3B N2 . 0.86 2.41 2.7716(15) 106.2 yes
    C12 H12A O4 . 0.97 2.35 2.7473(15) 103.9 yes
    N3 H3A O4 1_465 0.86 2.05 2.8886(15) 165.9 yes
    C8 H8 O2 2_566 0.93 2.56 3.3953(16) 149.5 yes
    C10 H10A O5 1_655 0.97 2.49 3.4506(18) 173.4 yes
    C10 H10B O2 2_566 0.97 2.42 3.3346(16) 156.9 yes
    C14 H14A O2 2_566 0.97 2.54 3.4012(17) 148.3 yes
    C14 H14B Cg1 1_465 0.97 2.80 3.614(2) 142 yes
_shelx_space_group_comment
;
The symmetry employed for this shelxl refinement is uniquely defined
by the following loop, which should always be used as a source of
symmetry information in preference to the above space-group names.
They are only intended as comments.
;
_shelx_estimated_absorpt_T_min     0.973
_shelx_estimated_absorpt_T_max     0.979
_shelx_hkl_file
;
  -1   0   0   69.66    2.16
  -1   0   0   75.09    2.34
   1   0   0   73.03    2.22
   1   0   0   74.42    2.33
   1   0   0   75.47    2.09
   1   0   0   72.08    2.28
  -2   0   0   41.04    1.29
  -2   0   0   39.43    1.19
   2   0   0   38.92    1.26
   2   0   0   40.92    1.15
   2   0   0   39.33    1.22
  -3   0   0   35.22    1.15
  -3   0   0   39.18    1.24
   3   0   0   39.73    1.11
   3   0   0   38.33    1.23
   3   0   0   38.03    1.18
  -4   0   0   13.03    0.46
  -4   0   0   12.22    0.43
   4   0   0   13.24    0.44
   4   0   0   13.59    0.41
   4   0   0   12.67    0.47
  -5   0   0   10.58    0.38
  -5   0   0   10.42    0.40
   5   0   0   10.37    0.41
   5   0   0   10.29    0.37
   5   0   0   10.64    0.35
  -6   0   0   26.38    0.87
  -6   0   0   26.98    0.94
   6   0   0   27.56    0.89
   6   0   0   28.28    0.84
   6   0   0   26.49    0.95
  -7   0   0   34.02    1.11
  -7   0   0   34.17    1.19
   7   0   0   36.07    1.14
   7   0   0   34.90    1.06
   7   0   0   33.78    1.20
  -8   0   0    0.55    0.09
  -8   0   0    0.49    0.10
   8   0   0    0.40    0.07
   8   0   0    0.46    0.08
   8   0   0    0.50    0.12
  -9   0   0   -0.01    0.06
   9   0   0   -0.07    0.04
   9   0   0   -0.01    0.09
   9  -1   0    1.94    0.15
   9  -1   0    2.15    0.21
  -9   1   0    1.74    0.17
   8  -1   0    0.72    0.09
   8  -1   0    0.62    0.10
   8  -1   0    0.77    0.13
  -8   1   0    0.88    0.11
   7  -1   0    7.96    0.39
   7  -1   0    8.06    0.31
   7  -1   0    8.52    0.34
  -7   1   0    7.99    0.34
  -7   1   0    8.16    0.35
   6  -1   0  103.92    3.02
   6  -1   0  100.42    3.33
   6  -1   0  104.73    3.22
  -6   1   0  106.43    3.14
  -6   1   0  107.17    3.37
   5  -1   0    5.90    0.23
   5  -1   0    6.11    0.25
   5  -1   0    5.82    0.28
  -5   1   0    5.83    0.25
  -5   1   0    5.31    0.24
  -5   1   0    6.20    0.25
   4  -1   0    1.98    0.11
   4  -1   0    1.92    0.10
   4  -1   0    1.68    0.13
  -4   1   0    1.82    0.11
  -4   1   0    2.03    0.11
  -4   1   0    1.57    0.10
   3  -1   0    3.37    0.14
   3  -1   0    3.21    0.16
   3  -1   0    3.45    0.13
  -3   1   0    3.19    0.14
  -3   1   0    3.35    0.15
   2  -1   0   10.79    0.39
   2  -1   0   11.45    0.35
   2  -1   0   11.46    0.37
  -2   1   0   11.07    0.39
  -2   1   0   12.20    0.37
  -2   1   0   11.27    0.40
   1  -1   0    0.66    0.04
   1  -1   0    0.76    0.04
   1  -1   0    0.72    0.04
   1  -1   0    0.62    0.05
  -1   1   0    0.60    0.04
  -1   1   0    0.76    0.04
  -1   1   0    0.80    0.05
   0  -1   0    9.41    0.30
   0  -1   0    9.40    0.29
   0  -1   0    9.47    0.27
   0  -1   0    9.49    0.32
   0  -1   0    9.57    0.31
   0   1   0   10.01    0.28
   0   1   0    9.38    0.32
   0   1   0    7.81    0.30
  -1  -1   0   66.64    1.88
  -1  -1   0   66.65    2.19
  -1  -1   0   66.68    1.96
  -1  -1   0   62.41    2.00
  -1  -1   0   64.07    2.10
   1   1   0   67.75    1.88
   1   1   0   66.43    1.96
   1   1   0   65.95    2.10
   1   1   0   68.15    2.00
   1   1   0   65.38    2.18
  -2  -1   0  102.40    3.21
  -2  -1   0   97.05    3.34
   2   1   0  101.94    2.87
   2   1   0  102.33    3.14
   2   1   0  102.12    3.06
  -3  -1   0    4.30    0.16
  -3  -1   0    4.30    0.18
   3   1   0    4.20    0.18
   3   1   0    4.54    0.16
   3   1   0    4.67    0.16
  -4  -1   0    0.66    0.06
  -4  -1   0    0.47    0.07
   4   1   0    0.65    0.06
   4   1   0    0.56    0.05
   4   1   0    0.52    0.07
  -5  -1   0   11.52    0.39
  -5  -1   0   10.69    0.42
   5   1   0   11.45    0.43
   5   1   0   11.22    0.39
   5   1   0   11.56    0.37
  -6  -1   0    6.13    0.25
  -6  -1   0    5.85    0.27
   6   1   0    5.71    0.24
   6   1   0    5.72    0.28
   6   1   0    6.25    0.23
  -7  -1   0   12.70    0.51
  -7  -1   0   13.07    0.47
   7   1   0   13.88    0.49
   7   1   0   12.81    0.53
   7   1   0   13.40    0.45
  -8  -1   0    0.03    0.07
  -8  -1   0    0.06    0.06
   8   1   0    0.05    0.05
   8   1   0   -0.01    0.08
   8   1   0    0.05    0.05
  -9  -1   0    0.10    0.07
  -9  -1   0    0.06    0.10
   9   1   0   -0.06    0.08
   9   1   0    0.04    0.05
   9   1   0    0.02    0.06
   8  -2   0    1.25    0.13
   8  -2   0    1.61    0.18
   8  -2   0    1.48    0.13
  -8   2   0    1.82    0.16
   7  -2   0    5.82    0.32
   7  -2   0    6.31    0.28
   7  -2   0    5.99    0.26
  -7   2   0    5.86    0.28
   6  -2   0   11.46    0.50
   6  -2   0   12.35    0.46
   6  -2   0   12.29    0.43
  -6   2   0   12.35    0.47
  -6   2   0   12.94    0.47
   5  -2   0    0.23    0.09
   5  -2   0    0.32    0.06
   5  -2   0    0.26    0.06
  -5   2   0    0.32    0.07
  -5   2   0    0.20    0.07
  -5   2   0    0.21    0.07
   4  -2   0    0.50    0.06
   4  -2   0    0.48    0.08
   4  -2   0    0.56    0.06
  -4   2   0    0.49    0.06
  -4   2   0    0.57    0.07
  -4   2   0    0.58    0.07
   3  -2   0   69.99    1.98
   3  -2   0   67.74    2.11
   3  -2   0   66.94    2.19
  -3   2   0   69.10    2.07
  -3   2   0   69.50    2.21
  -3   2   0   69.68    2.29
   2  -2   0   42.42    1.34
   2  -2   0   44.16    1.26
   2  -2   0   41.38    1.38
  -2   2   0   44.10    1.31
  -2   2   0   45.07    1.40
  -2   2   0   43.10    1.45
   1  -2   0    0.42    0.04
   1  -2   0    0.40    0.04
   1  -2   0    0.54    0.04
   1  -2   0    0.40    0.05
  -1   2   0    0.59    0.04
  -1   2   0    0.41    0.04
  -1   2   0    0.43    0.03
  -1   2   0    0.40    0.04
   0  -2   0  127.65    4.01
   0  -2   0  128.00    3.67
   0  -2   0  126.96    4.23
   0  -2   0  124.37    3.90
   0  -2   0  129.42    4.11
   0   2   0  135.21    3.80
   0   2   0  134.96    4.12
   0   2   0  129.20    4.23
  -1  -2   0  455.89   14.30
  -1  -2   0  458.11   15.12
  -1  -2   0  454.38   14.62
  -1  -2   0  477.81   13.96
  -1  -2   0  467.68   13.11
   1   2   0  458.52   13.10
   1   2   0  440.23   15.11
   1   2   0  478.72   13.56
  -2  -2   0   11.43    0.36
  -2  -2   0   11.51    0.39
  -2  -2   0   11.14    0.39
  -2  -2   0   11.33    0.35
  -2  -2   0   11.32    0.34
   2   2   0   11.58    0.35
   2   2   0   11.95    0.38
   2   2   0   11.32    0.35
   2   2   0   11.33    0.39
   2   2   0   11.64    0.37
  -3  -2   0   79.96    2.74
  -3  -2   0   85.53    2.46
  -3  -2   0   85.71    2.68
   3   2   0   84.72    2.61
   3   2   0   84.07    2.39
   3   2   0   85.46    2.54
   3   2   0   79.82    2.74
  -4  -2   0  251.40    8.14
  -4  -2   0  248.45    8.41
   4   2   0  267.66    7.76
   4   2   0  265.29    7.28
   4   2   0  253.40    7.97
  -5  -2   0    6.89    0.25
  -5  -2   0    6.92    0.29
  -5  -2   0    6.75    0.25
   5   2   0    6.90    0.24
   5   2   0    6.88    0.29
   5   2   0    6.51    0.26
  -6  -2   0    6.07    0.23
  -6  -2   0    5.75    0.27
  -6  -2   0    5.91    0.24
   6   2   0    6.26    0.23
   6   2   0    6.11    0.25
   6   2   0    5.72    0.27
  -7  -2   0    3.61    0.21
  -7  -2   0    3.67    0.18
   7   2   0    3.45    0.22
   7   2   0    3.34    0.18
   7   2   0    3.72    0.18
  -8  -2   0    4.40    0.22
  -8  -2   0    4.55    0.26
   8   2   0    4.26    0.26
   8   2   0    4.86    0.23
   8   2   0    4.44    0.21
  -9  -2   0    0.86    0.13
   9   2   0    0.85    0.10
   9   2   0    0.64    0.12
   9   2   0    0.81    0.10
  10   2   0    1.22    0.18
   8  -3   0    0.94    0.15
   8  -3   0    0.81    0.10
  -8   3   0    0.80    0.12
   7  -3   0    1.32    0.16
   7  -3   0    1.42    0.12
   7  -3   0    1.49    0.13
  -7   3   0    1.27    0.13
   6  -3   0    7.77    0.30
   6  -3   0    7.37    0.32
   6  -3   0    7.37    0.37
  -6   3   0    7.97    0.34
   5  -3   0   70.50    2.32
   5  -3   0   69.92    2.22
   5  -3   0   72.58    2.09
  -5   3   0   71.40    2.18
  -5   3   0   72.39    2.31
   4  -3   0    0.45    0.06
   4  -3   0    0.31    0.08
   4  -3   0    0.41    0.06
  -4   3   0    0.32    0.07
  -4   3   0    0.45    0.07
  -4   3   0    0.35    0.07
   3  -3   0    5.44    0.21
   3  -3   0    5.28    0.24
   3  -3   0    4.92    0.22
  -3   3   0    5.21    0.24
  -3   3   0    5.79    0.23
  -3   3   0    5.65    0.21
   2  -3   0    0.35    0.04
   2  -3   0    0.11    0.05
   2  -3   0    0.15    0.04
  -2   3   0    0.25    0.04
  -2   3   0    0.17    0.04
  -2   3   0    0.06    0.04
   1  -3   0  157.91    4.77
   1  -3   0  148.33    4.88
   1  -3   0  148.84    4.65
   1  -3   0  154.21    4.37
   1  -3   0  154.53    5.04
  -1   3   0  155.17    5.04
  -1   3   0  158.11    4.53
   0  -3   0    1.46    0.09
   0  -3   0    1.45    0.07
   0  -3   0    1.43    0.07
   0  -3   0    1.53    0.07
   0  -3   0    1.40    0.07
   0   3   0    1.52    0.07
   0   3   0    1.64    0.09
  -1  -3   0   16.84    0.54
  -1  -3   0   16.91    0.51
  -1  -3   0   16.72    0.53
  -1  -3   0   16.80    0.56
  -1  -3   0   17.19    0.59
   1   3   0   17.39    0.50
   1   3   0   17.37    0.52
   1   3   0   17.01    0.59
  -2  -3   0   16.04    0.52
  -2  -3   0   16.04    0.57
  -2  -3   0   16.73    0.56
  -2  -3   0   16.68    0.50
   2   3   0   17.48    0.53
   2   3   0   16.31    0.57
   2   3   0   17.71    0.51
   2   3   0   16.70    0.50
  -3  -3   0    2.11    0.11
  -3  -3   0    2.12    0.09
  -3  -3   0    2.13    0.09
  -3  -3   0    2.11    0.09
  -3  -3   0    2.17    0.10
   3   3   0    2.29    0.09
   3   3   0    2.37    0.10
   3   3   0    2.16    0.10
   3   3   0    2.01    0.10
  -4  -3   0    1.11    0.07
  -4  -3   0    1.16    0.07
  -4  -3   0    1.23    0.10
  -4  -3   0    1.22    0.07
   4   3   0    1.01    0.07
   4   3   0    1.12    0.09
   4   3   0    1.00    0.06
   4   3   0    1.15    0.08
  -5  -3   0    6.86    0.26
  -5  -3   0    7.16    0.25
  -5  -3   0    6.58    0.30
   5   3   0    7.17    0.25
   5   3   0    7.21    0.29
   5   3   0    7.02    0.26
  -6  -3   0    1.51    0.09
  -6  -3   0    1.66    0.13
  -6  -3   0    1.43    0.10
   6   3   0    1.44    0.13
   6   3   0    1.56    0.10
   6   3   0    1.57    0.11
  -7  -3   0    2.46    0.18
   7   3   0    2.27    0.14
   7   3   0    2.31    0.17
   7   3   0    2.35    0.14
  -8  -3   0    4.90    0.27
   8   3   0    4.90    0.23
   8   3   0    4.86    0.27
   8   3   0    5.00    0.22
  -9  -3   0    0.66    0.12
   9   3   0    0.65    0.12
   9   3   0    0.52    0.09
   9   3   0    0.66    0.09
 -10  -3   0   -0.03    0.10
  10   3   0    0.04    0.10
  10   3   0    0.04    0.07
   7  -4   0    4.85    0.24
   7  -4   0    4.83    0.30
  -7   4   0    4.68    0.26
   6  -4   0    0.17    0.10
   6  -4   0    0.16    0.07
   6  -4   0    0.24    0.07
  -6   4   0    0.25    0.08
   5  -4   0    2.90    0.17
   5  -4   0    2.76    0.21
   5  -4   0    3.35    0.17
  -5   4   0    2.99    0.18
   4  -4   0   22.79    0.76
   4  -4   0   22.80    0.81
   4  -4   0   22.18    0.71
  -4   4   0   22.24    0.75
   3  -4   0    0.47    0.08
   3  -4   0    0.53    0.06
   3  -4   0    0.51    0.06
  -3   4   0    0.44    0.07
  -3   4   0    0.52    0.06
   2  -4   0   11.27    0.38
   2  -4   0   11.47    0.41
   2  -4   0   13.01    0.44
  -2   4   0   12.15    0.41
  -2   4   0   11.39    0.41
  -2   4   0   11.48    0.46
   1  -4   0    0.76    0.07
   1  -4   0    0.58    0.08
   1  -4   0    0.60    0.06
  -1   4   0    0.88    0.09
  -1   4   0    0.67    0.06
   0  -4   0    1.38    0.10
   0  -4   0    1.38    0.08
   0  -4   0    1.54    0.08
   0  -4   0    1.37    0.08
   0  -4   0    1.34    0.07
   0   4   0    1.50    0.08
   0   4   0    1.48    0.10
  -1  -4   0    1.07    0.08
  -1  -4   0    1.01    0.06
  -1  -4   0    1.00    0.06
  -1  -4   0    1.03    0.06
  -1  -4   0    1.03    0.06
   1   4   0    1.15    0.06
   1   4   0    1.05    0.08
   1   4   0    1.07    0.06
  -2  -4   0    6.82    0.24
  -2  -4   0    6.89    0.26
  -2  -4   0    6.80    0.23
  -2  -4   0    6.78    0.27
   2   4   0    6.93    0.24
   2   4   0    7.45    0.23
   2   4   0    6.64    0.27
   2   4   0    6.89    0.23
  -3  -4   0    2.90    0.12
  -3  -4   0    3.02    0.12
  -3  -4   0    2.69    0.14
  -3  -4   0    2.79    0.14
   3   4   0    2.95    0.12
   3   4   0    2.89    0.13
   3   4   0    3.10    0.14
   3   4   0    3.08    0.11
  -4  -4   0   46.85    1.37
  -4  -4   0   44.68    1.51
  -4  -4   0   46.05    1.53
  -4  -4   0   44.76    1.34
   4   4   0   47.88    1.47
   4   4   0   46.81    1.34
   4   4   0   45.91    1.43
   4   4   0   44.97    1.53
  -5  -4   0    6.06    0.24
  -5  -4   0    6.06    0.22
  -5  -4   0    6.08    0.27
   5   4   0    5.90    0.22
   5   4   0    6.14    0.25
   5   4   0    6.17    0.24
   5   4   0    5.90    0.24
  -6  -4   0   13.36    0.53
  -6  -4   0   14.85    0.46
  -6  -4   0   14.38    0.50
   6   4   0   13.70    0.46
   6   4   0   13.03    0.48
   6   4   0   14.28    0.52
  -7  -4   0    0.30    0.09
  -7  -4   0    0.23    0.05
   7   4   0    0.19    0.06
   7   4   0    0.20    0.06
   7   4   0    0.10    0.07
  -8  -4   0    1.66    0.17
   8   4   0    1.83    0.13
   8   4   0    1.65    0.13
   8   4   0    1.91    0.17
  -9  -4   0   -0.05    0.08
   9   4   0    0.06    0.06
   9   4   0    0.05    0.06
   9   4   0    0.07    0.09
 -10  -4   0    0.76    0.15
  10   4   0    0.47    0.13
  10   4   0    0.50    0.10
   6  -5   0   18.49    0.72
   6  -5   0   18.47    0.67
   6  -5   0   18.60    0.63
  -6   5   0   18.31    0.67
   5  -5   0   11.71    0.45
   5  -5   0   11.63    0.49
   5  -5   0   11.82    0.42
  -5   5   0   11.04    0.45
   4  -5   0   20.81    0.68
   4  -5   0   21.07    0.77
   4  -5   0   21.67    0.72
  -4   5   0   20.96    0.72
   3  -5   0    1.44    0.11
   3  -5   0    1.48    0.11
   3  -5   0    1.17    0.12
  -3   5   0    1.36    0.12
   2  -5   0    4.11    0.21
   2  -5   0    4.29    0.18
   2  -5   0    4.34    0.19
  -2   5   0    4.19    0.19
  -2   5   0    4.37    0.18
   1  -5   0    6.37    0.25
   1  -5   0    6.15    0.23
   1  -5   0    6.72    0.29
   1  -5   0    6.03    0.25
   1  -5   0    6.46    0.24
  -1   5   0    6.42    0.24
   0  -5   0   44.61    1.41
   0  -5   0   42.48    1.38
   0  -5   0   43.44    1.36
   0  -5   0   43.49    1.50
   0  -5   0   43.62    1.28
   0   5   0   42.78    1.32
   0   5   0   45.52    1.50
  -1  -5   0  189.59    5.99
  -1  -5   0  186.37    5.85
  -1  -5   0  189.37    6.21
  -1  -5   0  190.11    5.71
  -1  -5   0  188.01    5.37
   1   5   0  197.87    6.20
   1   5   0  191.95    5.55
   1   5   0  180.25    5.36
  -2  -5   0   38.55    1.25
  -2  -5   0   38.98    1.29
  -2  -5   0   39.55    1.23
  -2  -5   0   39.03    1.35
  -2  -5   0   38.39    1.16
   2   5   0   41.72    1.35
   2   5   0   41.32    1.19
   2   5   0   39.35    1.16
  -3  -5   0    0.11    0.04
  -3  -5   0    0.09    0.03
  -3  -5   0    0.08    0.03
   3   5   0    0.11    0.03
   3   5   0    0.09    0.03
   3   5   0    0.15    0.04
  -4  -5   0    0.22    0.05
  -4  -5   0    0.18    0.04
  -4  -5   0    0.14    0.05
   4   5   0    0.29    0.04
   4   5   0    0.21    0.04
   4   5   0    0.21    0.04
   4   5   0    0.16    0.04
  -5  -5   0    1.15    0.07
  -5  -5   0    1.12    0.11
  -5  -5   0    1.09    0.08
  -5  -5   0    1.13    0.09
   5   5   0    1.25    0.10
   5   5   0    1.06    0.08
   5   5   0    1.05    0.08
   5   5   0    1.20    0.09
  -6  -5   0    1.72    0.14
   6   5   0    1.97    0.14
   6   5   0    1.84    0.12
   6   5   0    1.91    0.12
  -7  -5   0    1.29    0.14
   7   5   0    1.48    0.14
   7   5   0    1.66    0.12
   7   5   0    1.69    0.12
  -8  -5   0    0.10    0.09
   8   5   0    0.12    0.08
   8   5   0    0.06    0.06
   8   5   0    0.10    0.06
  -9  -5   0    0.21    0.11
   9   5   0    0.26    0.07
   9   5   0    0.19    0.07
   9   5   0    0.06    0.08
  10   5   0    0.51    0.09
  10   5   0    0.59    0.13
   6  -6   0    2.65    0.18
   6  -6   0    2.85    0.23
  -6   6   0    2.56    0.19
   5  -6   0    8.96    0.41
   5  -6   0    8.64    0.35
   5  -6   0    8.97    0.38
   4  -6   0    1.89    0.14
   4  -6   0    1.81    0.16
   4  -6   0    1.86    0.13
  -4   6   0    2.01    0.15
   3  -6   0    8.69    0.34
   3  -6   0    8.66    0.37
   3  -6   0    8.38    0.32
   2  -6   0    2.72    0.15
   2  -6   0    2.82    0.17
   2  -6   0    2.57    0.15
  -2   6   0    2.70    0.15
   1  -6   0   13.92    0.47
   1  -6   0   13.98    0.49
   1  -6   0   14.27    0.51
   1  -6   0   14.54    0.49
  -1   6   0   14.79    0.49
   0  -6   0    1.91    0.11
   0  -6   0    1.86    0.14
   0  -6   0    1.89    0.11
   0  -6   0    1.81    0.10
   0  -6   0    1.84    0.11
   0   6   0    1.86    0.10
   0   6   0    1.59    0.10
  -1  -6   0    9.44    0.33
  -1  -6   0    9.61    0.34
  -1  -6   0    9.96    0.41
  -1  -6   0   10.09    0.36
  -1  -6   0    9.60    0.34
   1   6   0    9.53    0.32
   1   6   0   10.07    0.33
  -2  -6   0    0.98    0.10
  -2  -6   0    1.03    0.07
  -2  -6   0    1.13    0.09
  -2  -6   0    1.13    0.07
  -2  -6   0    0.92    0.07
   2   6   0    1.00    0.07
   2   6   0    0.97    0.07
  -3  -6   0    1.90    0.12
  -3  -6   0    1.98    0.13
  -3  -6   0    1.95    0.10
  -3  -6   0    1.89    0.10
   3   6   0    2.08    0.10
   3   6   0    1.82    0.10
   3   6   0    1.95    0.11
  -4  -6   0    2.12    0.11
  -4  -6   0    2.01    0.13
  -4  -6   0    2.06    0.14
   4   6   0    2.25    0.10
   4   6   0    2.02    0.12
   4   6   0    2.03    0.11
   4   6   0    2.19    0.13
   4   6   0    2.34    0.12
  -5  -6   0    4.88    0.25
  -5  -6   0    5.54    0.21
  -5  -6   0    5.23    0.24
  -5  -6   0    4.97    0.20
   5   6   0    5.39    0.22
   5   6   0    5.51    0.23
   5   6   0    5.07    0.21
  -6  -6   0    5.22    0.21
  -6  -6   0    5.37    0.27
   6   6   0    5.46    0.23
   6   6   0    5.52    0.25
   6   6   0    5.81    0.24
  -7  -6   0   21.45    0.81
   7   6   0   22.55    0.74
   7   6   0   21.37    0.70
   7   6   0   21.70    0.78
  -8  -6   0    3.97    0.25
   8   6   0    3.66    0.19
   8   6   0    3.67    0.20
   8   6   0    3.42    0.22
  -9  -6   0   -0.01    0.10
   9   6   0    0.19    0.07
   9   6   0    0.07    0.08
   5  -7   0    0.91    0.11
   5  -7   0    0.86    0.14
  -5   7   0    0.86    0.12
   4  -7   0    0.00    0.07
   4  -7   0   -0.04    0.05
  -4   7   0   -0.03    0.06
   3  -7   0    4.09    0.23
   3  -7   0    4.02    0.20
   3  -7   0    4.28    0.21
  -3   7   0    3.74    0.21
   2  -7   0    5.91    0.27
   2  -7   0    5.19    0.24
   2  -7   0    5.75    0.25
  -2   7   0    5.32    0.25
   1  -7   0    6.68    0.27
   1  -7   0    6.60    0.26
   1  -7   0    6.76    0.28
  -1   7   0    6.45    0.27
  -1   7   0    6.59    0.25
   0  -7   0   11.46    0.40
   0  -7   0   11.80    0.42
   0  -7   0   12.01    0.42
   0  -7   0   11.99    0.42
   0   7   0   11.58    0.41
   0   7   0   11.65    0.39
  -1  -7   0    0.09    0.04
  -1  -7   0    0.15    0.04
  -1  -7   0    0.06    0.07
  -1  -7   0    0.11    0.05
  -1  -7   0    0.09    0.04
   1   7   0    0.07    0.04
   1   7   0    0.06    0.04
  -2  -7   0   10.66    0.38
  -2  -7   0   10.90    0.36
  -2  -7   0   10.66    0.37
  -2  -7   0   10.97    0.44
  -2  -7   0   10.89    0.40
   2   7   0   10.04    0.38
   2   7   0   10.08    0.36
   2   7   0   10.56    0.36
  -3  -7   0   11.27    0.39
  -3  -7   0   11.94    0.48
  -3  -7   0   11.54    0.44
  -3  -7   0   11.81    0.41
   3   7   0   11.58    0.39
   3   7   0   12.41    0.39
   3   7   0   11.33    0.41
  -4  -7   0    0.04    0.04
  -4  -7   0    0.04    0.03
  -4  -7   0    0.10    0.06
  -4  -7   0    0.06    0.06
   4   7   0    0.09    0.05
   4   7   0    0.00    0.04
   4   7   0    0.08    0.05
   4   7   0    0.03    0.03
  -5  -7   0   16.70    0.63
  -5  -7   0   16.21    0.53
  -5  -7   0   15.64    0.61
  -5  -7   0   17.51    0.56
   5   7   0   17.04    0.58
   5   7   0   16.46    0.57
   5   7   0   15.94    0.54
  -6  -7   0    2.95    0.14
  -6  -7   0    2.71    0.19
   6   7   0    2.96    0.16
   6   7   0    3.09    0.16
  -7  -7   0    0.97    0.13
   7   7   0    1.11    0.12
   7   7   0    1.14    0.11
   7   7   0    1.03    0.10
  -8  -7   0    0.32    0.10
   8   7   0    0.21    0.07
  -9  -7   0    0.22    0.11
   9   7   0    0.21    0.08
   4  -8   0    1.80    0.15
   4  -8   0    1.81    0.17
  -4   8   0    1.37    0.14
  -4   8   0    1.63    0.12
   3  -8   0    0.29    0.08
   3  -8   0    0.14    0.08
  -3   8   0    0.30    0.08
  -3   8   0    0.13    0.06
   2  -8   0   -0.01    0.06
   2  -8   0    0.15    0.08
   2  -8   0    0.00    0.05
  -2   8   0    0.08    0.05
  -2   8   0    0.12    0.07
   1  -8   0    6.96    0.29
   1  -8   0    7.50    0.30
   1  -8   0    7.24    0.30
  -1   8   0    6.92    0.29
  -1   8   0    6.98    0.27
   0  -8   0    0.02    0.05
   0  -8   0    0.06    0.05
   0   8   0    0.08    0.05
   0   8   0    0.03    0.04
  -1  -8   0    0.38    0.06
  -1  -8   0    0.37    0.06
   1   8   0    0.45    0.06
   1   8   0    0.41    0.06
  -2  -8   0    3.11    0.16
  -2  -8   0    3.09    0.16
  -2  -8   0    2.89    0.15
   2   8   0    2.74    0.14
   2   8   0    3.08    0.15
   2   8   0    3.09    0.16
  -3  -8   0   -0.03    0.03
  -3  -8   0   -0.02    0.03
  -3  -8   0   -0.06    0.05
   3   8   0   -0.05    0.03
   3   8   0    0.04    0.04
   3   8   0   -0.06    0.03
  -4  -8   0    2.85    0.15
  -4  -8   0    2.80    0.19
  -4  -8   0    2.68    0.14
  -4  -8   0    3.11    0.18
   4   8   0    3.02    0.16
   4   8   0    2.55    0.15
  -5  -8   0    7.50    0.28
  -5  -8   0    7.38    0.34
  -5  -8   0    7.73    0.35
   5   8   0    7.91    0.31
   5   8   0    7.66    0.30
  -6  -8   0    0.53    0.07
  -6  -8   0    0.38    0.10
   6   8   0    0.36    0.08
   6   8   0    0.36    0.07
  -7  -8   0    1.33    0.10
  -7  -8   0    1.41    0.15
   7   8   0    1.19    0.11
  -8  -8   0    0.44    0.12
   8   8   0    0.39    0.08
   9   8   0    1.36    0.13
   2  -9   0    1.03    0.11
  -2   9   0    0.80    0.09
  -2   9   0    0.83    0.11
   1  -9   0    0.60    0.09
  -1   9   0    0.44    0.07
  -1   9   0    0.48    0.08
   0  -9   0    1.55    0.13
   0   9   0    1.76    0.13
   0   9   0    1.52    0.11
  -1  -9   0    0.43    0.07
   1   9   0    0.44    0.07
   1   9   0    0.47    0.07
  -2  -9   0    1.95    0.12
   2   9   0    1.97    0.12
   2   9   0    1.79    0.12
  -3  -9   0    0.07    0.06
  -3  -9   0    0.07    0.05
   3   9   0    0.13    0.06
  -4  -9   0    0.30    0.08
  -4  -9   0    0.32    0.06
   4   9   0    0.38    0.07
  -5  -9   0   15.84    0.60
  -5  -9   0   15.96    0.52
   5   9   0   15.11    0.53
  -6  -9   0    2.79    0.20
  -6  -9   0    2.49    0.14
   6   9   0    2.49    0.16
  -7  -9   0    0.05    0.05
  -7  -9   0   -0.09    0.08
   7   9   0    0.05    0.06
  -8  -9   0    0.09    0.10
   8   9   0    0.07    0.07
   1 -10   0   15.12    0.53
  -1  10   0   13.84    0.53
  -1  10   0   14.53    0.49
   0 -10   0   -0.01    0.05
   0  10   0    0.05    0.06
   0  10   0    0.08    0.05
  -1 -10   0    3.24    0.18
   1  10   0    3.27    0.19
   1  10   0    3.04    0.16
  -2 -10   0    0.36    0.07
   2  10   0    0.18    0.06
  -3 -10   0    2.40    0.15
   3  10   0    2.51    0.15
  -4 -10   0    1.39    0.11
   4  10   0    1.37    0.12
  -5 -10   0    5.50    0.23
  -5 -10   0    5.05    0.27
   5  10   0    5.02    0.24
  -6 -10   0    3.28    0.17
  -6 -10   0    3.34    0.22
   6  10   0    3.21    0.18
  -7 -10   0    0.34    0.11
  -7 -10   0    0.45    0.07
   7  10   0    0.25    0.08
  -2 -11   0    3.06    0.18
   2  11   0    2.88    0.17
  -3 -11   0    3.91    0.19
   3  11   0    3.34    0.19
  -4 -11   0    0.01    0.05
   4  11   0   -0.02    0.06
  -5 -11   0    0.04    0.05
   5  11   0    0.00    0.06
   4  11  -1   -0.02    0.06
  -4 -11   1    0.07    0.06
   3  11  -1    0.16    0.07
  -3 -11   1    0.13    0.06
   2  11  -1    0.61    0.09
  -2 -11   1    0.41    0.08
   7  10  -1    0.04    0.06
   6  10  -1    0.13    0.07
  -6 -10   1    0.13    0.06
  -6 -10   1    0.22    0.09
   5  10  -1    0.30    0.07
  -5 -10   1    0.46    0.07
  -5 -10   1    0.44    0.10
   4  10  -1    1.16    0.11
  -4 -10   1    1.15    0.12
  -4 -10   1    1.00    0.09
   3  10  -1   -0.02    0.05
  -3 -10   1    0.03    0.05
   2  10  -1    0.08    0.05
  -2 -10   1    0.13    0.06
   1  10  -1    2.06    0.14
  -1 -10   1    2.23    0.14
   0  10  -1    0.06    0.06
   0  10  -1    0.22    0.06
   0 -10   1    0.19    0.07
  -1  10  -1    2.23    0.16
  -1  10  -1    2.13    0.14
   8   9  -1    0.27    0.08
   7   9  -1    0.58    0.09
  -7  -9   1    0.51    0.11
   6   9  -1    0.06    0.06
  -6  -9   1    0.07    0.08
  -6  -9   1    0.17    0.05
   5   9  -1    0.14    0.06
   5   9  -1    0.04    0.06
  -5  -9   1    0.06    0.05
  -5  -9   1    0.09    0.08
   4   9  -1   -0.05    0.05
   4   9  -1   -0.04    0.06
  -4  -9   1   -0.05    0.05
  -4  -9   1    0.02    0.04
   3   9  -1    2.46    0.15
   3   9  -1    2.26    0.14
  -3  -9   1    2.55    0.16
  -3  -9   1    2.49    0.14
   2   9  -1    8.05    0.31
  -2  -9   1    8.82    0.35
  -2  -9   1    7.89    0.31
   1   9  -1    2.51    0.14
   1   9  -1    2.21    0.14
  -1  -9   1    2.38    0.14
   0   9  -1    0.69    0.09
   0   9  -1    0.57    0.07
   0  -9   1    0.69    0.08
  -1   9  -1    1.64    0.14
  -1   9  -1    1.88    0.12
   1  -9   1    1.56    0.13
  -2   9  -1    0.44    0.09
  -2   9  -1    0.51    0.07
   2  -9   1    0.49    0.08
  -3   9  -1    0.93    0.10
  -3   9  -1    0.78    0.11
   3  -9   1    0.94    0.11
   8   8  -1    0.90    0.11
  -8  -8   1    0.92    0.14
   7   8  -1    0.18    0.06
   7   8  -1    0.16    0.07
  -7  -8   1    0.25    0.10
   6   8  -1   -0.02    0.05
   6   8  -1    0.03    0.05
  -6  -8   1    0.00    0.04
  -6  -8   1    0.05    0.08
   5   8  -1   16.11    0.56
   5   8  -1   15.63    0.53
  -5  -8   1   15.10    0.50
  -5  -8   1   15.51    0.60
   4   8  -1   14.76    0.51
   4   8  -1   13.62    0.47
  -4  -8   1   13.83    0.46
  -4  -8   1   14.09    0.54
  -4  -8   1   14.19    0.57
   3   8  -1    3.32    0.16
   3   8  -1    3.21    0.17
  -3  -8   1    3.23    0.16
  -3  -8   1    3.46    0.21
  -3  -8   1    3.66    0.19
   2   8  -1    2.62    0.13
   2   8  -1    2.57    0.14
  -2  -8   1    2.50    0.14
  -2  -8   1    2.61    0.15
  -2  -8   1    2.49    0.13
   1   8  -1    0.93    0.09
   1   8  -1    1.03    0.09
  -1  -8   1    0.89    0.09
  -1  -8   1    0.91    0.08
  -1  -8   1    1.12    0.10
   0   8  -1   10.08    0.36
   0   8  -1    9.13    0.34
   0  -8   1    9.64    0.35
   0  -8   1   10.32    0.37
  -1   8  -1    5.36    0.25
  -1   8  -1    5.69    0.23
   1  -8   1    5.68    0.26
   1  -8   1    5.55    0.24
  -2   8  -1   23.11    0.79
   2  -8   1   24.91    0.84
   2  -8   1   23.70    0.77
  -3   8  -1    0.34    0.08
   3  -8   1    0.49    0.10
   3  -8   1    0.37    0.08
  -4   8  -1    1.10    0.13
   4  -8   1    1.22    0.14
   4  -8   1    1.43    0.13
   9   7  -1    0.41    0.09
   9   7  -1    0.56    0.11
  -9  -7   1    0.57    0.13
   8   7  -1    0.08    0.07
   8   7  -1    0.24    0.07
   8   7  -1    0.15    0.07
  -8  -7   1    0.10    0.09
   7   7  -1    6.56    0.29
   7   7  -1    6.12    0.27
   7   7  -1    6.67    0.31
  -7  -7   1    6.49    0.33
   6   7  -1    1.17    0.11
   6   7  -1    1.21    0.12
   6   7  -1    1.15    0.10
  -6  -7   1    1.20    0.13
   5   7  -1   22.02    0.70
   5   7  -1   23.00    0.76
   5   7  -1   22.37    0.74
  -5  -7   1   22.15    0.80
  -5  -7   1   21.52    0.79
  -5  -7   1   21.63    0.68
   4   7  -1   53.78    1.65
   4   7  -1   52.39    1.55
  -4  -7   1   52.84    1.54
  -4  -7   1   52.65    1.74
  -4  -7   1   51.90    1.80
   3   7  -1    2.40    0.14
   3   7  -1    2.38    0.11
  -3  -7   1    2.41    0.12
  -3  -7   1    2.53    0.15
  -3  -7   1    2.26    0.12
  -3  -7   1    2.40    0.16
   2   7  -1    4.32    0.19
   2   7  -1    4.92    0.18
  -2  -7   1    4.70    0.19
  -2  -7   1    4.20    0.18
  -2  -7   1    4.44    0.19
  -2  -7   1    4.52    0.21
  -2  -7   1    4.23    0.23
   1   7  -1    7.16    0.27
   1   7  -1    7.42    0.27
  -1  -7   1    7.29    0.28
  -1  -7   1    7.43    0.29
  -1  -7   1    7.40    0.28
  -1  -7   1    7.48    0.34
  -1  -7   1    7.13    0.27
   0   7  -1   22.76    0.73
   0   7  -1   22.09    0.71
   0  -7   1   23.67    0.77
   0  -7   1   22.08    0.71
   0  -7   1   23.75    0.78
  -1   7  -1    1.38    0.12
   1  -7   1    1.39    0.12
   1  -7   1    1.47    0.11
   1  -7   1    1.56    0.11
  -2   7  -1   25.38    0.85
   2  -7   1   26.95    0.90
   2  -7   1   26.51    0.87
   2  -7   1   26.01    0.82
  -3   7  -1    9.97    0.40
   3  -7   1   10.09    0.38
   3  -7   1   10.82    0.43
  -4   7  -1    0.72    0.10
   4  -7   1    0.81    0.12
   4  -7   1    0.79    0.10
  -5   7  -1    0.21    0.08
   5  -7   1    0.06    0.07
   5  -7   1    0.07    0.09
   9   6  -1    1.01    0.13
   9   6  -1    1.19    0.12
  -9  -6   1    1.27    0.16
   8   6  -1    0.48    0.08
   8   6  -1    0.47    0.10
   8   6  -1    0.38    0.08
  -8  -6   1    0.28    0.11
   7   6  -1    0.30    0.07
   7   6  -1    0.19    0.08
   7   6  -1    0.35    0.07
  -7  -6   1    0.30    0.10
   6   6  -1    5.28    0.23
   6   6  -1    5.26    0.25
   6   6  -1    5.26    0.22
  -6  -6   1    5.36    0.27
   5   6  -1    0.10    0.06
   5   6  -1    0.29    0.07
   5   6  -1    0.18    0.05
  -5  -6   1    0.14    0.04
  -5  -6   1    0.04    0.07
  -5  -6   1    0.01    0.06
   4   6  -1    1.61    0.10
   4   6  -1    1.43    0.10
   4   6  -1    1.51    0.11
   4   6  -1    1.46    0.11
  -4  -6   1    1.44    0.09
  -4  -6   1    1.40    0.08
  -4  -6   1    1.47    0.11
  -4  -6   1    1.30    0.11
   3   6  -1   13.26    0.43
   3   6  -1   13.44    0.46
   3   6  -1   14.21    0.51
   3   6  -1   14.01    0.42
  -3  -6   1   13.01    0.43
  -3  -6   1   13.88    0.45
  -3  -6   1   13.48    0.51
  -3  -6   1   12.66    0.49
   2   6  -1    0.86    0.07
   2   6  -1    0.86    0.06
  -2  -6   1    0.77    0.07
  -2  -6   1    0.76    0.07
  -2  -6   1    0.80    0.08
  -2  -6   1    0.79    0.09
  -2  -6   1    0.80    0.06
   1   6  -1   21.42    0.65
   1   6  -1   20.47    0.63
  -1  -6   1   20.87    0.70
  -1  -6   1   20.56    0.75
  -1  -6   1   19.76    0.63
  -1  -6   1   20.26    0.68
   0   6  -1   32.94    1.00
   0  -6   1   32.61    1.05
   0  -6   1   30.70    1.02
   0  -6   1   33.52    1.07
   0  -6   1   32.09    0.97
  -1   6  -1   13.96    0.46
   1  -6   1   13.65    0.46
   1  -6   1   13.21    0.44
   1  -6   1   13.60    0.48
   1  -6   1   13.01    0.47
  -2   6  -1    3.91    0.20
   2  -6   1    4.31    0.19
   2  -6   1    4.15    0.19
   2  -6   1    4.39    0.21
  -3   6  -1    6.80    0.29
   3  -6   1    6.71    0.27
   3  -6   1    7.25    0.29
   3  -6   1    6.82    0.31
  -4   6  -1    1.86    0.15
   4  -6   1    2.41    0.18
   4  -6   1    2.23    0.15
   4  -6   1    2.03    0.14
  -5   6  -1    1.86    0.15
   5  -6   1    1.96    0.19
   5  -6   1    2.09    0.14
  -6   6  -1    1.26    0.14
   6  -6   1    1.29    0.16
   6  -6   1    1.29    0.12
   9   5  -1    0.22    0.08
   9   5  -1    0.39    0.08
   9   5  -1    0.27    0.11
  -9  -5   1    0.41    0.12
   8   5  -1    4.71    0.24
   8   5  -1    5.81    0.30
   8   5  -1    5.15    0.24
  -8  -5   1    5.61    0.30
   7   5  -1   12.47    0.43
   7   5  -1   11.93    0.45
   7   5  -1   12.75    0.49
  -7  -5   1   11.79    0.50
   6   5  -1    1.80    0.12
   6   5  -1    2.07    0.15
   6   5  -1    2.23    0.13
  -6  -5   1    1.60    0.15
   5   5  -1   13.80    0.49
   5   5  -1   14.26    0.51
   5   5  -1   14.01    0.46
   5   5  -1   14.71    0.52
  -5  -5   1   14.83    0.54
  -5  -5   1   13.91    0.51
   4   5  -1    1.08    0.08
   4   5  -1    1.32    0.09
   4   5  -1    1.32    0.08
   4   5  -1    1.23    0.09
  -4  -5   1    1.32    0.11
  -4  -5   1    1.25    0.06
  -4  -5   1    1.18    0.09
  -4  -5   1    1.18    0.07
   3   5  -1   31.86    0.89
   3   5  -1   29.48    0.94
   3   5  -1   30.25    1.01
   3   5  -1   30.56    0.96
   3   5  -1   27.85    0.88
  -3  -5   1   29.02    0.88
  -3  -5   1   30.55    1.00
  -3  -5   1   29.81    0.93
  -3  -5   1   27.65    1.02
   2   5  -1    0.47    0.04
   2   5  -1    0.51    0.05
   2   5  -1    0.49    0.07
  -2  -5   1    0.47    0.06
  -2  -5   1    0.52    0.05
  -2  -5   1    0.44    0.04
  -2  -5   1    0.56    0.06
   1   5  -1    6.18    0.21
   1   5  -1    6.22    0.21
   1   5  -1    6.20    0.27
  -1  -5   1    5.82    0.21
  -1  -5   1    6.19    0.24
  -1  -5   1    5.86    0.26
  -1  -5   1    6.06    0.22
   0   5  -1   15.64    0.57
   0   5  -1   15.20    0.49
   0  -5   1   15.14    0.50
   0  -5   1   15.90    0.52
   0  -5   1   15.09    0.57
   0  -5   1   15.28    0.48
   0  -5   1   14.86    0.51
  -1   5  -1   27.63    0.88
   1  -5   1   28.96    0.90
   1  -5   1   28.42    0.93
   1  -5   1   28.55    0.93
   1  -5   1   28.44    0.85
  -2   5  -1   55.41    1.77
  -2   5  -1   55.69    1.67
   2  -5   1   54.12    1.71
   2  -5   1   55.37    1.61
   2  -5   1   53.96    1.76
  -3   5  -1    0.35    0.07
  -3   5  -1    0.33    0.06
   3  -5   1    0.25    0.06
   3  -5   1    0.22    0.07
   3  -5   1    0.34    0.06
  -4   5  -1   33.79    1.09
   4  -5   1   33.57    1.15
   4  -5   1   33.09    1.03
   4  -5   1   34.78    1.10
  -5   5  -1    2.18    0.16
   5  -5   1    2.32    0.15
   5  -5   1    2.17    0.18
   5  -5   1    2.34    0.16
  -6   5  -1    0.00    0.06
   6  -5   1    0.19    0.09
   6  -5   1   -0.05    0.05
  -7   5  -1    0.07    0.08
   7  -5   1    0.19    0.10
   7  -5   1    0.13    0.07
   9   4  -1    5.23    0.31
   9   4  -1    5.15    0.26
  -9  -4   1    6.20    0.32
   8   4  -1    0.66    0.11
   8   4  -1    0.58    0.08
   8   4  -1    0.59    0.09
  -8  -4   1    0.59    0.11
   7   4  -1    0.43    0.07
   7   4  -1    0.45    0.07
   7   4  -1    0.56    0.10
  -7  -4   1    0.47    0.10
   6   4  -1    0.53    0.07
   6   4  -1    0.61    0.07
   6   4  -1    0.56    0.09
  -6  -4   1    0.57    0.09
   5   4  -1   44.22    1.39
   5   4  -1   43.25    1.44
   5   4  -1   44.23    1.30
  -5  -4   1   42.99    1.47
  -5  -4   1   44.68    1.47
  -5  -4   1   45.80    1.33
   4   4  -1    0.33    0.05
   4   4  -1    0.23    0.04
   4   4  -1    0.22    0.04
   4   4  -1    0.28    0.04
  -4  -4   1    0.22    0.05
  -4  -4   1    0.31    0.05
  -4  -4   1    0.29    0.03
   3   4  -1    4.99    0.19
   3   4  -1    5.03    0.16
   3   4  -1    4.94    0.19
   3   4  -1    4.84    0.17
   3   4  -1    4.85    0.19
  -3  -4   1    4.66    0.20
  -3  -4   1    4.37    0.20
  -3  -4   1    5.10    0.18
  -3  -4   1    4.64    0.17
  -3  -4   1    4.84    0.16
   2   4  -1    3.25    0.13
   2   4  -1    3.70    0.12
   2   4  -1    3.50    0.16
  -2  -4   1    3.55    0.15
  -2  -4   1    3.36    0.13
  -2  -4   1    3.27    0.16
  -2  -4   1    3.25    0.13
   1   4  -1   30.30    0.87
   1   4  -1   30.06    0.99
  -1  -4   1   29.22    0.95
  -1  -4   1   26.76    0.89
  -1  -4   1   29.44    0.92
  -1  -4   1   27.26    0.99
  -1  -4   1   29.30    0.85
   0   4  -1   31.14    0.92
   0   4  -1   30.04    1.04
   0  -4   1   30.38    0.97
   0  -4   1   32.34    0.99
   0  -4   1   31.14    1.05
   0  -4   1   27.54    0.94
   0  -4   1   29.45    0.89
  -1   4  -1   99.13    2.91
  -1   4  -1  101.25    3.25
   1  -4   1   98.87    3.12
   1  -4   1   98.79    2.81
   1  -4   1   95.18    2.98
   1  -4   1   96.35    3.07
  -2   4  -1    1.32    0.08
  -2   4  -1    1.31    0.11
  -2   4  -1    1.29    0.09
   2  -4   1    1.34    0.08
   2  -4   1    1.26    0.08
   2  -4   1    1.25    0.10
  -3   4  -1   15.36    0.52
  -3   4  -1   15.71    0.53
   3  -4   1   15.18    0.56
   3  -4   1   14.76    0.49
   3  -4   1   15.55    0.52
  -4   4  -1   -0.07    0.05
  -4   4  -1    0.07    0.06
   4  -4   1    0.10    0.08
   4  -4   1    0.04    0.05
   4  -4   1    0.01    0.04
  -5   4  -1    0.98    0.11
   5  -4   1    0.96    0.09
   5  -4   1    1.02    0.10
   5  -4   1    0.92    0.13
  -6   4  -1    6.97    0.32
   6  -4   1    7.28    0.31
   6  -4   1    6.80    0.28
   6  -4   1    6.66    0.35
  -7   4  -1    0.84    0.12
   7  -4   1    1.00    0.14
   7  -4   1    0.82    0.10
   9   3  -1    0.15    0.10
   9   3  -1    0.15    0.07
   9   3  -1    0.18    0.07
  -9  -3   1    0.20    0.11
   8   3  -1    0.62    0.09
   8   3  -1    0.89    0.12
   8   3  -1    0.73    0.09
  -8  -3   1    0.54    0.11
   7   3  -1    3.29    0.17
   7   3  -1    3.34    0.18
   7   3  -1    3.56    0.21
  -7  -3   1    3.37    0.16
  -7  -3   1    3.66    0.21
   6   3  -1    0.29    0.07
   6   3  -1    0.21    0.05
   6   3  -1    0.23    0.05
  -6  -3   1    0.23    0.07
   5   3  -1    0.92    0.09
   5   3  -1    1.09    0.08
   5   3  -1    1.17    0.08
  -5  -3   1    1.08    0.11
  -5  -3   1    1.05    0.07
  -5  -3   1    1.05    0.07
   4   3  -1    6.19    0.25
   4   3  -1    6.11    0.22
   4   3  -1    5.97    0.21
   4   3  -1    5.70    0.22
  -4  -3   1    5.70    0.25
  -4  -3   1    6.17    0.21
  -4  -3   1    5.98    0.22
   3   3  -1    5.44    0.20
   3   3  -1    5.35    0.21
   3   3  -1    5.23    0.20
   3   3  -1    5.33    0.18
  -3  -3   1    5.33    0.22
  -3  -3   1    5.36    0.18
  -3  -3   1    5.39    0.20
  -3  -3   1    5.56    0.18
   2   3  -1   31.84    1.05
   2   3  -1   32.41    0.91
   2   3  -1   33.04    0.93
  -2  -3   1   29.81    1.02
  -2  -3   1   31.33    0.96
  -2  -3   1   29.79    1.05
  -2  -3   1   30.84    0.91
   1   3  -1    7.66    0.23
   1   3  -1    7.40    0.28
  -1  -3   1    7.31    0.23
  -1  -3   1    7.64    0.27
  -1  -3   1    7.54    0.25
  -1  -3   1    7.40    0.28
  -1  -3   1    7.45    0.25
   0   3  -1    1.41    0.09
   0   3  -1    1.74    0.07
   0  -3   1    1.42    0.09
   0  -3   1    1.66    0.07
   0  -3   1    1.25    0.07
   0  -3   1    1.31    0.07
  -1   3  -1    8.38    0.28
  -1   3  -1    8.16    0.31
   1  -3   1    7.91    0.29
   1  -3   1    7.78    0.27
   1  -3   1    7.90    0.28
   1  -3   1    8.05    0.26
  -2   3  -1    0.85    0.08
  -2   3  -1    1.08    0.08
  -2   3  -1    0.99    0.07
   2  -3   1    1.02    0.07
   2  -3   1    0.98    0.09
   2  -3   1    1.00    0.07
  -3   3  -1   23.04    0.82
  -3   3  -1   23.80    0.78
  -3   3  -1   23.23    0.74
   3  -3   1   22.56    0.79
   3  -3   1   22.73    0.75
   3  -3   1   23.35    0.70
  -4   3  -1    6.61    0.27
  -4   3  -1    6.32    0.27
   4  -3   1    6.58    0.24
   4  -3   1    6.41    0.29
   4  -3   1    6.29    0.26
  -5   3  -1   44.38    1.46
  -5   3  -1   43.51    1.38
   5  -3   1   43.27    1.47
   5  -3   1   44.60    1.40
   5  -3   1   44.31    1.32
  -6   3  -1    1.60    0.14
   6  -3   1    1.76    0.12
   6  -3   1    1.65    0.16
   6  -3   1    1.65    0.13
  -7   3  -1    0.08    0.07
   7  -3   1    0.23    0.10
   7  -3   1    0.25    0.07
   7  -3   1    0.05    0.06
  -8   3  -1    3.59    0.23
   8  -3   1    3.51    0.20
   8  -3   1    3.24    0.25
   9   2  -1    0.12    0.10
   9   2  -1    0.16    0.07
   9   2  -1    0.09    0.06
  -9  -2   1    0.05    0.09
   8   2  -1    4.25    0.22
   8   2  -1    4.27    0.21
   8   2  -1    4.43    0.27
  -8  -2   1    4.40    0.21
  -8  -2   1    4.35    0.25
   7   2  -1   15.41    0.50
   7   2  -1   14.04    0.53
   7   2  -1   14.60    0.58
  -7  -2   1   15.41    0.58
  -7  -2   1   15.05    0.51
   6   2  -1    1.09    0.09
   6   2  -1    0.96    0.09
   6   2  -1    1.05    0.11
  -6  -2   1    1.12    0.11
   5   2  -1    2.17    0.15
   5   2  -1    2.40    0.12
   5   2  -1    2.29    0.11
  -5  -2   1    2.35    0.15
  -5  -2   1    2.36    0.12
   4   2  -1    2.83    0.12
   4   2  -1    2.38    0.14
   4   2  -1    2.57    0.12
  -4  -2   1    2.61    0.15
  -4  -2   1    2.73    0.12
   3   2  -1  281.37    7.74
   3   2  -1  262.34    8.24
   3   2  -1  268.62    8.47
  -3  -2   1  280.51    8.66
  -3  -2   1  274.90    8.99
  -3  -2   1  275.70    8.03
   2   2  -1   82.59    2.55
   2   2  -1   79.80    2.68
   2   2  -1   85.67    2.33
  -2  -2   1   83.97    2.42
  -2  -2   1   80.86    2.61
  -2  -2   1   77.81    2.68
   1   2  -1  232.71    7.60
   1   2  -1  236.65    6.90
  -1  -2   1  219.87    7.37
  -1  -2   1  242.91    6.59
  -1  -2   1  241.22    7.04
  -1  -2   1  221.69    7.64
   0   2  -1   30.63    1.05
   0   2  -1   31.51    0.94
   0  -2   1   31.48    0.91
   0  -2   1   30.74    0.99
   0  -2   1   33.15    1.01
   0  -2   1   31.49    0.96
  -1   2  -1   59.58    1.75
  -1   2  -1   57.71    1.95
   1  -2   1   59.70    1.88
   1  -2   1   58.11    1.84
   1  -2   1   59.00    1.68
  -2   2  -1  119.36    3.52
  -2   2  -1  118.46    3.91
  -2   2  -1  121.39    3.78
   2  -2   1  117.51    3.71
   2  -2   1  120.47    3.39
   2  -2   1  117.57    3.61
  -3   2  -1  156.39    5.09
  -3   2  -1  155.78    4.92
  -3   2  -1  156.54    4.58
   3  -2   1  154.58    4.70
   3  -2   1  150.68    4.83
   3  -2   1  156.83    4.41
  -4   2  -1    0.68    0.07
  -4   2  -1    0.88    0.08
  -4   2  -1    0.77    0.08
   4  -2   1    0.82    0.07
   4  -2   1    0.83    0.07
   4  -2   1    0.66    0.08
  -5   2  -1   49.82    1.55
  -5   2  -1   50.34    1.65
  -5   2  -1   51.35    1.71
   5  -2   1   50.79    1.58
   5  -2   1   50.28    1.48
   5  -2   1   48.88    1.65
  -6   2  -1    0.31    0.09
  -6   2  -1    0.38    0.08
   6  -2   1    0.34    0.10
   6  -2   1    0.33    0.06
   6  -2   1    0.38    0.07
  -7   2  -1    0.45    0.09
   7  -2   1    0.47    0.11
   7  -2   1    0.48    0.08
   7  -2   1    0.43    0.07
  -8   2  -1    3.54    0.21
   8  -2   1    3.03    0.18
   8  -2   1    3.14    0.23
   9   1  -1    9.24    0.40
   9   1  -1    9.87    0.47
   8   1  -1    0.00    0.05
   8   1  -1   -0.16    0.06
   8   1  -1    0.04    0.06
  -8  -1   1    0.04    0.06
  -8  -1   1   -0.05    0.07
   7   1  -1    0.00    0.05
   7   1  -1   -0.02    0.04
   7   1  -1   -0.04    0.06
  -7  -1   1   -0.13    0.07
  -7  -1   1    0.00    0.05
   6   1  -1    4.31    0.23
   6   1  -1    4.20    0.20
   6   1  -1    4.64    0.19
  -6  -1   1    4.30    0.20
  -6  -1   1    4.38    0.22
   5   1  -1    1.98    0.14
   5   1  -1    1.97    0.11
   5   1  -1    2.03    0.11
  -5  -1   1    2.00    0.13
  -5  -1   1    1.89    0.11
   4   1  -1   42.74    1.40
   4   1  -1   45.28    1.27
   4   1  -1   43.70    1.34
  -4  -1   1   42.44    1.31
  -4  -1   1   42.59    1.42
   3   1  -1   14.39    0.46
   3   1  -1   13.74    0.49
   3   1  -1   14.97    0.43
  -3  -1   1   14.05    0.49
   2   1  -1  171.15    5.44
   2   1  -1  185.19    4.99
   2   1  -1  181.04    5.31
  -2  -1   1  180.88    5.17
  -2  -1   1  161.39    5.56
   1   1  -1  239.08    6.82
   1   1  -1  243.71    8.09
   1   1  -1  218.08    7.56
   1   1  -1  241.97    7.48
  -1  -1   1  251.76    7.39
  -1  -1   1  245.79    7.64
   0   1  -1   18.42    0.57
   0   1  -1   19.37    0.56
   0  -1   1   17.76    0.58
   0  -1   1   18.70    0.54
   0  -1   1   17.62    0.60
   0  -1   1   19.60    0.58
  -1   1  -1   19.45    0.61
  -1   1  -1   19.35    0.61
   1  -1   1   19.22    0.55
   1  -1   1   18.31    0.61
   1  -1   1   18.37    0.60
   1  -1   1   18.56    0.58
  -2   1  -1    8.20    0.28
  -2   1  -1    8.59    0.30
   2  -1   1    8.84    0.27
   2  -1   1    8.72    0.28
   2  -1   1    8.51    0.30
  -3   1  -1    5.11    0.20
  -3   1  -1    4.74    0.19
   3  -1   1    5.39    0.18
   3  -1   1    5.22    0.19
   3  -1   1    5.04    0.22
  -4   1  -1    1.48    0.11
  -4   1  -1    1.81    0.11
   4  -1   1    1.60    0.10
   4  -1   1    1.50    0.12
   4  -1   1    1.61    0.09
  -5   1  -1    2.94    0.16
  -5   1  -1    2.86    0.16
   5  -1   1    2.71    0.14
   5  -1   1    2.72    0.17
   5  -1   1    2.85    0.15
  -6   1  -1    0.89    0.10
  -6   1  -1    0.74    0.11
  -6   1  -1    0.56    0.08
   6  -1   1    0.90    0.09
   6  -1   1    0.97    0.12
   6  -1   1    0.93    0.09
  -7   1  -1    0.65    0.11
  -7   1  -1    0.78    0.10
   7  -1   1    0.72    0.08
   7  -1   1    0.74    0.12
   7  -1   1    0.67    0.09
  -8   1  -1    0.71    0.12
  -8   1  -1    0.71    0.11
   8  -1   1    0.83    0.09
   8  -1   1    0.78    0.10
   8  -1   1    1.04    0.14
  -9   1  -1    3.04    0.20
   9  -1   1    2.71    0.23
   9  -1   1    2.90    0.18
   9   0  -1    0.12    0.07
   9   0  -1    0.18    0.07
   9   0  -1    0.05    0.10
  -9   0   1    0.26    0.08
   8   0  -1    0.00    0.08
   8   0  -1    0.04    0.06
   8   0  -1    0.04    0.05
  -8   0   1    0.01    0.06
   7   0  -1    5.01    0.24
   7   0  -1    5.42    0.23
   7   0  -1    4.83    0.27
  -7   0   1    5.08    0.24
  -7   0   1    5.05    0.25
   6   0  -1   19.57    0.60
   6   0  -1   18.44    0.69
   6   0  -1   19.06    0.65
  -6   0   1   18.48    0.63
  -6   0   1   18.61    0.67
   5   0  -1    2.00    0.11
   5   0  -1    1.85    0.11
   5   0  -1    1.43    0.13
  -5   0   1    1.97    0.12
  -5   0   1    1.83    0.10
  -5   0   1    2.05    0.12
   4   0  -1   25.06    0.81
   4   0  -1   26.19    0.76
   4   0  -1   24.82    0.85
  -4   0   1   25.50    0.79
  -4   0   1   25.32    0.85
  -4   0   1   24.74    0.85
   3   0  -1   28.38    0.96
   3   0  -1   29.56    0.92
   3   0  -1   31.16    0.87
  -3   0   1   29.26    0.90
  -3   0   1   29.07    0.97
  -3   0   1   29.49    0.98
   2   0  -1   77.53    2.31
   2   0  -1   78.37    2.17
   2   0  -1   75.22    2.39
  -2   0   1   76.25    2.43
  -2   0   1   75.10    2.25
  -2   0   1   75.36    2.51
   1   0  -1  130.39    4.13
   1   0  -1  127.07    4.39
   1   0  -1  135.70    3.72
   1   0  -1  130.98    3.97
   1   0  -1  125.06    4.03
  -1   0   1  136.30    3.74
  -1   0   1  127.41    4.39
  -1   0   1  128.51    4.13
   0   0  -1    8.35    0.29
  -1   0  -1   27.96    0.85
  -1   0  -1   29.06    0.80
  -1   0  -1   25.60    0.89
   1   0   1   28.40    0.88
   1   0   1   27.93    0.89
   1   0   1   26.09    0.85
   1   0   1   29.57    0.86
   1   0   1   28.23    0.80
  -2   0  -1  226.97    7.16
  -2   0  -1  243.83    6.64
   2   0   1  191.46    6.85
   2   0   1  244.08    6.45
  -3   0  -1    2.61    0.13
  -3   0  -1    2.23    0.11
   3   0   1    2.51    0.11
   3   0   1    2.61    0.10
   3   0   1    2.55    0.13
  -4   0  -1   26.22    0.82
  -4   0  -1   26.20    0.88
   4   0   1   26.47    0.83
   4   0   1   26.54    0.78
   4   0   1   25.30    0.87
  -5   0  -1   20.95    0.72
  -5   0  -1   20.71    0.67
   5   0   1   20.64    0.68
   5   0   1   19.80    0.72
   5   0   1   20.52    0.63
  -6   0  -1   62.47    2.01
  -6   0  -1   67.17    2.18
   6   0   1   65.25    2.15
   6   0   1   69.34    2.07
   6   0   1   67.50    1.94
  -7   0  -1   77.47    2.50
  -7   0  -1   72.44    2.31
   7   0   1   77.49    2.37
   7   0   1   76.41    2.22
   7   0   1   76.22    2.47
  -8   0  -1    2.97    0.20
  -8   0  -1    2.86    0.18
   8   0   1    3.00    0.16
   8   0   1    2.60    0.20
   8   0   1    2.85    0.18
  -9   0  -1    0.40    0.11
  -9   0  -1    0.36    0.09
   9   0   1    0.45    0.11
   9   0   1    0.40    0.08
   8  -1  -1    5.64    0.32
   8  -1  -1    4.97    0.26
   8  -1  -1    5.13    0.24
  -8   1   1    5.18    0.26
   7  -1  -1    3.04    0.18
   7  -1  -1    3.04    0.16
   7  -1  -1    2.72    0.21
  -7   1   1    2.61    0.17
   6  -1  -1    4.40    0.20
   6  -1  -1    4.71    0.27
   6  -1  -1    4.49    0.22
  -6   1   1    4.40    0.22
  -6   1   1    4.46    0.22
   5  -1  -1   21.08    0.65
   5  -1  -1   20.24    0.74
   5  -1  -1   20.14    0.69
  -5   1   1   20.09    0.71
  -5   1   1   20.54    0.68
  -5   1   1   21.26    0.72
   4  -1  -1   48.70    1.55
   4  -1  -1   49.14    1.62
   4  -1  -1   52.39    1.46
  -4   1   1   49.66    1.62
  -4   1   1   47.96    1.52
  -4   1   1   52.11    1.67
   3  -1  -1   17.51    0.61
   3  -1  -1   18.33    0.54
   3  -1  -1   17.44    0.57
  -3   1   1   18.30    0.60
  -3   1   1   16.44    0.57
  -3   1   1   18.81    0.62
   2  -1  -1    1.97    0.08
   2  -1  -1    1.92    0.08
   2  -1  -1    1.86    0.10
  -2   1   1    1.52    0.08
  -2   1   1    1.98    0.09
  -2   1   1    2.00    0.09
   1  -1  -1   71.30    2.05
   1  -1  -1   70.77    2.24
   1  -1  -1   71.16    2.18
   1  -1  -1   70.53    2.36
   1  -1  -1   74.17    2.30
  -1   1   1   70.55    2.30
  -1   1   1   75.10    2.12
   0  -1  -1  137.86    4.29
   0  -1  -1  139.10    4.33
   0  -1  -1  147.93    4.28
   0  -1  -1  134.09    4.56
   0   1   1  133.91    4.56
   0   1   1  140.56    4.04
   0   1   1  134.03    4.02
   0   1   1  142.70    4.08
  -1  -1  -1  113.24    3.16
  -1  -1  -1  112.63    3.54
  -1  -1  -1  113.80    3.37
  -1  -1  -1  103.30    3.66
  -1  -1  -1  113.72    3.39
   1   1   1  111.18    3.56
   1   1   1  117.54    3.40
   1   1   1  104.92    3.66
   1   1   1  109.29    3.17
   1   1   1  112.54    3.53
   1   1   1  113.27    3.29
  -2  -1  -1    0.46    0.04
  -2  -1  -1    0.45    0.03
  -2  -1  -1    0.52    0.03
  -2  -1  -1    0.45    0.03
   2   1   1    0.47    0.03
   2   1   1    0.57    0.04
  -3  -1  -1   30.60    1.09
  -3  -1  -1   32.93    1.00
   3   1   1   34.56    1.06
   3   1   1   33.62    0.96
   3   1   1   33.97    1.03
  -4  -1  -1   66.19    2.17
  -4  -1  -1   64.92    2.00
   4   1   1   68.12    2.05
   4   1   1   67.10    2.12
   4   1   1   68.94    1.93
  -5  -1  -1   29.44    0.89
  -5  -1  -1   28.73    0.96
   5   1   1   26.98    0.84
   5   1   1   27.70    0.90
   5   1   1   28.16    0.95
  -6  -1  -1    8.99    0.38
  -6  -1  -1    9.38    0.34
   6   1   1    9.42    0.32
   6   1   1    8.99    0.34
   6   1   1    8.85    0.38
  -7  -1  -1    1.38    0.13
  -7  -1  -1    1.52    0.13
   7   1   1    1.23    0.14
   7   1   1    1.13    0.10
   7   1   1    1.35    0.12
  -8  -1  -1    5.26    0.28
  -8  -1  -1    5.15    0.25
   8   1   1    6.12    0.26
   8   1   1    4.94    0.23
   8   1   1    5.47    0.30
  -9  -1  -1    0.50    0.09
  -9  -1  -1    0.27    0.11
   9   1   1    0.31    0.11
   9   1   1    0.31    0.07
  10   1   1    0.38    0.08
   8  -2  -1    0.15    0.07
   8  -2  -1    0.23    0.08
   8  -2  -1    0.08    0.09
  -8   2   1    0.17    0.08
   7  -2  -1    0.02    0.09
   7  -2  -1   -0.02    0.05
   7  -2  -1    0.00    0.06
  -7   2   1    0.02    0.06
   6  -2  -1    9.99    0.40
   6  -2  -1   10.93    0.38
   6  -2  -1   10.27    0.46
  -6   2   1   11.11    0.42
   5  -2  -1    9.70    0.42
   5  -2  -1    9.41    0.37
   5  -2  -1   10.07    0.35
  -5   2   1   10.31    0.39
  -5   2   1    9.45    0.37
  -5   2   1   10.18    0.38
   4  -2  -1    3.19    0.19
   4  -2  -1    3.35    0.15
   4  -2  -1    3.02    0.15
  -4   2   1    3.40    0.17
  -4   2   1    3.13    0.15
   3  -2  -1    8.44    0.28
   3  -2  -1    8.01    0.32
   3  -2  -1    7.96    0.29
  -3   2   1    8.20    0.31
  -3   2   1    7.64    0.29
  -3   2   1    8.45    0.30
   2  -2  -1   10.74    0.36
   2  -2  -1   11.41    0.36
   2  -2  -1   10.61    0.34
   2  -2  -1   10.53    0.39
  -2   2   1   10.54    0.36
  -2   2   1   10.68    0.39
  -2   2   1   11.14    0.36
   1  -2  -1  253.81    8.03
   1  -2  -1  254.90    8.48
   1  -2  -1  244.06    7.35
   1  -2  -1  251.31    7.87
  -1   2   1  267.82    8.32
  -1   2   1  260.89    8.47
  -1   2   1  282.51    8.36
  -1   2   1  265.91    7.61
   0  -2  -1  129.62    4.26
   0  -2  -1  127.48    4.09
   0  -2  -1  126.42    3.98
   0  -2  -1  129.25    4.32
   0  -2  -1  133.01    3.74
   0   2   1  137.56    3.74
   0   2   1  134.39    3.87
   0   2   1  138.42    4.24
  -1  -2  -1  256.85    8.90
  -1  -2  -1  283.09    8.46
  -1  -2  -1  283.97    7.93
  -1  -2  -1  271.45    8.87
   1   2   1  276.21    9.17
   1   2   1  276.19    7.94
   1   2   1  299.78    8.45
   1   2   1  289.33    8.22
  -2  -2  -1    0.01    0.01
  -2  -2  -1    0.02    0.02
  -2  -2  -1    0.00    0.02
  -2  -2  -1    0.02    0.01
   2   2   1    0.00    0.01
   2   2   1    0.01    0.02
   2   2   1    0.03    0.02
   2   2   1    0.03    0.01
  -3  -2  -1    0.85    0.07
  -3  -2  -1    0.94    0.05
  -3  -2  -1    0.93    0.05
  -3  -2  -1    0.88    0.06
  -3  -2  -1    0.91    0.05
   3   2   1    0.96    0.06
   3   2   1    1.00    0.06
   3   2   1    0.94    0.06
   3   2   1    0.82    0.06
  -4  -2  -1   16.52    0.57
  -4  -2  -1   15.08    0.58
  -4  -2  -1   16.77    0.52
   4   2   1   16.87    0.56
   4   2   1   17.03    0.54
   4   2   1   17.06    0.51
  -5  -2  -1   29.01    0.98
  -5  -2  -1   28.86    0.90
  -5  -2  -1   30.04    0.99
   5   2   1   28.31    0.97
   5   2   1   29.74    0.87
   5   2   1   28.62    0.92
  -6  -2  -1    0.44    0.09
  -6  -2  -1    0.47    0.06
  -6  -2  -1    0.41    0.06
   6   2   1    0.28    0.05
   6   2   1    0.34    0.08
   6   2   1    0.33    0.05
  -7  -2  -1   11.04    0.45
  -7  -2  -1   10.94    0.40
   7   2   1   10.49    0.38
   7   2   1   10.83    0.41
   7   2   1   11.12    0.45
  -8  -2  -1    1.92    0.17
  -8  -2  -1    2.13    0.14
   8   2   1    2.01    0.13
   8   2   1    1.82    0.14
   8   2   1    1.87    0.17
  -9  -2  -1    0.50    0.09
  -9  -2  -1    0.35    0.11
   9   2   1    0.45    0.12
   9   2   1    0.49    0.08
 -10  -2  -1    0.17    0.11
  10   2   1    0.06    0.06
  10   2   1    0.01    0.09
   8  -3  -1   -0.08    0.06
   7  -3  -1    1.78    0.14
   7  -3  -1    1.82    0.15
   7  -3  -1    1.92    0.19
  -7   3   1    1.84    0.16
   6  -3  -1    7.81    0.31
   6  -3  -1    7.98    0.38
   6  -3  -1    7.03    0.32
  -6   3   1    8.21    0.33
   5  -3  -1    3.74    0.19
   5  -3  -1    3.78    0.18
   5  -3  -1    3.38    0.23
  -5   3   1    3.61    0.19
   4  -3  -1   22.91    0.82
   4  -3  -1   23.45    0.73
   4  -3  -1   23.02    0.77
  -4   3   1   22.77    0.78
  -4   3   1   24.11    0.84
  -4   3   1   24.05    0.77
   3  -3  -1   16.57    0.58
   3  -3  -1   17.31    0.61
   3  -3  -1   17.33    0.54
  -3   3   1   17.20    0.57
  -3   3   1   17.21    0.58
  -3   3   1   17.65    0.63
   2  -3  -1   54.66    1.70
   2  -3  -1   54.28    1.85
   2  -3  -1   54.54    1.59
   2  -3  -1   55.25    1.76
  -2   3   1   55.72    1.75
  -2   3   1   53.77    1.66
  -2   3   1   54.31    1.84
  -2   3   1   57.37    1.76
   1  -3  -1  232.35    7.37
   1  -3  -1  228.10    6.75
   1  -3  -1  230.92    7.18
   1  -3  -1  239.72    7.79
  -1   3   1  242.69    6.99
  -1   3   1  248.60    7.56
  -1   3   1  242.48    7.78
  -1   3   1  242.62    7.58
   0  -3  -1    4.92    0.17
   0  -3  -1    4.65    0.18
   0  -3  -1    4.52    0.17
   0  -3  -1    4.70    0.18
   0  -3  -1    4.67    0.20
   0   3   1    5.23    0.17
   0   3   1    5.14    0.16
   0   3   1    5.04    0.18
   0   3   1    5.03    0.20
  -1  -3  -1    0.31    0.04
  -1  -3  -1    0.29    0.03
  -1  -3  -1    0.37    0.03
  -1  -3  -1    0.52    0.04
   1   3   1    0.37    0.03
   1   3   1    0.37    0.03
   1   3   1    0.34    0.03
   1   3   1    0.32    0.04
  -2  -3  -1   45.37    1.56
  -2  -3  -1   45.09    1.51
  -2  -3  -1   47.20    1.43
  -2  -3  -1   47.52    1.35
   2   3   1   49.54    1.47
   2   3   1   49.40    1.39
   2   3   1   46.61    1.56
   2   3   1   44.99    1.35
  -3  -3  -1    1.79    0.09
  -3  -3  -1    1.67    0.10
  -3  -3  -1    1.88    0.08
  -3  -3  -1    1.85    0.08
   3   3   1    1.91    0.09
   3   3   1    1.84    0.09
   3   3   1    1.87    0.09
   3   3   1    1.78    0.08
   3   3   1    1.96    0.08
  -4  -3  -1    1.94    0.12
  -4  -3  -1    1.54    0.08
  -4  -3  -1    1.63    0.09
  -4  -3  -1    1.55    0.08
   4   3   1    1.63    0.09
   4   3   1    1.56    0.09
   4   3   1    1.94    0.11
   4   3   1    1.70    0.09
  -5  -3  -1   43.46    1.44
  -5  -3  -1   42.87    1.45
   5   3   1   42.34    1.40
   5   3   1   43.31    1.35
   5   3   1   45.03    1.28
  -6  -3  -1    5.35    0.26
  -6  -3  -1    5.45    0.22
  -6  -3  -1    5.32    0.22
   6   3   1    5.39    0.21
   6   3   1    5.09    0.25
   6   3   1    5.41    0.22
  -7  -3  -1    0.03    0.05
  -7  -3  -1    0.06    0.07
   7   3   1   -0.10    0.04
   7   3   1    0.01    0.06
   7   3   1   -0.04    0.05
  -8  -3  -1    0.71    0.12
  -8  -3  -1    0.92    0.10
   8   3   1    0.69    0.09
   8   3   1    0.69    0.08
   8   3   1    0.76    0.12
  -9  -3  -1    0.88    0.14
   9   3   1    0.75    0.09
   9   3   1    0.77    0.13
 -10  -3  -1    1.65    0.18
  10   3   1    1.50    0.18
   7  -4  -1    6.54    0.36
   7  -4  -1    6.22    0.29
   7  -4  -1    6.10    0.31
  -7   4   1    6.51    0.31
   6  -4  -1    0.48    0.09
   6  -4  -1    0.65    0.09
   6  -4  -1    0.37    0.11
  -6   4   1    0.47    0.09
   5  -4  -1    7.02    0.34
   5  -4  -1    6.69    0.27
   5  -4  -1    6.77    0.30
  -5   4   1    6.71    0.30
   4  -4  -1    5.44    0.22
   4  -4  -1    5.28    0.24
   4  -4  -1    5.78    0.28
  -4   4   1    4.37    0.23
   3  -4  -1   16.19    0.58
   3  -4  -1   15.74    0.51
   3  -4  -1   15.54    0.54
  -3   4   1   15.23    0.53
   2  -4  -1   88.99    2.96
   2  -4  -1   90.30    2.80
   2  -4  -1   89.05    2.56
   2  -4  -1   85.53    2.72
  -2   4   1   86.32    2.65
  -2   4   1   91.11    2.96
  -2   4   1   90.35    2.82
   1  -4  -1   72.61    2.43
   1  -4  -1   71.62    2.10
   1  -4  -1   71.03    2.29
   1  -4  -1   71.21    2.23
  -1   4   1   72.88    2.32
  -1   4   1   73.81    2.43
  -1   4   1   71.91    2.18
  -1   4   1   77.52    2.31
   0  -4  -1    0.96    0.07
   0  -4  -1    1.05    0.07
   0  -4  -1    1.01    0.07
   0  -4  -1    1.07    0.06
   0  -4  -1    1.04    0.09
   0   4   1    1.09    0.06
   0   4   1    1.31    0.10
   0   4   1    1.03    0.07
  -1  -4  -1   14.40    0.48
  -1  -4  -1   13.74    0.52
  -1  -4  -1   13.69    0.46
  -1  -4  -1   13.94    0.46
  -1  -4  -1   14.47    0.44
   1   4   1   14.33    0.45
   1   4   1   14.40    0.43
   1   4   1   14.89    0.52
   1   4   1   15.17    0.46
  -2  -4  -1   -0.01    0.02
  -2  -4  -1   -0.02    0.03
  -2  -4  -1    0.01    0.02
  -2  -4  -1    0.00    0.02
   2   4   1    0.03    0.02
   2   4   1    0.01    0.02
   2   4   1    0.03    0.03
  -3  -4  -1    1.17    0.08
  -3  -4  -1    1.16    0.07
  -3  -4  -1    1.06    0.08
  -3  -4  -1    1.16    0.07
   3   4   1    1.41    0.08
   3   4   1    0.93    0.06
   3   4   1    1.19    0.07
   3   4   1    1.37    0.07
   3   4   1    1.29    0.07
  -4  -4  -1   79.78    2.40
  -4  -4  -1   76.87    2.61
  -4  -4  -1   79.75    2.68
  -4  -4  -1   78.08    2.32
  -4  -4  -1   80.03    2.47
   4   4   1   84.23    2.48
   4   4   1   86.12    2.54
   4   4   1   81.18    2.68
   4   4   1   84.00    2.40
   4   4   1   81.42    2.33
  -5  -4  -1   27.56    0.94
  -5  -4  -1   26.89    0.82
  -5  -4  -1   26.65    0.84
  -5  -4  -1   26.54    0.87
  -5  -4  -1   26.59    0.93
   5   4   1   27.94    0.83
   5   4   1   28.53    0.91
   5   4   1   27.05    0.93
   5   4   1   28.61    0.88
  -6  -4  -1    0.12    0.04
  -6  -4  -1    0.03    0.06
  -6  -4  -1    0.16    0.05
   6   4   1    0.15    0.05
   6   4   1    0.21    0.05
   6   4   1    0.14    0.06
  -7  -4  -1    0.22    0.05
  -7  -4  -1    0.38    0.09
   7   4   1    0.19    0.06
   7   4   1    0.23    0.07
   7   4   1    0.26    0.06
  -8  -4  -1    1.30    0.15
   8   4   1    1.21    0.11
   8   4   1    1.40    0.11
   8   4   1    1.26    0.14
  -9  -4  -1    1.75    0.17
   9   4   1    1.79    0.18
   9   4   1    1.62    0.13
 -10  -4  -1    0.47    0.13
  10   4   1    0.51    0.09
  10   4   1    0.53    0.13
   6  -5  -1   -0.03    0.05
   6  -5  -1    0.13    0.07
   6  -5  -1   -0.20    0.07
  -6   5   1    0.07    0.07
   5  -5  -1    0.31    0.10
   5  -5  -1    0.24    0.07
   5  -5  -1    0.43    0.08
  -5   5   1    0.24    0.08
   4  -5  -1    0.08    0.06
   4  -5  -1    0.02    0.07
   4  -5  -1    0.01    0.05
  -4   5   1   -0.04    0.05
   3  -5  -1    3.40    0.17
   3  -5  -1    3.64    0.18
   3  -5  -1    3.84    0.21
  -3   5   1    3.61    0.19
   2  -5  -1    3.94    0.18
   2  -5  -1    4.27    0.21
   2  -5  -1    3.90    0.18
  -2   5   1    3.93    0.19
   1  -5  -1    8.69    0.33
   1  -5  -1    8.58    0.31
   1  -5  -1    9.33    0.34
   1  -5  -1    9.20    0.38
  -1   5   1    9.13    0.30
  -1   5   1    9.22    0.31
  -1   5   1    8.97    0.33
   0  -5  -1   75.07    2.51
   0  -5  -1   74.75    2.16
   0  -5  -1   75.13    2.34
   0  -5  -1   74.12    2.38
   0  -5  -1   74.51    2.30
   0   5   1   75.11    2.23
   0   5   1   75.39    2.15
  -1  -5  -1   53.30    1.82
  -1  -5  -1   53.99    1.56
  -1  -5  -1   53.11    1.68
  -1  -5  -1   52.35    1.66
  -1  -5  -1   53.96    1.72
   1   5   1   57.33    1.65
   1   5   1   54.16    1.61
   1   5   1   50.97    1.55
   1   5   1   54.88    1.81
  -2  -5  -1   11.44    0.36
  -2  -5  -1   11.18    0.38
  -2  -5  -1   11.13    0.37
  -2  -5  -1   11.17    0.40
  -2  -5  -1   10.68    0.43
   2   5   1   11.26    0.36
   2   5   1   11.58    0.43
   2   5   1   11.27    0.37
   2   5   1   11.89    0.38
  -3  -5  -1   39.63    1.17
  -3  -5  -1   39.32    1.24
  -3  -5  -1   40.36    1.31
  -3  -5  -1   38.74    1.35
   3   5   1   38.97    1.17
   3   5   1   40.89    1.35
   3   5   1   41.15    1.26
   3   5   1   39.90    1.20
  -4  -5  -1    6.70    0.29
  -4  -5  -1    7.57    0.30
  -4  -5  -1    6.85    0.26
  -4  -5  -1    7.34    0.25
  -4  -5  -1    7.25    0.25
   4   5   1    7.30    0.27
   4   5   1    7.54    0.25
   4   5   1    7.17    0.29
   4   5   1    7.46    0.27
   4   5   1    7.49    0.26
  -5  -5  -1    2.37    0.13
  -5  -5  -1    2.31    0.11
  -5  -5  -1    2.28    0.12
  -5  -5  -1    2.36    0.11
  -5  -5  -1    2.44    0.16
   5   5   1    2.40    0.13
   5   5   1    2.43    0.13
   5   5   1    2.23    0.12
   5   5   1    2.23    0.12
  -6  -5  -1    1.77    0.15
  -6  -5  -1    2.09    0.11
  -6  -5  -1    2.09    0.12
  -6  -5  -1    2.09    0.11
   6   5   1    2.07    0.12
   6   5   1    1.92    0.12
   6   5   1    1.79    0.13
   6   5   1    2.09    0.12
  -7  -5  -1    0.30    0.06
   7   5   1    0.30    0.07
   7   5   1    0.26    0.06
   7   5   1    0.22    0.06
  -8  -5  -1   19.32    0.73
   8   5   1   18.96    0.65
   8   5   1   17.64    0.69
   8   5   1   18.10    0.61
  -9  -5  -1    0.02    0.09
   9   5   1    0.10    0.08
   9   5   1   -0.02    0.06
 -10  -5  -1    0.77    0.15
  10   5   1    0.52    0.09
  10   5   1    0.56    0.13
   5  -6  -1    0.82    0.10
   5  -6  -1    0.81    0.11
   5  -6  -1    0.80    0.13
  -5   6   1    0.97    0.12
   4  -6  -1    0.02    0.05
   4  -6  -1    0.02    0.07
   4  -6  -1   -0.03    0.05
  -4   6   1    0.07    0.07
   3  -6  -1    0.50    0.09
   3  -6  -1    0.32    0.07
   3  -6  -1    0.26    0.07
  -3   6   1    0.34    0.07
   2  -6  -1    3.89    0.18
   2  -6  -1    4.10    0.20
   2  -6  -1    4.10    0.21
  -2   6   1    3.50    0.19
  -2   6   1    4.05    0.16
   1  -6  -1    9.68    0.36
   1  -6  -1    9.39    0.34
   1  -6  -1    9.50    0.36
   1  -6  -1    9.85    0.42
  -1   6   1    9.91    0.32
  -1   6   1    9.51    0.35
   0  -6  -1    2.87    0.14
   0  -6  -1    2.73    0.14
   0  -6  -1    3.06    0.14
   0  -6  -1    3.11    0.18
   0  -6  -1    2.97    0.13
   0   6   1    3.06    0.13
   0   6   1    3.06    0.15
  -1  -6  -1    3.24    0.15
  -1  -6  -1    3.46    0.20
  -1  -6  -1    3.30    0.14
  -1  -6  -1    3.38    0.15
  -1  -6  -1    3.64    0.15
   1   6   1    3.65    0.16
   1   6   1    3.49    0.15
   1   6   1    3.51    0.14
  -2  -6  -1    0.09    0.03
  -2  -6  -1    0.08    0.04
  -2  -6  -1    0.18    0.03
  -2  -6  -1    0.08    0.06
  -2  -6  -1    0.06    0.04
   2   6   1    0.12    0.04
   2   6   1    0.09    0.04
   2   6   1    0.08    0.03
  -3  -6  -1    7.65    0.28
  -3  -6  -1    7.40    0.26
  -3  -6  -1    7.27    0.29
  -3  -6  -1    7.43    0.32
   3   6   1    7.77    0.27
   3   6   1    7.72    0.28
   3   6   1    7.63    0.27
   3   6   1    7.33    0.26
  -4  -6  -1    0.07    0.03
  -4  -6  -1    0.03    0.04
  -4  -6  -1    0.04    0.05
  -4  -6  -1    0.06    0.03
   4   6   1    0.00    0.02
   4   6   1    0.06    0.03
   4   6   1    0.09    0.04
   4   6   1    0.03    0.03
  -5  -6  -1    0.58    0.09
  -5  -6  -1    0.67    0.06
  -5  -6  -1    0.51    0.06
  -5  -6  -1    0.60    0.08
  -5  -6  -1    0.61    0.06
   5   6   1    0.68    0.06
   5   6   1    0.61    0.07
   5   6   1    0.51    0.06
   5   6   1    0.88    0.07
  -6  -6  -1    0.36    0.09
  -6  -6  -1    0.42    0.07
  -6  -6  -1    0.33    0.06
  -6  -6  -1    0.40    0.05
  -6  -6  -1    0.35    0.06
   6   6   1    0.42    0.07
   6   6   1    0.32    0.06
   6   6   1    0.42    0.07
   6   6   1    0.42    0.07
  -7  -6  -1    1.76    0.17
   7   6   1    1.75    0.15
   7   6   1    1.75    0.12
   7   6   1    1.65    0.12
  -8  -6  -1    0.41    0.11
   8   6   1    0.39    0.09
   8   6   1    0.43    0.08
  -9  -6  -1    0.25    0.11
   9   6   1    0.36    0.11
   9   6   1    0.31    0.08
  10   6   1    0.12    0.10
  10   6   1    0.20    0.08
   5  -7  -1    0.62    0.11
   4  -7  -1    0.44    0.09
   4  -7  -1    0.45    0.09
   4  -7  -1    0.58    0.11
  -4   7   1    0.46    0.06
  -4   7   1    0.46    0.09
   3  -7  -1    0.06    0.06
   3  -7  -1    0.14    0.06
   3  -7  -1    0.19    0.08
  -3   7   1    0.06    0.05
  -3   7   1    0.13    0.06
   2  -7  -1    7.97    0.32
   2  -7  -1    8.18    0.33
   2  -7  -1    8.33    0.34
  -2   7   1    7.98    0.29
  -2   7   1    7.88    0.33
   1  -7  -1    2.51    0.15
   1  -7  -1    2.63    0.15
   1  -7  -1    2.76    0.16
  -1   7   1    2.48    0.15
  -1   7   1    2.68    0.13
   0  -7  -1    9.15    0.34
   0  -7  -1    9.41    0.34
   0  -7  -1    9.02    0.33
   0   7   1    9.09    0.31
   0   7   1    9.28    0.34
  -1  -7  -1    0.34    0.05
  -1  -7  -1    0.30    0.08
  -1  -7  -1    0.26    0.05
  -1  -7  -1    0.31    0.06
  -1  -7  -1    0.39    0.06
   1   7   1    0.35    0.05
   1   7   1    0.25    0.06
  -2  -7  -1    0.43    0.06
  -2  -7  -1    0.32    0.06
  -2  -7  -1    0.39    0.09
  -2  -7  -1    0.51    0.05
  -2  -7  -1    0.41    0.06
   2   7   1    0.35    0.05
   2   7   1    0.44    0.06
   2   7   1    0.45    0.06
  -3  -7  -1    1.96    0.13
  -3  -7  -1    2.19    0.12
  -3  -7  -1    2.09    0.11
  -3  -7  -1    1.83    0.15
   3   7   1    1.86    0.11
   3   7   1    2.18    0.12
   3   7   1    1.88    0.11
  -4  -7  -1    0.09    0.04
  -4  -7  -1    0.07    0.04
  -4  -7  -1   -0.04    0.06
  -4  -7  -1    0.00    0.05
   4   7   1    0.02    0.03
   4   7   1    0.03    0.04
   4   7   1    0.03    0.04
  -5  -7  -1    6.18    0.24
  -5  -7  -1    6.04    0.28
  -5  -7  -1    6.21    0.23
  -5  -7  -1    6.44    0.25
  -5  -7  -1    5.84    0.29
   5   7   1    6.44    0.24
   5   7   1    5.83    0.25
   5   7   1    6.13    0.24
  -6  -7  -1    0.05    0.07
  -6  -7  -1    0.04    0.08
  -6  -7  -1    0.08    0.04
  -6  -7  -1    0.15    0.05
   6   7   1    0.06    0.04
   6   7   1    0.12    0.06
  -7  -7  -1    1.71    0.16
  -7  -7  -1    1.63    0.11
   7   7   1    1.81    0.12
  -8  -7  -1    9.82    0.45
   8   7   1    9.88    0.37
  -9  -7  -1    0.05    0.09
   9   7   1    0.17    0.08
   3  -8  -1    0.91    0.11
   3  -8  -1    0.86    0.11
  -3   8   1    0.87    0.11
  -3   8   1    0.96    0.09
   2  -8  -1    0.23    0.07
   2  -8  -1    0.26    0.07
  -2   8   1    0.24    0.07
  -2   8   1    0.14    0.05
   1  -8  -1    2.80    0.16
   1  -8  -1    2.54    0.16
  -1   8   1    2.63    0.13
  -1   8   1    2.33    0.16
   0  -8  -1    0.30    0.07
   0  -8  -1    0.35    0.06
   0   8   1    0.37    0.07
   0   8   1    0.49    0.06
  -1  -8  -1    0.67    0.08
  -1  -8  -1    0.75    0.08
   1   8   1    0.55    0.06
   1   8   1    0.70    0.08
  -2  -8  -1   31.24    0.98
  -2  -8  -1   29.80    0.93
  -2  -8  -1   30.59    1.01
   2   8   1   29.03    0.91
   2   8   1   30.39    0.95
  -3  -8  -1    0.01    0.05
  -3  -8  -1    0.03    0.04
  -3  -8  -1    0.03    0.04
   3   8   1   -0.03    0.04
   3   8   1   -0.05    0.04
  -4  -8  -1    3.60    0.17
  -4  -8  -1    3.82    0.18
  -4  -8  -1    3.68    0.20
   4   8   1    3.62    0.16
   4   8   1    3.83    0.17
  -5  -8  -1    3.10    0.21
  -5  -8  -1    3.13    0.16
  -5  -8  -1    2.75    0.19
  -5  -8  -1    2.87    0.15
   5   8   1    3.02    0.16
  -6  -8  -1    2.79    0.20
  -6  -8  -1    2.66    0.14
   6   8   1    2.62    0.15
  -7  -8  -1    0.54    0.11
  -7  -8  -1    0.45    0.07
   7   8   1    0.53    0.09
   8   8   1    0.12    0.06
  -9  -8  -1   -0.02    0.09
   9   8   1    0.07    0.07
   2  -9  -1    8.29    0.35
  -2   9   1    8.68    0.37
  -2   9   1    8.84    0.31
   1  -9  -1   14.34    0.51
   1  -9  -1   14.86    0.53
  -1   9   1   14.15    0.47
  -1   9   1   13.36    0.52
   0  -9  -1    4.91    0.23
   0  -9  -1    5.43    0.25
   0   9   1    4.98    0.24
   0   9   1    5.10    0.21
  -1  -9  -1    1.82    0.13
  -1  -9  -1    1.74    0.12
   1   9   1    1.84    0.11
   1   9   1    1.64    0.13
  -2  -9  -1    0.75    0.08
  -2  -9  -1    0.54    0.08
   2   9   1    0.65    0.07
   2   9   1    0.83    0.09
  -3  -9  -1   -0.03    0.04
  -3  -9  -1    0.01    0.05
   3   9   1    0.04    0.05
   3   9   1    0.00    0.05
  -4  -9  -1    0.40    0.08
  -4  -9  -1    0.35    0.06
  -4  -9  -1    0.35    0.07
   4   9   1    0.36    0.07
  -5  -9  -1    6.74    0.28
  -5  -9  -1    7.39    0.33
   5   9   1    7.06    0.28
  -6  -9  -1    1.73    0.17
  -6  -9  -1    1.65    0.12
   6   9   1    1.82    0.13
  -7  -9  -1    0.40    0.10
  -7  -9  -1    0.06    0.05
   7   9   1    0.25    0.07
  -8  -9  -1    0.58    0.08
  -8  -9  -1    0.65    0.13
   8   9   1    0.81    0.11
   0 -10  -1    3.59    0.20
   0  10   1    3.63    0.20
   0  10   1    3.31    0.17
  -1 -10  -1    0.03    0.05
   1  10   1    0.03    0.05
   1  10   1    0.08    0.06
  -2 -10  -1    0.51    0.08
   2  10   1    0.48    0.08
   2  10   1    0.46    0.07
  -3 -10  -1    5.80    0.25
   3  10   1    5.15    0.23
  -4 -10  -1    0.38    0.07
   4  10   1    0.22    0.07
  -5 -10  -1    0.18    0.06
  -5 -10  -1    0.06    0.08
   5  10   1    0.08    0.07
  -6 -10  -1    9.24    0.41
  -6 -10  -1    8.90    0.34
   6  10   1    9.00    0.35
  -7 -10  -1    0.03    0.09
  -7 -10  -1    0.07    0.06
   7  10   1    0.09    0.07
  -2 -11  -1    0.77    0.10
   2  11   1    0.79    0.09
  -3 -11  -1    0.83    0.10
   3  11   1    0.64    0.09
  -4 -11  -1    1.68    0.13
   4  11   1    1.59    0.13
  -5 -11  -1   -0.05    0.06
   5  11   1   -0.06    0.06
   4  11  -2    1.33    0.12
  -4 -11   2    1.31    0.11
   3  11  -2    0.31    0.07
  -3 -11   2    0.41    0.07
   2  11  -2    0.06    0.06
  -2 -11   2    0.08    0.06
   6  10  -2    0.00    0.06
  -6 -10   2   -0.02    0.08
   5  10  -2    0.35    0.08
  -5 -10   2    0.37    0.10
  -5 -10   2    0.29    0.06
   4  10  -2    0.31    0.08
  -4 -10   2    0.26    0.06
  -4 -10   2    0.23    0.08
   3  10  -2    0.19    0.06
  -3 -10   2    0.34    0.06
  -3 -10   2    0.30    0.08
   2  10  -2    2.47    0.15
  -2 -10   2    2.91    0.15
   1  10  -2    0.44    0.07
  -1 -10   2    0.39    0.07
   0  10  -2    0.47    0.07
   0 -10   2    0.44    0.07
  -1  10  -2    0.51    0.09
  -1  10  -2    0.42    0.08
   1 -10   2    0.50    0.08
   7   9  -2    0.05    0.06
   7   9  -2    0.05    0.06
  -7  -9   2   -0.02    0.08
   6   9  -2    0.87    0.10
   6   9  -2    0.89    0.10
  -6  -9   2    0.96    0.13
   5   9  -2    0.15    0.06
   5   9  -2    0.29    0.07
  -5  -9   2    0.18    0.08
  -5  -9   2    0.17    0.05
   4   9  -2    3.74    0.20
   4   9  -2    3.93    0.19
  -4  -9   2    3.75    0.17
  -4  -9   2    3.95    0.22
   3   9  -2    2.34    0.14
   3   9  -2    2.87    0.16
  -3  -9   2    2.33    0.16
  -3  -9   2    2.42    0.13
   2   9  -2    0.87    0.09
  -2  -9   2    1.02    0.09
  -2  -9   2    0.82    0.10
   1   9  -2    2.72    0.15
  -1  -9   2    2.81    0.15
   0   9  -2    0.64    0.08
   0   9  -2    0.72    0.08
   0  -9   2    0.42    0.07
  -1   9  -2    2.20    0.14
  -1   9  -2    2.50    0.15
   1  -9   2    2.41    0.17
   1  -9   2    2.50    0.15
  -2   9  -2    2.84    0.18
  -2   9  -2    2.81    0.16
   2  -9   2    3.23    0.20
   2  -9   2    2.77    0.16
  -3   9  -2    0.00    0.06
   3  -9   2   -0.08    0.08
   3  -9   2   -0.03    0.06
   8   8  -2    0.16    0.07
   8   8  -2    0.10    0.07
  -8  -8   2    0.07    0.10
   7   8  -2    2.17    0.16
   7   8  -2    1.96    0.15
   7   8  -2    1.63    0.13
  -7  -8   2    1.71    0.17
   6   8  -2    0.07    0.05
   6   8  -2    0.12    0.06
   6   8  -2    0.16    0.07
  -6  -8   2    0.13    0.08
   5   8  -2   13.17    0.46
   5   8  -2   13.27    0.49
   5   8  -2   14.30    0.51
  -5  -8   2   13.45    0.44
  -5  -8   2   12.73    0.53
   4   8  -2    0.07    0.05
   4   8  -2    0.05    0.05
   4   8  -2    0.05    0.05
  -4  -8   2    0.20    0.08
  -4  -8   2    0.14    0.07
  -4  -8   2    0.08    0.04
   3   8  -2    3.11    0.16
  -3  -8   2    2.94    0.18
  -3  -8   2    3.11    0.14
   2   8  -2    0.60    0.07
  -2  -8   2    0.48    0.06
  -2  -8   2    0.65    0.07
  -2  -8   2    0.52    0.08
   1   8  -2    2.07    0.12
   1   8  -2    2.06    0.12
  -1  -8   2    2.03    0.12
  -1  -8   2    1.98    0.14
  -1  -8   2    2.16    0.13
   0   8  -2    1.97    0.12
   0   8  -2    1.55    0.11
   0  -8   2    1.63    0.13
   0  -8   2    1.69    0.13
   0  -8   2    1.89    0.12
  -1   8  -2   25.36    0.83
   1  -8   2   26.64    0.88
   1  -8   2   24.83    0.80
  -2   8  -2   35.08    1.12
   2  -8   2   34.56    1.07
   2  -8   2   35.25    1.18
  -3   8  -2    0.33    0.08
   3  -8   2    0.43    0.08
   3  -8   2    0.40    0.10
  -4   8  -2    0.06    0.07
   4  -8   2    0.09    0.08
   4  -8   2    0.03    0.06
   9   7  -2    0.00    0.07
   9   7  -2    0.12    0.09
   9   7  -2    0.13    0.07
   8   7  -2   -0.01    0.06
   8   7  -2   -0.02    0.06
   8   7  -2    0.10    0.06
  -8  -7   2    0.10    0.09
   7   7  -2    0.23    0.07
   7   7  -2    0.29    0.08
   7   7  -2    0.34    0.07
  -7  -7   2    0.49    0.11
   6   7  -2    0.70    0.08
   6   7  -2    0.74    0.10
   6   7  -2    0.81    0.09
  -6  -7   2    0.93    0.12
   5   7  -2   26.97    0.83
   5   7  -2   27.37    0.92
   5   7  -2   25.92    0.88
  -5  -7   2   26.93    0.95
   4   7  -2   11.88    0.44
   4   7  -2   12.54    0.42
   4   7  -2   12.87    0.46
  -4  -7   2   12.14    0.40
  -4  -7   2   12.40    0.48
  -4  -7   2   12.08    0.48
   3   7  -2    0.29    0.06
  -3  -7   2    0.31    0.08
  -3  -7   2    0.47    0.07
  -3  -7   2    0.40    0.05
   2   7  -2    0.05    0.04
   2   7  -2    0.11    0.03
  -2  -7   2    0.01    0.03
  -2  -7   2   -0.02    0.04
  -2  -7   2   -0.03    0.04
   1   7  -2    0.36    0.05
   1   7  -2    0.38    0.06
  -1  -7   2    0.36    0.06
  -1  -7   2    0.30    0.05
  -1  -7   2    0.33    0.06
   0   7  -2   45.31    1.32
   0  -7   2   42.23    1.39
   0  -7   2   42.79    1.42
   0  -7   2   42.18    1.28
  -1   7  -2   23.17    0.75
   1  -7   2   22.70    0.72
   1  -7   2   23.47    0.79
   1  -7   2   23.78    0.80
  -2   7  -2   37.95    1.23
   2  -7   2   39.74    1.19
   2  -7   2   40.22    1.30
  -3   7  -2    0.62    0.09
   3  -7   2    0.70    0.11
   3  -7   2    0.60    0.09
  -4   7  -2    1.19    0.12
   4  -7   2    1.15    0.11
   4  -7   2    1.19    0.13
  -5   7  -2    0.49    0.10
   5  -7   2    0.55    0.09
   5  -7   2    0.55    0.11
   9   6  -2    0.21    0.08
   9   6  -2    0.30    0.08
   9   6  -2    0.17    0.10
  -9  -6   2    0.23    0.12
   8   6  -2    2.71    0.17
   8   6  -2    2.49    0.19
   8   6  -2    2.49    0.16
  -8  -6   2    2.64    0.21
   7   6  -2    1.40    0.12
   7   6  -2    1.27    0.11
   7   6  -2    1.49    0.14
  -7  -6   2    1.34    0.14
   6   6  -2    0.50    0.07
   6   6  -2    0.63    0.09
  -6  -6   2    0.39    0.09
   5   6  -2    0.16    0.05
   5   6  -2    0.17    0.05
   5   6  -2    0.09    0.07
  -5  -6   2   -0.04    0.08
   4   6  -2    5.95    0.23
   4   6  -2    6.14    0.25
   4   6  -2    5.46    0.23
   4   6  -2    6.06    0.25
  -4  -6   2    5.70    0.26
  -4  -6   2    5.60    0.25
  -4  -6   2    5.92    0.21
   3   6  -2    3.14    0.14
   3   6  -2    3.06    0.17
  -3  -6   2    3.17    0.17
  -3  -6   2    3.01    0.13
  -3  -6   2    3.15    0.17
   2   6  -2    1.79    0.10
   2   6  -2    1.86    0.08
  -2  -6   2    1.70    0.11
  -2  -6   2    1.69    0.13
  -2  -6   2    1.94    0.09
  -2  -6   2    1.77    0.09
   1   6  -2   16.88    0.53
  -1  -6   2   16.68    0.57
  -1  -6   2   16.34    0.52
  -1  -6   2   16.91    0.54
  -1  -6   2   17.16    0.59
   0   6  -2   13.19    0.42
   0  -6   2   12.98    0.46
   0  -6   2   12.27    0.44
   0  -6   2   12.12    0.41
   0  -6   2   12.69    0.43
  -1   6  -2    0.04    0.05
   1  -6   2    0.01    0.05
   1  -6   2    0.08    0.04
   1  -6   2    0.07    0.04
  -2   6  -2    0.48    0.08
   2  -6   2    0.66    0.07
   2  -6   2    0.45    0.08
   2  -6   2    0.62    0.07
   2  -6   2    0.46    0.07
  -3   6  -2    0.71    0.08
   3  -6   2    0.80    0.10
   3  -6   2    0.56    0.08
  -4   6  -2   14.16    0.53
   4  -6   2   15.28    0.57
   4  -6   2   14.56    0.50
  -5   6  -2    0.42    0.08
   5  -6   2    0.49    0.10
   5  -6   2    0.42    0.08
  -6   6  -2    4.19    0.25
   6  -6   2    4.42    0.28
   6  -6   2    4.27    0.22
   9   5  -2    0.26    0.08
   9   5  -2    0.33    0.11
   9   5  -2    0.27    0.08
  -9  -5   2    0.33    0.12
   8   5  -2    0.58    0.10
   8   5  -2    0.54    0.08
   8   5  -2    0.46    0.08
  -8  -5   2    0.51    0.11
   7   5  -2    0.01    0.05
   7   5  -2    0.00    0.05
   7   5  -2    0.04    0.07
  -7  -5   2   -0.04    0.07
   6   5  -2    5.15    0.21
   6   5  -2    4.73    0.22
   6   5  -2    5.08    0.25
  -6  -5   2    5.10    0.27
   5   5  -2    3.89    0.20
   5   5  -2    3.89    0.17
   5   5  -2    3.57    0.17
  -5  -5   2    3.68    0.21
   4   5  -2    4.21    0.18
   4   5  -2    4.40    0.20
   4   5  -2    4.53    0.18
   4   5  -2    4.42    0.18
  -4  -5   2    4.16    0.19
  -4  -5   2    3.97    0.21
   3   5  -2    0.16    0.04
   3   5  -2    0.17    0.05
   3   5  -2    0.21    0.04
   3   5  -2    0.19    0.02
  -3  -5   2    0.17    0.02
  -3  -5   2    0.27    0.05
  -3  -5   2    0.13    0.04
  -3  -5   2    0.20    0.03
   2   5  -2    9.41    0.32
   2   5  -2   10.20    0.38
   2   5  -2   10.29    0.31
  -2  -5   2    9.10    0.38
  -2  -5   2   10.04    0.32
  -2  -5   2    9.93    0.37
  -2  -5   2    9.47    0.31
   1   5  -2    0.05    0.05
   1   5  -2    0.02    0.02
  -1  -5   2    0.01    0.03
  -1  -5   2    0.03    0.02
  -1  -5   2    0.01    0.03
  -1  -5   2    0.05    0.03
   0   5  -2    1.60    0.09
   0   5  -2    1.35    0.11
   0  -5   2    1.41    0.08
   0  -5   2    1.44    0.09
   0  -5   2    1.24    0.08
   0  -5   2    1.57    0.09
  -1   5  -2    5.25    0.21
   1  -5   2    5.04    0.22
   1  -5   2    5.51    0.22
   1  -5   2    5.38    0.20
   1  -5   2    5.36    0.20
  -2   5  -2    1.11    0.09
   2  -5   2    0.96    0.09
   2  -5   2    1.18    0.09
   2  -5   2    1.26    0.08
   2  -5   2    1.05    0.08
  -3   5  -2   19.80    0.68
  -3   5  -2   20.72    0.70
   3  -5   2   20.45    0.72
   3  -5   2   20.21    0.64
   3  -5   2   20.82    0.67
  -4   5  -2    2.87    0.17
   4  -5   2    2.88    0.16
   4  -5   2    2.83    0.15
   4  -5   2    2.67    0.19
  -5   5  -2    1.20    0.12
   5  -5   2    1.35    0.11
   5  -5   2    1.30    0.14
  -6   5  -2    0.03    0.07
   6  -5   2    0.07    0.06
   6  -5   2   -0.04    0.08
  -7   5  -2    0.02    0.07
   7  -5   2   -0.06    0.09
   7  -5   2    0.07    0.06
   9   4  -2    0.02    0.09
   9   4  -2    0.13    0.07
   9   4  -2    0.22    0.07
  -9  -4   2    0.28    0.11
   8   4  -2    0.07    0.06
   8   4  -2    0.08    0.07
   8   4  -2    0.01    0.06
  -8  -4   2    0.05    0.08
   7   4  -2   31.66    1.10
   7   4  -2   32.39    0.97
   7   4  -2   30.09    1.03
  -7  -4   2   31.47    1.10
   6   4  -2   12.85    0.41
   6   4  -2   11.71    0.43
   6   4  -2   11.94    0.47
  -6  -4   2   11.34    0.47
   5   4  -2   11.50    0.40
   5   4  -2   11.04    0.38
   5   4  -2   11.63    0.43
  -5  -4   2   10.89    0.44
   4   4  -2   64.30    1.76
   4   4  -2   60.90    1.87
   4   4  -2   61.24    1.94
   4   4  -2   58.96    2.00
  -4  -4   2   62.20    1.79
  -4  -4   2   59.42    1.98
  -4  -4   2   58.18    2.00
   3   4  -2   16.95    0.56
   3   4  -2   17.06    0.50
   3   4  -2   16.43    0.56
  -3  -4   2   15.63    0.57
  -3  -4   2   15.35    0.57
   2   4  -2   41.89    1.18
   2   4  -2   41.07    1.36
   2   4  -2   42.68    1.20
  -2  -4   2   37.90    1.32
  -2  -4   2   39.85    1.17
  -2  -4   2   39.17    1.36
   1   4  -2   11.27    0.42
   1   4  -2   11.60    0.36
  -1  -4   2   11.68    0.37
  -1  -4   2   11.01    0.39
  -1  -4   2   11.85    0.41
  -1  -4   2   11.21    0.35
   0   4  -2   45.87    1.51
   0   4  -2   44.33    1.34
   0  -4   2   43.23    1.42
   0  -4   2   46.39    1.45
   0  -4   2   45.18    1.37
   0  -4   2   44.08    1.29
  -1   4  -2   37.61    1.18
  -1   4  -2   40.55    1.34
   1  -4   2   37.67    1.25
   1  -4   2   38.61    1.14
   1  -4   2   39.73    1.27
   1  -4   2   39.89    1.20
  -2   4  -2    6.05    0.27
  -2   4  -2    5.92    0.23
   2  -4   2    5.71    0.23
   2  -4   2    5.88    0.22
   2  -4   2    5.85    0.21
   2  -4   2    5.63    0.24
  -3   4  -2   32.38    1.06
  -3   4  -2   31.66    1.01
   3  -4   2   33.20    1.01
   3  -4   2   31.59    1.06
   3  -4   2   30.81    0.96
  -4   4  -2   11.35    0.42
  -4   4  -2   11.35    0.42
   4  -4   2   11.09    0.38
   4  -4   2   11.07    0.44
  -5   4  -2   32.40    1.04
  -5   4  -2   31.00    0.99
   5  -4   2   25.32    0.98
   5  -4   2   31.48    0.93
   5  -4   2   31.06    1.06
  -6   4  -2    1.10    0.12
   6  -4   2    1.21    0.11
   6  -4   2    1.04    0.13
  -7   4  -2    2.14    0.17
   7  -4   2    2.03    0.14
   7  -4   2    1.97    0.19
  -8   4  -2    6.45    0.33
   8  -4   2    6.37    0.36
   8  -4   2    6.09    0.28
   9   3  -2    2.14    0.15
   9   3  -2    2.04    0.16
   9   3  -2    1.98    0.19
  -9  -3   2    1.94    0.19
   8   3  -2    0.67    0.09
   8   3  -2    0.68    0.09
   8   3  -2    0.75    0.12
  -8  -3   2    0.62    0.12
   7   3  -2    1.94    0.13
   7   3  -2    2.29    0.14
   7   3  -2    2.08    0.17
  -7  -3   2    1.99    0.17
   6   3  -2    0.52    0.09
   6   3  -2    0.46    0.06
   6   3  -2    0.44    0.06
  -6  -3   2    0.51    0.09
   5   3  -2   13.21    0.44
   5   3  -2   12.37    0.41
   5   3  -2   12.55    0.48
  -5  -3   2   12.45    0.41
  -5  -3   2   12.83    0.48
   4   3  -2   61.65    2.03
   4   3  -2   64.92    1.96
   4   3  -2   63.89    1.84
  -4  -3   2   64.81    1.89
  -4  -3   2   64.30    2.08
   3   3  -2   -0.01    0.03
   3   3  -2    0.00    0.02
   3   3  -2    0.06    0.02
  -3  -3   2    0.01    0.03
  -3  -3   2    0.04    0.01
  -3  -3   2   -0.02    0.02
   2   3  -2   38.80    1.10
   2   3  -2   38.18    1.26
  -2  -3   2   36.76    1.24
   1   3  -2  135.02    4.00
   1   3  -2  137.13    4.45
  -1  -3   2  141.18    4.11
  -1  -3   2  135.01    3.86
  -1  -3   2  135.97    4.22
  -1  -3   2  132.75    4.32
   0   3  -2  105.39    3.31
   0   3  -2  104.17    2.96
   0  -3   2  101.05    3.04
   0  -3   2   99.15    3.12
   0  -3   2   96.50    3.20
   0  -3   2   97.35    2.86
  -1   3  -2   20.71    0.70
  -1   3  -2   20.33    0.62
   1  -3   2   20.11    0.66
   1  -3   2   20.20    0.62
   1  -3   2   19.49    0.65
   1  -3   2   19.09    0.59
  -2   3  -2   70.14    2.22
  -2   3  -2   68.86    2.07
  -2   3  -2   69.16    2.31
   2  -3   2   68.78    2.18
   2  -3   2   69.59    2.11
   2  -3   2   68.02    2.22
   2  -3   2   69.66    1.99
  -3   3  -2   66.14    2.12
  -3   3  -2   64.45    1.98
  -3   3  -2   65.74    2.20
   3  -3   2   66.78    2.02
   3  -3   2   64.87    2.09
   3  -3   2   65.97    1.90
  -4   3  -2    0.11    0.05
  -4   3  -2    0.09    0.05
   4  -3   2    0.09    0.04
   4  -3   2    0.12    0.06
  -5   3  -2    0.89    0.10
  -5   3  -2    0.78    0.10
   5  -3   2    0.81    0.08
   5  -3   2    0.87    0.12
  -6   3  -2    2.92    0.19
  -6   3  -2    2.82    0.18
   6  -3   2    2.71    0.20
   6  -3   2    2.60    0.15
  -7   3  -2    0.44    0.09
   7  -3   2    0.42    0.11
   7  -3   2    0.50    0.08
  -8   3  -2    0.04    0.08
   8  -3   2    0.12    0.06
   8  -3   2    0.15    0.09
   9   2  -2    0.13    0.10
   9   2  -2    0.15    0.07
   9   2  -2    0.09    0.07
  -9  -2   2    0.02    0.09
   8   2  -2    0.08    0.06
   8   2  -2    0.07    0.06
   8   2  -2    0.12    0.08
  -8  -2   2    0.12    0.08
   7   2  -2    0.01    0.07
   7   2  -2    0.05    0.05
   7   2  -2    0.01    0.05
  -7  -2   2    0.03    0.04
  -7  -2   2    0.04    0.08
   6   2  -2    5.30    0.26
   6   2  -2    5.68    0.22
   6   2  -2    5.44    0.23
  -6  -2   2    5.29    0.25
  -6  -2   2    5.05    0.21
   5   2  -2    0.47    0.06
   5   2  -2    0.40    0.05
   5   2  -2    0.49    0.08
  -5  -2   2    0.44    0.07
  -5  -2   2    0.55    0.06
   4   2  -2  234.74    6.38
   4   2  -2  219.53    6.99
   4   2  -2  229.02    6.79
  -4  -2   2  208.82    7.13
  -4  -2   2  227.94    6.59
  -4  -2   2  230.82    6.36
   3   2  -2   23.27    0.78
   3   2  -2   23.12    0.73
   3   2  -2   24.05    0.69
  -3  -2   2   22.71    0.79
  -3  -2   2   24.37    0.71
   2   2  -2  123.82    4.02
   2   2  -2  122.57    3.46
   2   2  -2  120.00    3.79
  -2  -2   2  127.45    3.64
  -2  -2   2  116.87    3.88
   1   2  -2   21.91    0.65
   1   2  -2   19.69    0.71
  -1  -2   2   21.57    0.69
   0   2  -2  362.65   10.38
   0   2  -2  359.59   10.67
   0  -2   2  335.58   11.19
   0  -2   2  364.85   10.04
   0  -2   2  342.10   10.94
  -1   2  -2  200.73    5.76
   1  -2   2  196.58    6.07
   1  -2   2  193.25    6.21
   1  -2   2  195.80    5.93
   1  -2   2  195.57    5.58
  -2   2  -2   28.78    0.90
  -2   2  -2   29.43    0.96
   2  -2   2   28.72    0.95
   2  -2   2   29.61    0.86
   2  -2   2   30.06    0.91
  -3   2  -2  108.17    3.43
  -3   2  -2  106.23    3.19
   3  -2   2  104.96    3.37
   3  -2   2  109.15    3.26
   3  -2   2  109.13    3.07
  -4   2  -2    1.78    0.12
  -4   2  -2    1.94    0.12
   4  -2   2    2.00    0.10
   4  -2   2    1.84    0.14
  -5   2  -2   39.43    1.30
  -5   2  -2   38.07    1.22
   5  -2   2   38.59    1.15
   5  -2   2   38.92    1.30
  -6   2  -2    0.29    0.09
  -6   2  -2    0.44    0.08
   6  -2   2    0.30    0.10
   6  -2   2    0.53    0.07
   6  -2   2    0.24    0.05
  -7   2  -2    6.93    0.32
  -7   2  -2    6.46    0.31
   7  -2   2    7.00    0.28
   7  -2   2    6.83    0.35
  -8   2  -2    5.73    0.29
   8  -2   2    6.03    0.33
   8  -2   2    5.44    0.25
  -9   2  -2    3.55    0.23
   9  -2   2    2.86    0.25
   9  -2   2    3.00    0.18
   9   1  -2    0.23    0.10
   9   1  -2    0.33    0.08
   9   1  -2    0.29    0.09
   8   1  -2    0.62    0.12
   8   1  -2    0.69    0.09
   8   1  -2    0.58    0.09
  -8  -1   2    0.52    0.10
  -8  -1   2    0.45    0.08
   7   1  -2    5.63    0.23
   7   1  -2    5.35    0.24
   7   1  -2    5.20    0.29
  -7  -1   2    5.04    0.23
  -7  -1   2    5.16    0.26
   6   1  -2    0.54    0.07
   6   1  -2    0.73    0.10
   6   1  -2    0.55    0.07
  -6  -1   2    0.55    0.09
  -6  -1   2    0.54    0.07
   5   1  -2    2.79    0.13
   5   1  -2    2.52    0.16
   5   1  -2    2.63    0.13
  -5  -1   2    2.63    0.15
  -5  -1   2    2.41    0.13
   4   1  -2   20.73    0.73
   4   1  -2   22.64    0.65
   4   1  -2   21.39    0.69
  -4  -1   2   21.62    0.63
  -4  -1   2   20.73    0.73
   3   1  -2    3.68    0.18
   3   1  -2    4.18    0.15
   3   1  -2    4.11    0.15
  -3  -1   2    4.02    0.13
  -3  -1   2    3.95    0.17
  -3  -1   2    4.15    0.15
   2   1  -2   52.58    1.68
   2   1  -2   56.46    1.53
  -2  -1   2   53.55    1.58
  -2  -1   2   51.33    1.72
   1   1  -2  513.17   15.94
  -1  -1   2  537.43   15.18
  -1  -1   2  488.11   16.25
   0   1  -2  426.86   12.06
   0  -1   2  424.83   12.68
   0  -1   2  373.31   12.96
  -1   1  -2    0.77    0.03
  -1   1  -2    0.77    0.04
   1  -1   2    0.77    0.03
   1  -1   2    0.88    0.03
   1  -1   2    0.72    0.05
   1  -1   2    1.06    0.05
   2  -1   2   10.79    0.37
   2  -1   2   10.91    0.33
   2  -1   2   10.85    0.34
  -3   1  -2   21.55    0.69
  -3   1  -2   21.51    0.74
   3  -1   2   21.97    0.73
   3  -1   2   22.39    0.69
   3  -1   2   22.34    0.65
  -4   1  -2   23.15    0.75
  -4   1  -2   23.31    0.80
   4  -1   2   24.65    0.71
   4  -1   2   23.12    0.80
  -5   1  -2    3.19    0.18
  -5   1  -2    3.17    0.16
   5  -1   2    3.12    0.14
   5  -1   2    3.08    0.18
  -6   1  -2   -0.12    0.07
  -6   1  -2    0.10    0.05
   6  -1   2   -0.03    0.04
   6  -1   2    0.07    0.04
   6  -1   2    0.01    0.07
  -7   1  -2    2.70    0.17
  -7   1  -2    2.48    0.19
   7  -1   2    2.45    0.19
   7  -1   2    2.62    0.14
  -8   1  -2    0.60    0.10
  -8   1  -2    0.64    0.12
   8  -1   2    0.59    0.12
   8  -1   2    0.61    0.08
  -9   1  -2    0.07    0.07
   9  -1   2    0.12    0.06
   9  -1   2    0.25    0.11
   8   0  -2    1.38    0.13
   8   0  -2    1.49    0.13
   8   0  -2    1.58    0.17
  -8   0   2    1.63    0.13
   7   0  -2    0.00    0.08
   7   0  -2   -0.09    0.05
   7   0  -2   -0.09    0.04
  -7   0   2   -0.05    0.05
  -7   0   2   -0.05    0.06
   6   0  -2   24.94    0.91
   6   0  -2   27.25    0.80
   6   0  -2   25.24    0.84
  -6   0   2   25.50    0.88
  -6   0   2   24.92    0.83
   5   0  -2    0.64    0.07
   5   0  -2    0.50    0.06
   5   0  -2    0.67    0.09
  -5   0   2    0.59    0.07
  -5   0   2    0.51    0.07
   4   0  -2    0.15    0.04
   4   0  -2    0.17    0.05
   4   0  -2    0.13    0.03
  -4   0   2    0.12    0.04
  -4   0   2    0.05    0.04
  -4   0   2    0.11    0.02
  -4   0   2    0.12    0.03
   3   0  -2    5.60    0.18
   3   0  -2    5.40    0.19
   3   0  -2    4.93    0.22
  -3   0   2    5.14    0.20
  -3   0   2    5.34    0.21
  -3   0   2    5.47    0.19
   2   0  -2   25.77    0.80
   2   0  -2   25.23    0.84
   2   0  -2   27.28    0.75
  -2   0   2   25.94    0.86
  -2   0   2   25.35    0.78
  -2   0   2   26.03    0.84
   1   0  -2  174.20    5.23
   1   0  -2  163.51    5.45
   1   0  -2  162.43    5.11
  -1   0   2  162.18    5.22
  -1   0   2  161.79    5.44
   0   0  -2   15.92    0.50
   0   0  -2   15.49    0.48
   0   0   2   14.98    0.48
   0   0   2   13.02    0.44
  -1   0  -2    0.27    0.02
  -1   0  -2    0.24    0.02
  -1   0  -2    0.31    0.03
   1   0   2    0.25    0.02
   1   0   2    0.23    0.02
  -2   0  -2   28.74    0.91
  -2   0  -2   29.23    0.98
  -2   0  -2   29.13    0.92
  -2   0  -2   30.97    0.92
  -2   0  -2   30.39    0.87
   2   0   2   30.48    0.96
   2   0   2   31.30    0.92
   2   0   2   31.03    0.87
  -3   0  -2   54.35    1.77
  -3   0  -2   53.12    1.64
   3   0   2   56.43    1.68
   3   0   2   56.83    1.57
   3   0   2   53.64    1.73
  -4   0  -2  113.07    3.69
  -4   0  -2  108.92    3.42
   4   0   2  118.67    3.50
   4   0   2  115.22    3.62
   4   0   2  121.37    3.29
  -5   0  -2   -0.02    0.05
  -5   0  -2   -0.01    0.03
   5   0   2    0.03    0.03
   5   0   2    0.01    0.05
   5   0   2    0.01    0.02
  -6   0  -2    0.98    0.10
   6   0   2    1.39    0.09
   6   0   2    1.02    0.09
   6   0   2    0.91    0.11
  -7   0  -2    2.61    0.17
  -7   0  -2    2.77    0.20
   7   0   2    2.80    0.21
   7   0   2    2.74    0.15
   7   0   2    1.99    0.14
  -8   0  -2    0.25    0.11
  -8   0  -2    0.41    0.09
   8   0   2    0.42    0.11
   8   0   2    0.47    0.07
  -9   0  -2    1.24    0.13
  -9   0  -2    1.31    0.15
   9   0   2    1.29    0.11
   9   0   2    1.39    0.16
   8  -1  -2    0.72    0.11
   8  -1  -2    0.89    0.14
   8  -1  -2    0.57    0.09
  -8   1   2    0.71    0.10
   7  -1  -2    0.95    0.14
   7  -1  -2    1.07    0.10
   7  -1  -2    0.95    0.11
  -7   1   2    1.10    0.11
   6  -1  -2   26.26    0.97
   6  -1  -2   28.62    0.85
   6  -1  -2   27.38    0.91
  -6   1   2   26.77    0.93
  -6   1   2   27.29    0.89
   5  -1  -2   72.61    2.02
   5  -1  -2   66.83    2.15
   5  -1  -2   67.51    2.24
  -5   1   2   70.99    2.10
  -5   1   2   68.84    2.24
   4  -1  -2    0.59    0.06
   4  -1  -2    0.61    0.08
   4  -1  -2    0.78    0.06
  -4   1   2    0.74    0.07
  -4   1   2    0.70    0.07
  -4   1   2    0.71    0.07
   3  -1  -2    1.27    0.07
   3  -1  -2    1.41    0.07
   3  -1  -2    1.35    0.10
  -3   1   2    1.25    0.08
  -3   1   2    1.22    0.08
  -3   1   2    1.27    0.08
  -3   1   2    1.33    0.06
   2  -1  -2    2.98    0.14
   2  -1  -2    3.27    0.12
   2  -1  -2    2.99    0.12
   2  -1  -2    3.12    0.13
  -2   1   2    3.19    0.13
  -2   1   2    3.29    0.10
  -2   1   2    3.11    0.12
  -2   1   2    3.15    0.13
   1  -1  -2    1.23    0.05
   1  -1  -2    1.11    0.06
   1  -1  -2    1.09    0.07
   1  -1  -2    1.39    0.05
  -1   1   2    1.15    0.05
  -1   1   2    1.15    0.06
   0  -1  -2  274.58    8.68
   0  -1  -2  271.49    9.17
   0  -1  -2  279.42    8.93
   0   1   2  281.02    8.97
   0   1   2  291.33    8.21
   0   1   2  275.54    9.15
  -1  -1  -2    6.19    0.23
  -1  -1  -2    6.19    0.22
   1   1   2    6.48    0.21
   1   1   2    6.43    0.23
   1   1   2    6.51    0.20
  -2  -1  -2   41.76    1.40
  -2  -1  -2   40.81    1.26
  -2  -1  -2   42.87    1.21
  -2  -1  -2   42.85    1.29
  -2  -1  -2   40.13    1.37
   2   1   2   43.00    1.21
   2   1   2   43.81    1.21
   2   1   2   48.86    1.31
   2   1   2   37.78    1.26
  -3  -1  -2   28.47    0.86
  -3  -1  -2   28.79    0.89
  -3  -1  -2   28.82    0.91
  -3  -1  -2   27.84    0.97
   3   1   2   32.75    0.91
   3   1   2   29.79    0.86
   3   1   2   30.11    0.95
  -4  -1  -2    4.90    0.21
  -4  -1  -2    4.47    0.18
   4   1   2    4.30    0.16
   4   1   2    4.81    0.18
   4   1   2    4.49    0.20
  -5  -1  -2    6.76    0.26
  -5  -1  -2    6.39    0.29
   5   1   2    6.96    0.24
   5   1   2    7.12    0.29
  -6  -1  -2   47.79    1.57
  -6  -1  -2   45.18    1.44
   6   1   2   46.73    1.54
   6   1   2   47.54    1.38
  -7  -1  -2   30.72    1.04
  -7  -1  -2   27.62    0.95
   7   1   2   30.55    0.91
   7   1   2   28.89    1.03
  -8  -1  -2    2.71    0.20
  -8  -1  -2    2.48    0.17
   8   1   2    2.43    0.20
   8   1   2    2.55    0.15
  -9  -1  -2   -0.01    0.09
  -9  -1  -2    0.04    0.06
   9   1   2   -0.06    0.05
   9   1   2    0.02    0.08
 -10  -1  -2    0.10    0.08
 -10  -1  -2    0.21    0.11
  10   1   2    0.06    0.06
  10   1   2    0.13    0.10
   8  -2  -2    5.19    0.32
   8  -2  -2    4.86    0.27
  -8   2   2    4.88    0.26
   7  -2  -2    0.01    0.05
   7  -2  -2    0.07    0.09
   7  -2  -2    0.13    0.06
  -7   2   2    0.10    0.06
   6  -2  -2   55.33    1.89
   6  -2  -2   58.06    1.69
   6  -2  -2   56.67    1.81
  -6   2   2   57.49    1.76
   5  -2  -2    2.48    0.14
   5  -2  -2    2.29    0.14
   5  -2  -2    2.18    0.17
  -5   2   2    2.26    0.15
   4  -2  -2    3.42    0.20
   4  -2  -2    3.45    0.15
   4  -2  -2    3.37    0.16
  -4   2   2    3.40    0.17
  -4   2   2    3.54    0.17
  -4   2   2    3.28    0.15
   3  -2  -2    4.98    0.18
   3  -2  -2    4.53    0.22
   3  -2  -2    4.63    0.19
  -3   2   2    5.04    0.20
  -3   2   2    4.51    0.18
   2  -2  -2   40.96    1.36
   2  -2  -2   40.88    1.31
   2  -2  -2   44.70    1.30
   2  -2  -2   39.32    1.26
   2  -2  -2   38.88    1.18
  -2   2   2   40.01    1.36
  -2   2   2   40.83    1.30
  -2   2   2   39.38    1.23
   1  -2  -2   36.70    1.17
   1  -2  -2   36.72    1.23
   1  -2  -2   35.55    1.06
   1  -2  -2   35.50    1.13
  -1   2   2   37.38    1.11
  -1   2   2   37.69    1.23
  -1   2   2   36.13    1.05
  -1   2   2   38.57    1.05
   0  -2  -2  471.63   15.79
   0  -2  -2  489.69   14.60
   0  -2  -2  477.54   13.69
   0  -2  -2  488.66   14.97
   0   2   2  482.59   14.21
   0   2   2  487.71   15.80
  -1  -2  -2  897.87   23.95
  -1  -2  -2  762.40   25.84
  -1  -2  -2  852.45   27.62
  -1  -2  -2  808.13   25.97
  -1  -2  -2  880.96   26.80
   1   2   2  869.44   27.61
   1   2   2  747.26   24.39
   1   2   2  893.23   24.78
   1   2   2  919.17   26.77
   1   2   2  815.68   24.34
  -2  -2  -2    5.23    0.16
  -2  -2  -2    5.23    0.17
  -2  -2  -2    4.96    0.20
  -2  -2  -2    4.80    0.19
   2   2   2    5.00    0.20
   2   2   2    5.20    0.16
   2   2   2    5.06    0.18
   2   2   2    5.13    0.17
   2   2   2    5.43    0.17
  -3  -2  -2   68.18    2.05
  -3  -2  -2   70.39    1.98
  -3  -2  -2   65.41    2.10
  -3  -2  -2   71.49    2.23
  -3  -2  -2   67.15    2.28
   3   2   2   72.73    2.11
   3   2   2   66.12    1.98
   3   2   2   67.97    2.28
   3   2   2   71.48    2.06
   3   2   2   72.32    2.17
  -4  -2  -2   17.96    0.54
  -4  -2  -2   16.63    0.62
  -4  -2  -2   17.47    0.56
  -4  -2  -2   17.35    0.57
  -4  -2  -2   18.00    0.62
   4   2   2   19.10    0.57
   4   2   2   17.54    0.54
   4   2   2   18.89    0.60
  -5  -2  -2   15.11    0.57
  -5  -2  -2   15.99    0.51
  -5  -2  -2   15.09    0.55
   5   2   2   15.47    0.51
   5   2   2   15.37    0.55
   5   2   2   16.07    0.49
  -6  -2  -2    0.48    0.06
  -6  -2  -2    0.44    0.08
  -6  -2  -2    0.50    0.06
   6   2   2    0.43    0.06
   6   2   2    0.45    0.08
  -7  -2  -2   52.56    1.76
  -7  -2  -2   51.11    1.75
  -7  -2  -2   52.05    1.61
   7   2   2   53.66    1.73
   7   2   2   52.31    1.55
  -8  -2  -2    4.76    0.23
  -8  -2  -2    4.89    0.27
   8   2   2    4.79    0.27
   8   2   2    4.20    0.20
  -9  -2  -2    0.34    0.11
  -9  -2  -2    0.46    0.09
   9   2   2    0.25    0.07
   9   2   2    0.10    0.09
 -10  -2  -2    2.83    0.20
 -10  -2  -2    2.95    0.23
  10   2   2    2.80    0.23
   7  -3  -2    0.68    0.10
   7  -3  -2    0.49    0.09
   7  -3  -2    0.66    0.13
  -7   3   2    0.73    0.10
   6  -3  -2    2.50    0.16
   6  -3  -2    2.64    0.16
   6  -3  -2    2.20    0.20
  -6   3   2    2.57    0.17
   5  -3  -2   36.54    1.22
   5  -3  -2   38.41    1.15
   5  -3  -2   37.84    1.29
  -5   3   2   38.60    1.20
   4  -3  -2   38.13    1.22
   4  -3  -2   39.90    1.15
   4  -3  -2   37.22    1.28
  -4   3   2   37.87    1.31
  -4   3   2   38.07    1.20
   3  -3  -2    2.82    0.17
   3  -3  -2    2.92    0.14
   3  -3  -2    2.85    0.14
  -3   3   2    3.04    0.16
  -3   3   2    2.69    0.12
  -3   3   2    2.97    0.15
   2  -3  -2    2.09    0.11
   2  -3  -2    2.10    0.10
   2  -3  -2    2.18    0.13
   2  -3  -2    2.09    0.13
  -2   3   2    2.12    0.11
  -2   3   2    2.13    0.13
   1  -3  -2   37.52    1.20
   1  -3  -2   36.83    1.09
   1  -3  -2   36.93    1.27
   1  -3  -2   36.24    1.16
  -1   3   2   38.64    1.27
  -1   3   2   37.68    1.14
  -1   3   2   37.93    1.07
   0  -3  -2    1.52    0.08
   0  -3  -2    1.50    0.07
   0  -3  -2    1.55    0.09
   0  -3  -2    1.52    0.08
   0   3   2    1.51    0.06
   0   3   2    1.40    0.06
   0   3   2    1.54    0.10
   0   3   2    1.54    0.06
   0   3   2    1.48    0.08
  -1  -3  -2   36.71    1.07
  -1  -3  -2   36.34    1.13
  -1  -3  -2   35.72    1.15
  -1  -3  -2   37.33    1.18
   1   3   2   37.45    1.24
   1   3   2   35.81    1.06
   1   3   2   36.51    1.19
   1   3   2   37.73    1.12
   1   3   2   38.85    1.11
  -2  -3  -2    1.92    0.08
  -2  -3  -2    1.86    0.10
  -2  -3  -2    1.99    0.08
  -2  -3  -2    1.87    0.10
   2   3   2    1.94    0.09
   2   3   2    1.95    0.10
   2   3   2    2.02    0.08
   2   3   2    1.98    0.07
   2   3   2    1.87    0.08
  -3  -3  -2    8.79    0.30
  -3  -3  -2    8.83    0.33
  -3  -3  -2    8.76    0.33
  -3  -3  -2    9.32    0.29
   3   3   2    9.64    0.30
   3   3   2    9.02    0.29
   3   3   2    9.68    0.30
   3   3   2    8.92    0.34
   3   3   2    9.18    0.31
  -4  -3  -2  109.68    3.69
  -4  -3  -2  111.60    3.20
  -4  -3  -2  112.69    3.32
  -4  -3  -2  113.36    3.60
  -4  -3  -2  111.17    3.41
   4   3   2  112.35    3.20
   4   3   2  117.58    3.41
   4   3   2  109.89    3.32
   4   3   2  109.96    3.69
   4   3   2  116.33    3.50
  -5  -3  -2    8.60    0.33
  -5  -3  -2    8.22    0.35
  -5  -3  -2    8.80    0.29
  -5  -3  -2    8.33    0.30
  -5  -3  -2    8.52    0.30
   5   3   2    8.88    0.31
   5   3   2    8.37    0.29
   5   3   2    9.10    0.33
  -6  -3  -2   19.46    0.72
  -6  -3  -2   20.19    0.70
  -6  -3  -2   20.20    0.64
   6   3   2   20.67    0.62
   6   3   2   20.77    0.70
   6   3   2   17.66    0.65
  -7  -3  -2    0.51    0.10
  -7  -3  -2    0.66    0.08
  -7  -3  -2    0.55    0.07
   7   3   2    0.40    0.07
   7   3   2    0.32    0.09
  -8  -3  -2    2.86    0.16
  -8  -3  -2    2.48    0.19
   8   3   2    2.42    0.14
   8   3   2    3.04    0.21
  -9  -3  -2    2.25    0.16
  -9  -3  -2    2.40    0.20
   9   3   2    2.15    0.14
   9   3   2    2.60    0.21
 -10  -3  -2    1.09    0.16
  10   3   2    0.67    0.10
  10   3   2    1.09    0.15
   7  -4  -2    0.90    0.15
   7  -4  -2    0.51    0.10
   7  -4  -2    0.88    0.11
  -7   4   2    0.69    0.11
   6  -4  -2    0.68    0.09
   6  -4  -2    0.54    0.09
   6  -4  -2    0.63    0.12
  -6   4   2    0.77    0.10
   5  -4  -2    0.47    0.08
   5  -4  -2    0.51    0.08
   5  -4  -2    0.54    0.11
  -5   4   2    0.43    0.08
   4  -4  -2    1.62    0.15
   4  -4  -2    1.85    0.13
   4  -4  -2    1.66    0.12
  -4   4   2    1.65    0.13
   3  -4  -2    1.47    0.10
   3  -4  -2    1.39    0.13
   3  -4  -2    1.21    0.10
  -3   4   2    1.38    0.11
   2  -4  -2   49.67    1.67
   2  -4  -2   48.48    1.58
   2  -4  -2   46.18    1.53
   2  -4  -2   49.33    1.44
  -2   4   2   48.89    1.50
  -2   4   2   49.87    1.41
  -2   4   2   51.15    1.67
   1  -4  -2   36.08    1.13
   1  -4  -2   33.20    1.02
   1  -4  -2   33.78    1.09
   1  -4  -2   34.51    1.20
  -1   4   2   34.63    1.07
  -1   4   2   35.78    1.19
  -1   4   2   34.86    1.01
   0  -4  -2   36.29    1.10
   0  -4  -2   37.19    1.19
   0  -4  -2   37.59    1.17
   0  -4  -2   36.94    1.20
   0  -4  -2   37.10    1.28
   0   4   2   39.58    1.28
   0   4   2   38.85    1.15
   0   4   2   37.11    1.20
   0   4   2   37.33    1.14
   0   4   2   38.86    1.09
  -1  -4  -2    8.06    0.32
  -1  -4  -2    7.93    0.28
  -1  -4  -2    8.05    0.27
  -1  -4  -2    8.36    0.28
  -1  -4  -2    8.20    0.27
   1   4   2    8.18    0.27
   1   4   2    8.05    0.25
   1   4   2    8.27    0.32
   1   4   2    7.86    0.26
  -2  -4  -2    1.87    0.09
  -2  -4  -2    1.77    0.09
  -2  -4  -2    1.78    0.11
  -2  -4  -2    1.94    0.09
   2   4   2    1.95    0.08
   2   4   2    1.62    0.08
   2   4   2    1.91    0.09
   2   4   2    1.83    0.11
  -3  -4  -2    0.17    0.04
  -3  -4  -2    0.15    0.03
  -3  -4  -2    0.15    0.03
  -3  -4  -2    0.19    0.04
   3   4   2    0.12    0.04
   3   4   2    0.14    0.03
   3   4   2    0.18    0.03
   3   4   2    0.16    0.03
  -4  -4  -2   24.14    0.76
  -4  -4  -2   23.91    0.78
  -4  -4  -2   24.85    0.84
  -4  -4  -2   23.97    0.85
  -4  -4  -2   24.81    0.74
   4   4   2   24.05    0.76
   4   4   2   25.12    0.85
   4   4   2   24.74    0.74
   4   4   2   25.59    0.80
   4   4   2   25.01    0.78
  -5  -4  -2   23.99    0.84
  -5  -4  -2   23.94    0.74
  -5  -4  -2   24.43    0.76
  -5  -4  -2   24.41    0.85
  -5  -4  -2   23.69    0.78
   5   4   2   24.15    0.85
   5   4   2   26.02    0.81
   5   4   2   23.87    0.74
   5   4   2   25.45    0.79
  -6  -4  -2   -0.05    0.06
  -6  -4  -2    0.08    0.04
  -6  -4  -2    0.01    0.03
  -6  -4  -2    0.09    0.04
   6   4   2    0.14    0.05
   6   4   2    0.08    0.04
  -7  -4  -2    1.37    0.11
  -7  -4  -2    1.34    0.14
  -7  -4  -2    1.37    0.11
   7   4   2    1.19    0.10
   7   4   2    1.44    0.11
   7   4   2    1.45    0.14
  -8  -4  -2    0.38    0.07
  -8  -4  -2    0.32    0.10
   8   4   2    0.34    0.07
   8   4   2    0.35    0.09
  -9  -4  -2    0.05    0.09
   9   4   2   -0.07    0.08
   9   4   2    0.02    0.05
 -10  -4  -2    1.31    0.17
  10   4   2    1.19    0.16
  10   4   2    0.90    0.11
   6  -5  -2    1.40    0.17
   6  -5  -2    1.52    0.14
   6  -5  -2    1.21    0.13
  -6   5   2    1.66    0.15
   5  -5  -2    2.15    0.15
   5  -5  -2    2.13    0.16
   5  -5  -2    1.85    0.18
  -5   5   2    1.99    0.16
  -5   5   2    1.95    0.10
   4  -5  -2    5.91    0.25
   4  -5  -2    5.99    0.30
   4  -5  -2    5.69    0.26
  -4   5   2    5.58    0.26
  -4   5   2    5.50    0.20
   3  -5  -2    0.18    0.07
   3  -5  -2    0.19    0.06
   3  -5  -2    0.15    0.06
  -3   5   2    0.14    0.04
  -3   5   2    0.07    0.05
   2  -5  -2    6.30    0.27
   2  -5  -2    6.31    0.29
   2  -5  -2    5.54    0.25
   2  -5  -2    5.74    0.23
  -2   5   2    6.01    0.25
  -2   5   2    5.93    0.21
   1  -5  -2   -0.02    0.04
   1  -5  -2    0.02    0.04
   1  -5  -2   -0.01    0.03
   1  -5  -2    0.05    0.05
  -1   5   2    0.00    0.04
  -1   5   2   -0.03    0.03
   0  -5  -2   12.45    0.43
   0  -5  -2   12.45    0.48
   0  -5  -2   12.10    0.40
   0  -5  -2   12.80    0.43
   0  -5  -2   12.44    0.41
   0   5   2   12.82    0.40
   0   5   2   12.43    0.39
   0   5   2   12.42    0.42
   0   5   2   12.56    0.42
  -1  -5  -2    1.01    0.07
  -1  -5  -2    0.91    0.09
  -1  -5  -2    0.94    0.07
  -1  -5  -2    0.93    0.06
  -1  -5  -2    0.98    0.06
   1   5   2    0.90    0.07
   1   5   2    0.91    0.06
   1   5   2    0.85    0.06
   1   5   2    0.87    0.09
  -2  -5  -2    7.26    0.23
  -2  -5  -2    6.79    0.29
  -2  -5  -2    6.90    0.26
  -2  -5  -2    6.66    0.25
  -2  -5  -2    7.11    0.24
   2   5   2    6.81    0.23
   2   5   2    6.94    0.25
   2   5   2    7.11    0.24
   2   5   2    6.95    0.29
  -3  -5  -2    1.99    0.12
  -3  -5  -2    2.22    0.10
  -3  -5  -2    2.03    0.12
  -3  -5  -2    2.12    0.10
   3   5   2    1.88    0.10
   3   5   2    2.16    0.10
   3   5   2    2.16    0.09
   3   5   2    2.06    0.10
   3   5   2    2.14    0.13
  -4  -5  -2    8.60    0.31
  -4  -5  -2    8.47    0.34
  -4  -5  -2    8.37    0.34
  -4  -5  -2    8.60    0.29
   4   5   2    9.14    0.31
   4   5   2    8.47    0.30
   4   5   2    8.49    0.29
   4   5   2    8.80    0.34
   4   5   2    9.10    0.31
  -5  -5  -2    0.14    0.05
  -5  -5  -2    0.15    0.04
  -5  -5  -2    0.15    0.06
  -5  -5  -2    0.15    0.04
  -5  -5  -2    0.14    0.03
   5   5   2    0.18    0.05
   5   5   2    0.15    0.04
   5   5   2    0.14    0.04
   5   5   2    0.25    0.05
   5   5   2    0.18    0.05
  -6  -5  -2    1.80    0.15
  -6  -5  -2    1.95    0.11
  -6  -5  -2    1.82    0.12
  -6  -5  -2    1.92    0.11
   6   5   2    1.74    0.11
   6   5   2    1.92    0.13
   6   5   2    1.84    0.12
   6   5   2    1.95    0.12
  -7  -5  -2   21.30    0.77
  -7  -5  -2   19.49    0.65
   7   5   2   22.05    0.74
   7   5   2   20.12    0.66
   7   5   2   20.95    0.70
  -8  -5  -2    2.88    0.21
   8   5   2    2.80    0.19
   8   5   2    3.04    0.16
  -9  -5  -2    1.05    0.15
   9   5   2    1.13    0.11
   9   5   2    1.31    0.15
 -10  -5  -2    0.43    0.13
  10   5   2    0.25    0.08
  10   5   2    0.06    0.10
   5  -6  -2    4.62    0.24
   5  -6  -2    4.55    0.23
   5  -6  -2    4.61    0.27
  -5   6   2    4.30    0.25
  -5   6   2    4.42    0.17
   4  -6  -2    0.36    0.07
   4  -6  -2    0.35    0.08
   4  -6  -2    0.52    0.11
  -4   6   2    0.46    0.05
  -4   6   2    0.41    0.08
   3  -6  -2   -0.04    0.05
   3  -6  -2    0.03    0.05
   3  -6  -2    0.26    0.08
  -3   6   2    0.02    0.04
  -3   6   2    0.04    0.06
   2  -6  -2    7.14    0.28
   2  -6  -2    7.37    0.30
   2  -6  -2    7.84    0.32
  -2   6   2    6.91    0.29
  -2   6   2    7.02    0.25
   1  -6  -2    0.27    0.06
   1  -6  -2    0.38    0.07
   1  -6  -2    0.30    0.08
   1  -6  -2    0.23    0.06
  -1   6   2    0.30    0.05
  -1   6   2    0.35    0.06
   0  -6  -2    0.19    0.07
   0  -6  -2    0.14    0.05
   0  -6  -2    0.17    0.05
   0  -6  -2    0.18    0.05
   0   6   2    0.19    0.04
   0   6   2    0.22    0.05
  -1  -6  -2    0.05    0.03
  -1  -6  -2    0.04    0.04
  -1  -6  -2   -0.01    0.03
  -1  -6  -2    0.01    0.05
  -1  -6  -2    0.02    0.03
   1   6   2    0.01    0.03
   1   6   2    0.05    0.03
  -2  -6  -2    0.65    0.06
  -2  -6  -2    0.92    0.07
  -2  -6  -2    0.71    0.05
  -2  -6  -2    0.57    0.09
  -2  -6  -2    0.59    0.06
   2   6   2    0.64    0.06
   2   6   2    0.70    0.06
   2   6   2    0.73    0.06
  -3  -6  -2    6.98    0.31
  -3  -6  -2    7.49    0.29
  -3  -6  -2    6.73    0.26
  -3  -6  -2    7.14    0.26
   3   6   2    7.67    0.25
   3   6   2    7.36    0.26
   3   6   2    7.41    0.26
   3   6   2    7.20    0.25
  -4  -6  -2    2.76    0.15
  -4  -6  -2    2.66    0.13
  -4  -6  -2    2.56    0.16
  -4  -6  -2    2.76    0.13
   4   6   2    2.69    0.13
   4   6   2    2.81    0.13
   4   6   2    2.75    0.13
   4   6   2    2.92    0.13
  -5  -6  -2    4.50    0.19
  -5  -6  -2    4.49    0.22
  -5  -6  -2    4.34    0.22
  -5  -6  -2    4.85    0.20
   5   6   2    4.56    0.20
   5   6   2    5.10    0.20
   5   6   2    4.38    0.19
   5   6   2    4.75    0.19
  -6  -6  -2    0.15    0.04
  -6  -6  -2    0.16    0.05
  -6  -6  -2    0.04    0.06
  -6  -6  -2    0.04    0.06
  -6  -6  -2    0.14    0.04
   6   6   2    0.08    0.05
   6   6   2    0.13    0.06
   6   6   2    0.13    0.05
  -7  -6  -2   13.69    0.47
  -7  -6  -2   13.32    0.46
  -7  -6  -2   13.80    0.55
   7   6   2   14.17    0.52
   7   6   2   13.90    0.47
  -8  -6  -2    0.63    0.12
   8   6   2    0.43    0.08
  -9  -6  -2    3.72    0.25
   9   6   2    3.55    0.19
 -10  -6  -2    5.41    0.33
  10   6   2    5.25    0.25
   4  -7  -2    0.62    0.10
   4  -7  -2    0.51    0.09
   4  -7  -2    0.72    0.12
  -4   7   2    0.68    0.06
  -4   7   2    0.55    0.10
   3  -7  -2    0.10    0.06
   3  -7  -2    0.09    0.08
   3  -7  -2    0.11    0.06
  -3   7   2    0.14    0.07
  -3   7   2    0.05    0.04
   2  -7  -2    1.31    0.12
   2  -7  -2    1.38    0.13
   2  -7  -2    1.29    0.11
  -2   7   2    1.45    0.09
  -2   7   2    1.42    0.12
   1  -7  -2    0.09    0.06
   1  -7  -2    0.24    0.06
   1  -7  -2    0.14    0.05
  -1   7   2    0.07    0.05
  -1   7   2    0.22    0.05
   0  -7  -2    2.12    0.13
   0  -7  -2    2.03    0.13
   0   7   2    2.13    0.13
   0   7   2    1.92    0.10
  -1  -7  -2   44.30    1.29
  -1  -7  -2   42.07    1.36
  -1  -7  -2   45.23    1.52
   1   7   2   43.84    1.33
   1   7   2   41.25    1.27
  -2  -7  -2   23.37    0.88
  -2  -7  -2   23.27    0.78
  -2  -7  -2   25.18    0.80
  -2  -7  -2   24.17    0.74
   2   7   2   23.58    0.72
   2   7   2   23.59    0.76
  -3  -7  -2    0.98    0.11
  -3  -7  -2    1.13    0.09
  -3  -7  -2    0.97    0.08
  -3  -7  -2    1.03    0.08
   3   7   2    1.02    0.09
   3   7   2    0.95    0.08
  -4  -7  -2    4.36    0.19
  -4  -7  -2    4.13    0.18
  -4  -7  -2    4.12    0.22
  -4  -7  -2    4.02    0.20
   4   7   2    3.97    0.17
   4   7   2    4.49    0.18
  -5  -7  -2    0.07    0.04
  -5  -7  -2    0.01    0.06
  -5  -7  -2    0.07    0.04
  -5  -7  -2    0.07    0.06
   5   7   2    0.10    0.05
   5   7   2    0.12    0.04
  -6  -7  -2    0.58    0.07
  -6  -7  -2    0.52    0.10
  -6  -7  -2    0.51    0.09
  -6  -7  -2    0.65    0.07
  -6  -7  -2    0.66    0.07
   6   7   2    0.60    0.08
   6   7   2    0.74    0.07
  -7  -7  -2    0.08    0.05
  -7  -7  -2    0.11    0.05
  -7  -7  -2    0.11    0.08
   7   7   2    0.15    0.06
  -8  -7  -2    0.23    0.10
  -8  -7  -2   -0.04    0.04
   8   7   2    0.10    0.06
  -9  -7  -2    0.24    0.11
   9   7   2    0.26    0.07
  10   7   2    0.63    0.10
   3  -8  -2    0.20    0.08
   3  -8  -2    0.27    0.08
  -3   8   2    0.30    0.09
  -3   8   2    0.23    0.05
   2  -8  -2    3.74    0.20
   2  -8  -2    3.59    0.20
  -2   8   2    3.58    0.15
  -2   8   2    3.23    0.20
   1  -8  -2    0.91    0.10
   1  -8  -2    0.90    0.10
  -1   8   2    0.85    0.07
  -1   8   2    0.70    0.09
   0  -8  -2    0.35    0.07
   0  -8  -2    0.22    0.07
   0   8   2    0.19    0.07
   0   8   2    0.23    0.05
  -1  -8  -2    5.58    0.23
  -1  -8  -2    5.38    0.23
   1   8   2    5.00    0.23
   1   8   2    4.94    0.20
  -2  -8  -2    7.74    0.29
  -2  -8  -2    7.77    0.30
   2   8   2    7.63    0.30
   2   8   2    7.33    0.27
  -3  -8  -2    1.94    0.12
  -3  -8  -2    1.80    0.12
  -3  -8  -2    1.93    0.12
   3   8   2    1.88    0.11
   3   8   2    1.70    0.12
  -4  -8  -2    0.55    0.07
  -4  -8  -2    0.55    0.08
  -4  -8  -2    0.65    0.07
   4   8   2    0.60    0.07
   4   8   2    0.63    0.07
  -5  -8  -2    2.98    0.16
  -5  -8  -2    3.44    0.17
  -5  -8  -2    2.94    0.18
   5   8   2    3.00    0.15
   5   8   2    3.02    0.15
  -6  -8  -2    4.51    0.25
  -6  -8  -2    4.21    0.20
  -6  -8  -2    4.28    0.19
   6   8   2    4.12    0.19
  -7  -8  -2    3.49    0.22
  -7  -8  -2    3.27    0.17
   7   8   2    3.19    0.17
  -8  -8  -2    8.74    0.34
  -8  -8  -2    9.43    0.43
   8   8   2    9.49    0.36
  -9  -8  -2    0.13    0.11
   9   8   2    0.11    0.07
   2  -9  -2    0.19    0.08
   2  -9  -2    0.16    0.08
  -2   9   2    0.20    0.05
  -2   9   2    0.10    0.08
   1  -9  -2   21.49    0.71
   1  -9  -2   21.48    0.74
  -1   9   2   20.45    0.72
  -1   9   2   20.60    0.65
   0  -9  -2    0.12    0.07
   0  -9  -2    0.09    0.06
   0   9   2    0.03    0.04
   0   9   2   -0.01    0.06
  -1  -9  -2    1.87    0.14
  -1  -9  -2    1.92    0.13
   1   9   2    1.98    0.14
   1   9   2    1.72    0.11
  -2  -9  -2    8.02    0.32
  -2  -9  -2    8.52    0.33
   2   9   2    7.85    0.30
   2   9   2    8.58    0.33
  -3  -9  -2    0.06    0.05
  -3  -9  -2    0.20    0.06
   3   9   2    0.17    0.05
   3   9   2    0.00    0.05
  -4  -9  -2    1.00    0.09
  -4  -9  -2    0.89    0.09
   4   9   2    0.84    0.09
   4   9   2    0.84    0.09
  -5  -9  -2   30.48    0.96
  -5  -9  -2   32.30    1.08
  -5  -9  -2   32.19    1.02
   5   9   2   28.99    0.95
  -6  -9  -2    6.08    0.26
  -6  -9  -2    6.64    0.32
   6   9   2    6.15    0.26
  -7  -9  -2    1.30    0.11
  -7  -9  -2    1.71    0.17
   7   9   2    1.69    0.13
  -8  -9  -2    0.47    0.12
  -8  -9  -2    0.33    0.07
   8   9   2    0.43    0.09
   0 -10  -2    0.47    0.09
   0 -10  -2    0.45    0.09
   0  10   2    0.38    0.06
   0  10   2    0.47    0.10
  -1 -10  -2    1.25    0.12
  -1 -10  -2    1.26    0.12
   1  10   2    1.36    0.10
   1  10   2    1.37    0.12
  -2 -10  -2    0.58    0.08
  -2 -10  -2    0.48    0.08
   2  10   2    0.46    0.09
   2  10   2    0.41    0.07
  -3 -10  -2    1.50    0.12
  -3 -10  -2    1.50    0.12
   3  10   2    1.64    0.13
   3  10   2    1.34    0.11
  -4 -10  -2    0.07    0.05
  -4 -10  -2    0.13    0.06
   4  10   2    0.03    0.06
  -5 -10  -2    1.31    0.11
   5  10   2    1.21    0.11
  -6 -10  -2    0.15    0.07
  -6 -10  -2    0.25    0.10
   6  10   2    0.11    0.06
  -7 -10  -2    3.89    0.25
  -7 -10  -2    3.58    0.19
   7  10   2    3.43    0.19
  -3 -11  -2    0.13    0.07
   3  11   2    0.18    0.06
  -4 -11  -2    0.11    0.07
   4  11   2   -0.06    0.05
  -5 -11  -2    1.42    0.12
   5  11   2    1.25    0.11
   6  10  -3    0.11    0.07
   6  10  -3    0.05    0.07
   5  10  -3    0.86    0.11
   5  10  -3    0.99    0.11
  -5 -10   3    0.74    0.12
   4  10  -3    0.52    0.09
   4  10  -3    0.48    0.08
  -4 -10   3    0.54    0.06
  -4 -10   3    0.34    0.10
   3  10  -3    0.00    0.05
  -3 -10   3    0.01    0.04
  -3 -10   3    0.04    0.08
   2  10  -3    5.19    0.24
  -2 -10   3    5.96    0.23
  -2 -10   3    6.11    0.29
   1  10  -3    2.77    0.16
  -1 -10   3    3.04    0.15
   0  10  -3    0.69    0.09
   0 -10   3    0.66    0.08
  -1  10  -3    1.86    0.13
   1 -10   3    1.89    0.13
   7   9  -3    0.46    0.09
  -7  -9   3    0.42    0.11
   6   9  -3    1.63    0.13
   6   9  -3    1.34    0.13
  -6  -9   3    1.84    0.17
   5   9  -3    3.47    0.18
   5   9  -3    3.22    0.18
  -5  -9   3    3.15    0.22
   4   9  -3    2.96    0.17
   4   9  -3    2.88    0.16
  -4  -9   3    2.84    0.13
  -4  -9   3    2.56    0.18
   3   9  -3    2.82    0.16
  -3  -9   3    2.70    0.13
  -3  -9   3    2.79    0.18
   2   9  -3    1.03    0.10
  -2  -9   3    1.07    0.11
  -2  -9   3    1.02    0.08
  -2  -9   3    1.09    0.11
   1   9  -3   10.07    0.38
  -1  -9   3   10.92    0.43
  -1  -9   3   11.27    0.41
  -1  -9   3   10.30    0.36
   0   9  -3    0.90    0.09
   0  -9   3    1.06    0.09
   0  -9   3    0.84    0.10
  -1   9  -3    0.57    0.08
   1  -9   3    0.45    0.09
   1  -9   3    0.54    0.07
  -2   9  -3    1.43    0.13
   2  -9   3    2.04    0.16
   2  -9   3    1.81    0.13
  -3   9  -3    0.11    0.07
   3  -9   3    0.11    0.08
   3  -9   3    0.08    0.06
   8   8  -3    0.11    0.07
   8   8  -3    0.15    0.09
   8   8  -3    0.03    0.07
   7   8  -3   -0.02    0.05
   7   8  -3    0.05    0.06
   7   8  -3   -0.02    0.07
  -7  -8   3   -0.04    0.08
   6   8  -3    1.12    0.10
   6   8  -3    1.04    0.12
   6   8  -3    0.91    0.10
  -6  -8   3    1.04    0.13
   5   8  -3    0.00    0.05
   5   8  -3    0.04    0.07
  -5  -8   3   -0.02    0.07
   4   8  -3   23.34    0.79
   4   8  -3   22.60    0.74
   4   8  -3   24.58    0.81
  -4  -8   3   22.94    0.84
  -4  -8   3   23.58    0.71
   3   8  -3    0.50    0.07
  -3  -8   3    0.54    0.06
  -3  -8   3    0.54    0.08
   2   8  -3    1.97    0.12
  -2  -8   3    1.80    0.10
  -2  -8   3    1.75    0.14
  -2  -8   3    1.92    0.12
   1   8  -3    0.71    0.07
  -1  -8   3    0.59    0.09
  -1  -8   3    0.78    0.07
  -1  -8   3    0.67    0.08
   0   8  -3   22.76    0.72
   0  -8   3   22.41    0.78
   0  -8   3   21.97    0.76
   0  -8   3   21.51    0.69
  -1   8  -3    4.02    0.20
   1  -8   3    4.35    0.22
   1  -8   3    3.99    0.18
  -2   8  -3    0.22    0.06
   2  -8   3    0.34    0.06
  -3   8  -3    0.02    0.06
   3  -8   3    0.11    0.06
   3  -8   3    0.11    0.07
  -4   8  -3    0.24    0.08
   4  -8   3    0.38    0.08
   4  -8   3    0.20    0.10
   8   7  -3    0.03    0.06
   8   7  -3    0.00    0.06
   8   7  -3   -0.03    0.07
  -8  -7   3    0.07    0.10
   7   7  -3    1.21    0.12
   7   7  -3    1.12    0.13
   7   7  -3    1.28    0.11
  -7  -7   3    1.12    0.14
   6   7  -3    1.72    0.13
   6   7  -3    1.97    0.15
   6   7  -3    1.71    0.12
  -6  -7   3    1.68    0.16
   5   7  -3    0.20    0.06
   5   7  -3    0.29    0.06
   5   7  -3    0.21    0.07
  -5  -7   3    0.23    0.08
   4   7  -3    3.27    0.16
   4   7  -3    2.99    0.17
   4   7  -3    3.25    0.19
  -4  -7   3    3.34    0.20
   3   7  -3    6.55    0.25
  -3  -7   3    6.25    0.22
  -3  -7   3    6.39    0.29
   2   7  -3    0.56    0.06
  -2  -7   3    0.46    0.07
  -2  -7   3    0.53    0.07
  -2  -7   3    0.63    0.06
   1   7  -3    0.06    0.04
  -1  -7   3    0.02    0.05
  -1  -7   3    0.03    0.03
  -1  -7   3    0.09    0.05
   0   7  -3   22.66    0.72
   0  -7   3   22.45    0.76
   0  -7   3   22.36    0.69
   0  -7   3   22.33    0.78
  -1   7  -3    7.08    0.28
   1  -7   3    7.39    0.27
   1  -7   3    7.51    0.31
   1  -7   3    7.41    0.31
  -2   7  -3    2.19    0.15
   2  -7   3    2.09    0.13
   2  -7   3    2.42    0.15
   2  -7   3    2.11    0.16
  -3   7  -3    0.21    0.07
   3  -7   3    0.25    0.08
   3  -7   3    0.27    0.06
  -4   7  -3    5.46    0.27
   4  -7   3    5.71    0.25
   4  -7   3    5.81    0.29
  -5   7  -3    2.85    0.20
   5  -7   3    3.30    0.23
   5  -7   3    3.10    0.18
   8   6  -3    0.18    0.07
   8   6  -3    0.10    0.08
   8   6  -3    0.07    0.06
  -8  -6   3    0.07    0.09
   7   6  -3    2.90    0.20
   7   6  -3    3.07    0.17
   7   6  -3    2.93    0.17
  -7  -6   3    3.37    0.22
   6   6  -3    1.40    0.11
   6   6  -3    1.40    0.11
   6   6  -3    1.49    0.14
  -6  -6   3    1.66    0.15
   5   6  -3   18.13    0.57
   5   6  -3   16.85    0.60
   5   6  -3   18.32    0.64
  -5  -6   3   17.43    0.66
   4   6  -3   43.23    1.30
   4   6  -3   45.27    1.43
   4   6  -3   43.20    1.38
  -4  -6   3   44.13    1.48
   3   6  -3    1.05    0.08
   3   6  -3    1.09    0.10
  -3  -6   3    1.03    0.10
  -3  -6   3    1.04    0.06
   2   6  -3    9.51    0.31
  -2  -6   3    8.69    0.35
  -2  -6   3    8.85    0.29
   1   6  -3   11.21    0.35
  -1  -6   3   10.77    0.34
  -1  -6   3   10.74    0.41
  -1  -6   3   10.62    0.39
   0   6  -3    0.20    0.05
   0  -6   3    0.01    0.04
   0  -6   3    0.00    0.03
   0  -6   3    0.01    0.04
  -1   6  -3   76.78    2.31
   1  -6   3   78.51    2.49
   1  -6   3   76.75    2.22
   1  -6   3   76.06    2.44
  -2   6  -3   65.77    2.02
   2  -6   3   67.10    1.94
   2  -6   3   66.48    2.13
   2  -6   3   67.53    2.17
  -3   6  -3   53.22    1.65
  -3   6  -3   54.74    1.75
   3  -6   3   52.88    1.74
   3  -6   3   52.20    1.57
  -4   6  -3   10.60    0.41
   4  -6   3   10.13    0.37
   4  -6   3   10.09    0.43
  -5   6  -3    0.05    0.07
   5  -6   3    0.00    0.05
   5  -6   3    0.00    0.08
  -6   6  -3    0.63    0.11
   6  -6   3    0.48    0.12
   6  -6   3    0.63    0.09
   9   5  -3    0.14    0.10
   9   5  -3    0.00    0.07
  -9  -5   3    0.14    0.11
   8   5  -3    2.16    0.15
   8   5  -3    2.16    0.15
   8   5  -3    2.24    0.19
  -8  -5   3    2.30    0.19
   7   5  -3    0.13    0.06
   7   5  -3    0.19    0.06
   7   5  -3    0.15    0.07
  -7  -5   3    0.09    0.08
   6   5  -3    5.63    0.27
   6   5  -3    5.80    0.23
   6   5  -3    5.13    0.23
  -6  -5   3    5.41    0.28
   5   5  -3   28.89    0.94
   5   5  -3   28.54    0.98
   5   5  -3   30.00    0.88
  -5  -5   3   28.40    1.01
   4   5  -3   24.65    0.75
   4   5  -3   25.00    0.84
   4   5  -3   23.86    0.80
   4   5  -3   25.37    0.84
  -4  -5   3   25.06    0.86
   3   5  -3    2.71    0.12
   3   5  -3    2.65    0.14
   3   5  -3    2.79    0.14
  -3  -5   3    2.45    0.15
   2   5  -3    0.66    0.04
   2   5  -3    0.78    0.08
   2   5  -3    0.71    0.06
  -2  -5   3    0.76    0.05
  -2  -5   3    0.76    0.08
   1   5  -3    0.01    0.02
   1   5  -3    0.03    0.04
  -1  -5   3   -0.04    0.03
  -1  -5   3    0.03    0.02
   0   5  -3    0.00    0.05
   0   5  -3    0.13    0.03
   0  -5   3    0.11    0.04
   0  -5   3   -0.01    0.02
   0  -5   3    0.03    0.03
   0  -5   3    0.01    0.02
  -1   5  -3    5.91    0.23
   1  -5   3    6.13    0.24
   1  -5   3    6.21    0.21
   1  -5   3    5.74    0.24
   1  -5   3    5.85    0.21
  -2   5  -3   14.74    0.50
   2  -5   3   14.75    0.46
   2  -5   3   14.25    0.52
   2  -5   3   14.73    0.53
   2  -5   3   14.88    0.48
  -3   5  -3   28.60    0.95
  -3   5  -3   28.31    0.90
   3  -5   3   27.80    0.85
   3  -5   3   27.28    0.95
  -4   5  -3    0.16    0.07
  -4   5  -3    0.21    0.06
   4  -5   3    0.13    0.05
   4  -5   3    0.14    0.08
  -5   5  -3    2.29    0.16
   5  -5   3    2.33    0.18
   5  -5   3    2.30    0.14
  -6   5  -3    0.64    0.10
   6  -5   3    0.70    0.09
   6  -5   3    0.68    0.12
  -7   5  -3   -0.02    0.06
   7  -5   3    0.05    0.06
   7  -5   3    0.06    0.09
   9   4  -3    1.70    0.18
  -9  -4   3    2.13    0.20
   8   4  -3    0.22    0.08
   8   4  -3    0.14    0.06
  -8  -4   3    0.11    0.10
   7   4  -3    2.23    0.14
   7   4  -3    2.30    0.18
  -7  -4   3    2.20    0.18
   6   4  -3    2.03    0.16
   6   4  -3    2.05    0.13
  -6  -4   3    1.93    0.17
   5   4  -3    0.38    0.08
   5   4  -3    0.09    0.04
   5   4  -3    0.08    0.04
  -5  -4   3    0.03    0.06
   4   4  -3    0.73    0.07
   4   4  -3    0.89    0.05
   4   4  -3    0.82    0.08
   4   4  -3    0.91    0.07
  -4  -4   3    0.87    0.09
   3   4  -3    0.07    0.04
   3   4  -3    0.17    0.04
   3   4  -3    0.18    0.03
  -3  -4   3    0.13    0.05
   2   4  -3    1.11    0.07
   2   4  -3    1.20    0.08
  -2  -4   3    0.95    0.08
   1   4  -3  165.39    4.87
   1   4  -3  164.42    5.45
  -1  -4   3  172.10    4.71
  -1  -4   3  163.95    5.28
  -1  -4   3  166.07    5.15
   0   4  -3  104.24    3.08
   0   4  -3  109.24    3.45
   0  -4   3  100.93    2.97
   0  -4   3  108.73    3.16
   0  -4   3  101.17    3.33
   0  -4   3  103.22    3.26
  -1   4  -3    1.49    0.09
  -1   4  -3    1.66    0.11
   1  -4   3    1.50    0.07
   1  -4   3    1.67    0.07
   1  -4   3    1.62    0.10
   1  -4   3    1.61    0.10
  -2   4  -3    9.59    0.34
   2  -4   3    9.79    0.32
   2  -4   3    9.66    0.36
   2  -4   3    9.73    0.31
   2  -4   3    9.37    0.36
  -3   4  -3    5.53    0.23
  -3   4  -3    5.27    0.23
   3  -4   3    5.38    0.20
   3  -4   3    5.17    0.20
   3  -4   3    5.53    0.25
  -4   4  -3   14.75    0.53
  -4   4  -3   15.53    0.55
   4  -4   3   15.33    0.57
   4  -4   3   15.25    0.51
   4  -4   3   15.10    0.49
  -5   4  -3   11.62    0.46
  -5   4  -3   11.82    0.45
   5  -4   3   11.33    0.40
   5  -4   3   12.23    0.48
  -6   4  -3    8.52    0.36
   6  -4   3    8.59    0.39
   6  -4   3    8.40    0.32
  -7   4  -3    3.96    0.24
   7  -4   3    4.00    0.20
   7  -4   3    3.93    0.26
  -8   4  -3    1.40    0.15
   8  -4   3    1.49    0.13
   8  -4   3    1.72    0.19
   9   3  -3    0.08    0.09
   9   3  -3    0.02    0.06
  -9  -3   3    0.11    0.10
   8   3  -3    1.04    0.14
   8   3  -3    0.89    0.10
  -8  -3   3    1.13    0.13
   7   3  -3   13.25    0.45
   7   3  -3   12.47    0.48
   7   3  -3   13.35    0.54
  -7  -3   3   13.31    0.52
   6   3  -3    0.08    0.05
   6   3  -3    0.06    0.05
   6   3  -3    0.06    0.06
  -6  -3   3    0.13    0.07
   5   3  -3    0.30    0.05
   5   3  -3    0.26    0.07
   5   3  -3    0.33    0.05
  -5  -3   3    0.31    0.07
   4   3  -3   86.85    2.85
   4   3  -3   92.99    2.96
   4   3  -3   94.22    2.68
  -4  -3   3   98.20    2.76
  -4  -3   3   96.15    3.02
   3   3  -3   13.26    0.40
   3   3  -3   12.90    0.46
   3   3  -3   12.89    0.44
  -3  -3   3   12.80    0.47
   2   3  -3   19.99    0.58
   2   3  -3   19.85    0.67
  -2  -3   3   19.39    0.67
   1   3  -3    0.19    0.02
   1   3  -3    0.19    0.04
  -1  -3   3    0.13    0.03
  -1  -3   3    0.19    0.04
   0   3  -3  181.51    6.00
   0   3  -3  184.85    5.38
   0  -3   3  177.94    5.81
   0  -3   3  191.08    5.22
   0  -3   3  182.78    5.68
  -1   3  -3   16.80    0.52
   1  -3   3   16.61    0.50
   1  -3   3   16.39    0.48
   1  -3   3   15.94    0.56
   1  -3   3   15.88    0.54
  -2   3  -3    5.39    0.21
   2  -3   3    5.31    0.22
   2  -3   3    5.56    0.19
   2  -3   3    5.41    0.19
   2  -3   3    5.98    0.22
  -3   3  -3    4.11    0.18
  -3   3  -3    3.89    0.18
   3  -3   3    3.92    0.15
   3  -3   3    3.89    0.19
   3  -3   3    3.91    0.15
  -4   3  -3    2.50    0.14
  -4   3  -3    2.21    0.14
   4  -3   3    2.35    0.12
   4  -3   3    2.48    0.16
   4  -3   3    2.42    0.12
  -5   3  -3    0.09    0.05
  -5   3  -3    0.00    0.06
   5  -3   3    0.08    0.07
   5  -3   3    0.16    0.05
   5  -3   3    0.06    0.04
  -6   3  -3    2.17    0.17
  -6   3  -3    2.18    0.15
   6  -3   3    1.96    0.18
   6  -3   3    2.39    0.13
  -7   3  -3    1.03    0.14
  -7   3  -3    1.02    0.12
   7  -3   3    1.20    0.11
   7  -3   3    0.94    0.14
  -8   3  -3    1.00    0.13
   8  -3   3    1.13    0.16
   8  -3   3    1.09    0.11
   9   2  -3    0.62    0.10
   9   2  -3    0.67    0.14
   8   2  -3    2.24    0.20
   8   2  -3    2.40    0.16
  -8  -2   3    2.23    0.18
   7   2  -3    0.11    0.08
   7   2  -3    0.06    0.05
  -7  -2   3   -0.01    0.07
   6   2  -3    0.75    0.08
   6   2  -3    0.79    0.08
   6   2  -3    0.77    0.10
  -6  -2   3    0.73    0.09
  -6  -2   3    0.86    0.07
   5   2  -3    0.11    0.04
   5   2  -3    0.12    0.04
   5   2  -3    0.19    0.06
  -5  -2   3    0.16    0.06
  -5  -2   3    0.14    0.04
   4   2  -3    3.28    0.13
   4   2  -3    2.80    0.16
   4   2  -3    3.08    0.13
  -4  -2   3    2.97    0.16
  -4  -2   3    3.06    0.13
   3   2  -3    7.16    0.29
   3   2  -3    7.49    0.24
  -3  -2   3    7.57    0.29
  -3  -2   3    7.80    0.24
   2   2  -3    6.06    0.20
   2   2  -3    6.34    0.24
   2   2  -3    6.10    0.22
  -2  -2   3    6.34    0.24
  -2  -2   3    6.39    0.19
   1   2  -3   13.23    0.40
  -1  -2   3   12.93    0.45
   0   2  -3    1.58    0.06
   0  -2   3    1.38    0.08
   0  -2   3    1.62    0.08
  -1   2  -3   37.78    1.12
  -1   2  -3   37.60    1.11
   1  -2   3   35.98    1.19
   1  -2   3   35.96    1.17
  -2   2  -3   18.50    0.58
  -2   2  -3   18.57    0.62
   2  -2   3   18.31    0.54
   2  -2   3   17.30    0.61
   2  -2   3   18.49    0.56
   2  -2   3   18.44    0.62
  -3   2  -3   35.65    1.20
  -3   2  -3   37.04    1.13
   3  -2   3   36.85    1.06
   3  -2   3   36.67    1.19
   3  -2   3   36.87    1.12
  -4   2  -3    0.47    0.06
  -4   2  -3    0.52    0.07
   4  -2   3    0.53    0.07
   4  -2   3    0.45    0.05
   4  -2   3    0.51    0.05
  -5   2  -3   10.70    0.42
  -5   2  -3   10.85    0.41
   5  -2   3   11.13    0.39
   5  -2   3   11.05    0.37
   5  -2   3   11.36    0.44
  -6   2  -3    4.73    0.23
  -6   2  -3    4.71    0.24
   6  -2   3    4.56    0.20
   6  -2   3    4.78    0.26
  -7   2  -3   16.02    0.60
  -7   2  -3   17.34    0.64
   7  -2   3   16.13    0.65
   7  -2   3   16.50    0.55
  -8   2  -3    2.02    0.16
  -8   2  -3    1.79    0.18
   8  -2   3    1.38    0.16
   8  -2   3    1.82    0.13
  -9   2  -3   -0.04    0.07
   9  -2   3    0.02    0.06
   9  -2   3   -0.02    0.08
   8   1  -3    1.15    0.11
   8   1  -3    1.10    0.15
   7   1  -3    2.35    0.19
   7   1  -3    2.33    0.15
  -7  -1   3    2.61    0.17
  -7  -1   3    2.28    0.14
   6   1  -3    4.41    0.21
   6   1  -3    4.58    0.20
   6   1  -3    4.61    0.25
  -6  -1   3    4.44    0.20
  -6  -1   3    4.88    0.23
   5   1  -3    5.45    0.27
   5   1  -3    5.77    0.22
   5   1  -3    5.68    0.23
  -5  -1   3    5.81    0.25
   4   1  -3    4.55    0.17
   4   1  -3    4.11    0.21
   4   1  -3    4.53    0.18
  -4  -1   3    4.40    0.20
  -4  -1   3    4.58    0.18
   3   1  -3  142.54    4.69
   3   1  -3  159.86    4.28
   3   1  -3  150.39    4.54
  -3  -1   3  152.43    4.42
  -3  -1   3  147.91    4.78
   2   1  -3    0.11    0.03
  -2  -1   3    0.13    0.02
  -2  -1   3    0.11    0.03
   1   1  -3   37.23    1.18
  -1  -1   3   38.45    1.10
  -1  -1   3   36.22    1.20
   0   1  -3  214.16    6.43
   0  -1   3  211.11    6.94
   0  -1   3  219.24    6.79
   0  -1   3  229.25    6.43
  -1   1  -3   17.84    0.53
   1  -1   3   17.20    0.56
   1  -1   3   16.55    0.57
  -2   1  -3   69.09    2.06
  -2   1  -3   64.86    2.22
  -2   1  -3   70.51    2.10
   2  -1   3   69.99    2.17
   2  -1   3   71.36    1.99
   2  -1   3   70.90    1.98
  -3   1  -3   36.08    1.11
  -3   1  -3   36.81    1.20
   3  -1   3   36.70    1.05
   3  -1   3   36.27    1.18
   3  -1   3   36.70    1.11
  -4   1  -3  164.17    4.91
  -4   1  -3  167.30    5.29
   4  -1   3  165.60    4.72
   4  -1   3  164.28    5.18
   4  -1   3  170.11    5.02
  -5   1  -3    7.26    0.30
  -5   1  -3    7.31    0.29
   5  -1   3    7.25    0.25
   5  -1   3    7.26    0.26
   5  -1   3    6.68    0.31
  -6   1  -3    0.04    0.07
  -6   1  -3    0.17    0.06
   6  -1   3    0.53    0.10
   6  -1   3    0.16    0.05
   6  -1   3    0.21    0.05
  -7   1  -3   22.16    0.80
  -7   1  -3   22.13    0.75
   7  -1   3   20.82    0.80
   7  -1   3   21.67    0.69
  -8   1  -3    0.67    0.10
  -8   1  -3    0.74    0.13
   8  -1   3    0.57    0.08
   8  -1   3    0.67    0.12
  -9   1  -3    2.66    0.19
  -9   1  -3    2.82    0.22
   9  -1   3    2.57    0.22
   9  -1   3    2.40    0.16
   8   0  -3    0.34    0.11
   8   0  -3    0.36    0.08
   7   0  -3    0.23    0.10
   7   0  -3    0.23    0.07
  -7   0   3    0.26    0.06
   6   0  -3    0.39    0.07
   6   0  -3    0.42    0.09
  -6   0   3    0.38    0.07
  -6   0   3    0.68    0.09
   5   0  -3    3.48    0.16
   5   0  -3    3.44    0.16
   5   0  -3    3.56    0.21
  -5   0   3    3.55    0.17
  -5   0   3    3.38    0.17
   4   0  -3    1.46    0.09
   4   0  -3    1.33    0.08
   4   0  -3    1.46    0.12
  -4   0   3    1.39    0.10
  -4   0   3    1.39    0.07
  -4   0   3    1.34    0.09
   3   0  -3   69.50    2.15
   3   0  -3   66.52    2.23
   3   0  -3   75.23    2.02
  -3   0   3   69.92    2.10
  -3   0   3   73.03    2.26
  -3   0   3   69.02    2.31
   2   0  -3   29.08    0.96
   2   0  -3   30.45    0.98
  -2   0   3   29.19    0.98
  -2   0   3   29.32    0.96
  -2   0   3   30.17    0.90
   1   0  -3    0.27    0.03
  -1   0   3    0.17    0.02
  -1   0   3    0.28    0.03
  -1   0   3    0.21    0.03
   0   0  -3  166.93    5.48
   0   0   3  160.70    5.27
   0   0   3  171.51    4.90
  -1   0  -3  195.81    5.91
   1   0   3  198.39    6.37
   1   0   3  201.78    6.25
   1   0   3  206.95    5.89
  -2   0  -3    1.24    0.07
  -2   0  -3    1.04    0.06
   2   0   3    1.17    0.07
  -3   0  -3  128.61    3.68
  -3   0  -3  134.28    4.13
  -3   0  -3  125.83    3.83
  -3   0  -3  125.75    3.92
   3   0   3  133.88    3.93
   3   0   3  129.17    3.68
   3   0   3  131.58    3.68
   3   0   3  129.74    4.04
  -4   0  -3   64.08    1.98
  -4   0  -3   65.60    2.13
   4   0   3   68.62    2.01
   4   0   3   64.39    2.09
   4   0   3   66.90    1.89
  -5   0  -3    2.66    0.16
  -5   0  -3    2.51    0.14
   5   0   3    2.72    0.16
   5   0   3    2.38    0.12
   5   0   3    2.58    0.12
  -6   0  -3   28.40    0.92
  -6   0  -3   29.00    0.99
   6   0   3   29.43    0.92
   6   0   3   28.05    0.98
   6   0   3   27.86    0.86
  -7   0  -3    0.02    0.09
  -7   0  -3   -0.02    0.05
   7   0   3   -0.12    0.07
   7   0   3    0.06    0.05
  -8   0  -3    5.62    0.30
  -8   0  -3    6.13    0.29
   8   0   3    5.47    0.31
   8   0   3    6.13    0.25
  -9   0  -3    0.14    0.10
  -9   0  -3    0.23    0.08
   9   0   3    0.21    0.10
   9   0   3    0.08    0.06
 -10   0  -3    5.81    0.30
  10   0   3    5.61    0.34
  10   0   3    5.23    0.25
   8  -1  -3    0.81    0.15
   8  -1  -3    0.78    0.12
  -8   1   3    0.78    0.11
   7  -1  -3    0.48    0.12
   7  -1  -3    0.69    0.10
  -7   1   3    0.63    0.09
   6  -1  -3   12.48    0.46
   6  -1  -3   12.14    0.51
  -6   1   3   11.77    0.44
   5  -1  -3    4.09    0.23
   5  -1  -3    4.39    0.19
   5  -1  -3    4.11    0.19
  -5   1   3    3.96    0.19
  -5   1   3    4.19    0.19
   4  -1  -3    6.00    0.22
   4  -1  -3    5.56    0.26
   4  -1  -3    5.82    0.23
  -4   1   3    5.98    0.24
  -4   1   3    5.69    0.23
  -4   1   3    5.97    0.23
   3  -1  -3    2.27    0.14
   3  -1  -3    2.51    0.11
   3  -1  -3    2.70    0.11
  -3   1   3    2.56    0.12
  -3   1   3    2.54    0.12
  -3   1   3    2.66    0.13
   2  -1  -3   21.51    0.73
   2  -1  -3   21.32    0.67
   2  -1  -3   20.93    0.72
   2  -1  -3   21.72    0.63
  -2   1   3   22.16    0.67
  -2   1   3   22.24    0.71
  -2   1   3   21.05    0.73
   1  -1  -3    9.87    0.36
   1  -1  -3   10.34    0.37
   1  -1  -3   10.85    0.35
  -1   1   3   10.62    0.34
  -1   1   3   10.77    0.37
  -1   1   3   10.13    0.35
   0  -1  -3  379.17   12.58
   0  -1  -3  386.37   11.91
   0  -1  -3  363.42   12.13
   0   1   3  392.59   12.53
   0   1   3  384.49   11.25
   0   1   3  393.14   12.19
  -1  -1  -3  935.30   30.47
  -1  -1  -3  923.82   29.52
   1   1   3  936.54   30.45
   1   1   3  868.64   29.39
   1   1   3 1000.00   27.36
  -2  -1  -3  194.13    6.36
  -2  -1  -3  198.75    5.92
  -2  -1  -3  197.31    6.56
   2   1   3  212.16    6.22
   2   1   3  203.01    5.89
  -3  -1  -3    1.39    0.06
  -3  -1  -3    1.35    0.06
  -3  -1  -3    1.43    0.08
  -3  -1  -3    1.48    0.09
   3   1   3    1.39    0.06
   3   1   3    1.53    0.08
   3   1   3    1.43    0.05
  -4  -1  -3    8.47    0.34
  -4  -1  -3    8.36    0.29
  -4  -1  -3    8.65    0.28
  -4  -1  -3    8.80    0.30
   4   1   3    8.62    0.28
   4   1   3    9.09    0.29
   4   1   3    8.94    0.32
  -5  -1  -3   16.37    0.56
  -5  -1  -3   18.01    0.62
   5   1   3   16.71    0.53
   5   1   3   18.02    0.56
   5   1   3   17.04    0.60
  -6  -1  -3    5.58    0.24
  -6  -1  -3    5.40    0.27
   6   1   3    6.04    0.23
   6   1   3    5.91    0.27
   6   1   3    5.51    0.21
  -7  -1  -3   48.21    1.68
  -7  -1  -3   49.27    1.55
   7   1   3   48.26    1.64
   7   1   3   50.74    1.47
   7   1   3   51.81    1.56
  -8  -1  -3   -0.02    0.06
  -8  -1  -3   -0.05    0.09
   8   1   3   -0.03    0.08
   8   1   3   -0.04    0.05
  -9  -1  -3    1.11    0.15
  -9  -1  -3    1.05    0.12
   9   1   3    0.93    0.14
   9   1   3    0.89    0.09
 -10  -1  -3   -0.06    0.10
 -10  -1  -3   -0.07    0.06
  10   1   3    0.02    0.09
  10   1   3    0.01    0.06
   7  -2  -3    0.40    0.11
   7  -2  -3    0.31    0.08
  -7   2   3    0.30    0.08
   6  -2  -3   24.07    0.89
   6  -2  -3   24.45    0.83
  -6   2   3   23.96    0.81
   5  -2  -3   64.78    2.03
   5  -2  -3   63.47    2.12
   5  -2  -3   67.85    1.90
  -5   2   3   62.97    1.98
   4  -2  -3   13.60    0.43
   4  -2  -3   12.89    0.50
   4  -2  -3   13.00    0.46
  -4   2   3   12.83    0.45
  -4   2   3   13.26    0.48
  -4   2   3   12.71    0.45
   3  -2  -3    6.99    0.27
   3  -2  -3    7.54    0.26
   3  -2  -3    7.15    0.30
  -3   2   3    7.34    0.26
  -3   2   3    7.61    0.29
  -3   2   3    7.73    0.28
   2  -2  -3    3.48    0.13
   2  -2  -3    3.49    0.16
   2  -2  -3    3.32    0.14
   2  -2  -3    3.38    0.17
   2  -2  -3    3.67    0.14
  -2   2   3    3.89    0.16
  -2   2   3    3.58    0.13
   1  -2  -3   18.64    0.59
   1  -2  -3   18.57    0.63
   1  -2  -3   19.42    0.66
   1  -2  -3   17.97    0.56
  -1   2   3   19.96    0.66
  -1   2   3   19.45    0.59
   0  -2  -3   23.91    0.77
   0  -2  -3   23.58    0.82
   0   2   3   24.67    0.82
   0   2   3   24.70    0.74
  -1  -2  -3  635.18   21.51
  -1  -2  -3  654.94   20.84
  -1  -2  -3  655.33   20.46
   1   2   3  654.73   19.29
   1   2   3  683.91   20.81
   1   2   3  664.73   21.52
  -2  -2  -3   67.47    2.17
  -2  -2  -3   68.69    2.06
  -2  -2  -3   70.65    2.05
  -2  -2  -3   66.34    2.23
   2   2   3   67.46    2.11
   2   2   3   67.45    2.01
   2   2   3   65.96    2.23
  -3  -2  -3    9.03    0.33
  -3  -2  -3    8.92    0.27
  -3  -2  -3    9.05    0.29
  -3  -2  -3    8.27    0.32
  -3  -2  -3    8.61    0.29
   3   2   3    9.01    0.30
   3   2   3    8.97    0.30
   3   2   3    8.56    0.26
   3   2   3    8.97    0.26
  -4  -2  -3   26.55    0.83
  -4  -2  -3   26.81    0.79
  -4  -2  -3   26.00    0.84
  -4  -2  -3   26.33    0.92
  -4  -2  -3   25.67    0.91
   4   2   3   26.93    0.79
   4   2   3   29.85    0.84
  -5  -2  -3   19.45    0.64
  -5  -2  -3   19.14    0.64
  -5  -2  -3   19.30    0.70
  -5  -2  -3   20.10    0.71
  -5  -2  -3   19.63    0.60
   5   2   3   19.64    0.60
   5   2   3   21.57    0.64
   5   2   3   20.66    0.68
  -6  -2  -3    0.17    0.08
  -6  -2  -3    0.20    0.05
  -6  -2  -3    0.30    0.06
  -7  -2  -3   38.73    1.23
  -7  -2  -3   38.54    1.34
  -7  -2  -3   40.22    1.34
   7   2   3   41.18    1.24
   7   2   3   38.18    1.17
   7   2   3   38.12    1.31
  -8  -2  -3   17.35    0.61
  -8  -2  -3   17.34    0.67
   8   2   3   17.10    0.56
   8   2   3   16.94    0.65
  -9  -2  -3    0.55    0.09
  -9  -2  -3    0.35    0.12
   9   2   3    0.33    0.11
   9   2   3    0.58    0.08
 -10  -2  -3    0.49    0.12
 -10  -2  -3    0.56    0.10
  10   2   3    0.52    0.08
  10   2   3    0.45    0.12
   7  -3  -3    5.23    0.31
   7  -3  -3    4.82    0.26
  -7   3   3    4.68    0.25
   6  -3  -3   -0.06    0.05
   6  -3  -3   -0.03    0.08
  -6   3   3    0.01    0.06
   5  -3  -3    0.49    0.08
   5  -3  -3    0.42    0.10
  -5   3   3    0.54    0.09
   4  -3  -3    3.14    0.16
   4  -3  -3    2.94    0.16
   4  -3  -3    2.80    0.19
  -4   3   3    3.05    0.17
   3  -3  -3   16.59    0.56
   3  -3  -3   16.50    0.52
   3  -3  -3   16.22    0.59
  -3   3   3   16.58    0.55
  -3   3   3   16.19    0.59
   2  -3  -3    6.44    0.24
   2  -3  -3    6.14    0.26
   2  -3  -3    6.37    0.23
   2  -3  -3    6.49    0.27
  -2   3   3    6.41    0.27
  -2   3   3    6.43    0.25
   1  -3  -3    1.18    0.09
   1  -3  -3    0.93    0.07
   1  -3  -3    1.12    0.07
   1  -3  -3    1.27    0.09
  -1   3   3    1.12    0.08
  -1   3   3    1.07    0.09
   0  -3  -3    9.12    0.31
   0  -3  -3    8.81    0.29
   0  -3  -3    8.55    0.28
   0  -3  -3    8.64    0.33
   0   3   3    8.66    0.30
   0   3   3    9.08    0.34
  -1  -3  -3    0.16    0.02
  -1  -3  -3    0.12    0.02
  -1  -3  -3    0.13    0.02
  -1  -3  -3    0.15    0.04
  -1  -3  -3    0.16    0.03
  -1  -3  -3    0.11    0.02
   1   3   3    0.15    0.04
   1   3   3    0.18    0.03
  -2  -3  -3   44.10    1.52
  -2  -3  -3   47.18    1.39
  -2  -3  -3   47.27    1.31
  -2  -3  -3   44.99    1.47
   2   3   3   42.86    1.31
   2   3   3   46.24    1.37
   2   3   3   46.71    1.53
  -3  -3  -3   26.93    0.83
  -3  -3  -3   27.93    0.78
  -3  -3  -3   26.62    0.89
  -3  -3  -3   25.44    0.91
   3   3   3   26.79    0.77
   3   3   3   26.84    0.92
   3   3   3   26.81    0.84
   3   3   3   27.60    0.82
   3   3   3   26.00    0.77
  -4  -3  -3    1.09    0.08
  -4  -3  -3    1.01    0.06
  -4  -3  -3    1.05    0.07
  -4  -3  -3    1.05    0.06
  -4  -3  -3    1.10    0.10
   4   3   3    0.84    0.06
   4   3   3    1.01    0.07
   4   3   3    1.13    0.08
   4   3   3    1.13    0.08
   4   3   3    0.97    0.06
  -5  -3  -3    9.20    0.33
  -5  -3  -3    9.34    0.38
  -5  -3  -3    8.93    0.33
  -5  -3  -3    9.36    0.31
  -5  -3  -3    9.90    0.36
   5   3   3    9.36    0.31
   5   3   3   10.48    0.33
  -6  -3  -3    0.89    0.11
  -6  -3  -3    1.03    0.08
  -6  -3  -3    1.00    0.09
  -6  -3  -3    1.01    0.09
   6   3   3    1.01    0.08
   6   3   3    0.93    0.10
   6   3   3    0.96    0.08
  -7  -3  -3    0.10    0.06
  -7  -3  -3    0.12    0.09
  -7  -3  -3    0.09    0.05
   7   3   3    0.06    0.07
   7   3   3   -0.04    0.05
  -8  -3  -3    0.54    0.08
  -8  -3  -3    0.70    0.12
   8   3   3    0.39    0.07
   8   3   3    0.63    0.11
  -9  -3  -3    0.24    0.10
  -9  -3  -3    0.25    0.08
   9   3   3    0.16    0.06
   9   3   3    0.19    0.09
 -10  -3  -3    2.24    0.21
 -10  -3  -3    2.14    0.16
  10   3   3    1.86    0.13
  10   3   3    1.73    0.18
   6  -4  -3    4.89    0.30
   6  -4  -3    4.68    0.25
  -6   4   3    4.64    0.25
   5  -4  -3    3.34    0.19
   5  -4  -3    3.21    0.22
  -5   4   3    2.82    0.18
   4  -4  -3    1.09    0.13
   4  -4  -3    0.93    0.09
   4  -4  -3    0.97    0.09
  -4   4   3    0.93    0.10
   3  -4  -3    0.11    0.05
   3  -4  -3    0.22    0.07
   3  -4  -3    0.15    0.05
  -3   4   3    0.08    0.05
  -3   4   3    0.23    0.03
   2  -4  -3    3.41    0.18
   2  -4  -3    2.99    0.14
   2  -4  -3    3.23    0.18
   2  -4  -3    2.80    0.15
  -2   4   3    3.33    0.16
  -2   4   3    3.17    0.10
   1  -4  -3    7.56    0.29
   1  -4  -3    7.47    0.28
   1  -4  -3    7.83    0.26
   1  -4  -3    7.66    0.32
  -1   4   3    7.36    0.28
  -1   4   3    7.20    0.23
  -1   4   3    7.70    0.32
  -1   4   3    7.57    0.23
   0  -4  -3   63.85    1.95
   0  -4  -3   63.83    1.83
   0  -4  -3   65.15    2.00
   0   4   3   60.50    1.81
   0   4   3   61.64    1.90
   0   4   3   63.62    1.81
   0   4   3   66.86    2.13
  -1  -4  -3    6.03    0.21
  -1  -4  -3    6.15    0.22
  -1  -4  -3    6.49    0.22
  -1  -4  -3    6.47    0.21
   1   4   3    6.47    0.26
   1   4   3    6.06    0.22
   1   4   3    5.74    0.19
   1   4   3    6.25    0.19
  -2  -4  -3   19.01    0.56
  -2  -4  -3   18.67    0.59
  -2  -4  -3   18.49    0.62
  -2  -4  -3   17.78    0.65
   2   4   3   18.63    0.58
   2   4   3   17.95    0.54
   2   4   3   18.95    0.66
   2   4   3   18.33    0.54
  -3  -4  -3    0.25    0.03
  -3  -4  -3    0.29    0.04
  -3  -4  -3    0.24    0.05
  -3  -4  -3    0.27    0.05
   3   4   3    0.35    0.05
   3   4   3    0.32    0.03
   3   4   3    0.26    0.02
   3   4   3    0.30    0.04
  -4  -4  -3    0.12    0.05
  -4  -4  -3    0.15    0.03
  -4  -4  -3    0.13    0.03
  -4  -4  -3    0.15    0.04
  -4  -4  -3    0.16    0.03
   4   4   3    0.21    0.03
   4   4   3    0.17    0.05
   4   4   3    0.17    0.03
   4   4   3    0.15    0.03
   4   4   3    0.16    0.04
  -5  -4  -3   10.30    0.40
  -5  -4  -3    9.97    0.35
  -5  -4  -3    9.74    0.38
  -5  -4  -3    9.63    0.34
  -5  -4  -3    9.92    0.33
   5   4   3   10.03    0.35
   5   4   3    9.62    0.32
   5   4   3    9.82    0.38
   5   4   3   10.08    0.36
   5   4   3   10.52    0.34
  -6  -4  -3   19.98    0.65
  -6  -4  -3   20.39    0.63
  -6  -4  -3   19.20    0.71
  -6  -4  -3   19.62    0.73
  -6  -4  -3   20.29    0.66
   6   4   3   21.55    0.66
   6   4   3   19.91    0.62
  -7  -4  -3   21.60    0.70
  -7  -4  -3   21.26    0.78
  -7  -4  -3   21.47    0.76
  -7  -4  -3   20.60    0.66
   7   4   3   22.82    0.75
   7   4   3   19.57    0.66
  -8  -4  -3    0.09    0.05
  -8  -4  -3   -0.03    0.08
   8   4   3    0.03    0.05
   8   4   3    0.05    0.07
  -9  -4  -3    6.46    0.34
  -9  -4  -3    6.66    0.29
   9   4   3    6.02    0.26
   9   4   3    6.71    0.33
 -10  -4  -3   -0.05    0.10
  10   4   3   -0.09    0.05
  10   4   3   -0.04    0.09
   6  -5  -3   12.36    0.50
   6  -5  -3   12.33    0.55
   5  -5  -3   -0.18    0.07
   5  -5  -3    0.08    0.06
  -5   5   3    0.06    0.07
   4  -5  -3    0.43    0.10
   4  -5  -3    0.57    0.08
   4  -5  -3    0.46    0.08
  -4   5   3    0.58    0.09
   3  -5  -3    0.01    0.05
   3  -5  -3    0.13    0.07
   3  -5  -3   -0.06    0.04
  -3   5   3    0.05    0.05
  -3   5   3    0.00    0.02
   2  -5  -3    1.94    0.14
   2  -5  -3    1.50    0.11
   2  -5  -3    1.48    0.11
   2  -5  -3    1.85    0.14
  -2   5   3    1.59    0.07
  -2   5   3    1.65    0.12
   1  -5  -3    0.71    0.08
   1  -5  -3    0.64    0.09
   1  -5  -3    0.73    0.07
   1  -5  -3    0.69    0.07
  -1   5   3    0.76    0.05
  -1   5   3    0.65    0.07
   0  -5  -3    4.90    0.20
   0  -5  -3    5.43    0.20
   0  -5  -3    5.01    0.24
   0  -5  -3    4.86    0.19
   0   5   3    4.90    0.16
   0   5   3    4.67    0.20
  -1  -5  -3    2.01    0.10
  -1  -5  -3    1.90    0.13
  -1  -5  -3    1.96    0.09
  -1  -5  -3    2.10    0.09
  -1  -5  -3    2.05    0.11
   1   5   3    2.03    0.11
   1   5   3    1.91    0.08
  -2  -5  -3   10.54    0.42
  -2  -5  -3   10.92    0.35
  -2  -5  -3   11.47    0.38
  -2  -5  -3   10.64    0.37
   2   5   3   10.86    0.33
   2   5   3   10.64    0.36
   2   5   3   10.45    0.33
  -3  -5  -3    6.63    0.23
  -3  -5  -3    6.29    0.22
  -3  -5  -3    6.30    0.25
  -3  -5  -3    6.12    0.27
   3   5   3    6.51    0.22
   3   5   3    6.15    0.21
   3   5   3    6.41    0.23
   3   5   3    6.51    0.28
  -4  -5  -3    0.01    0.04
  -4  -5  -3    0.03    0.03
  -4  -5  -3   -0.01    0.04
  -4  -5  -3    0.06    0.03
   4   5   3    0.04    0.05
   4   5   3    0.01    0.03
   4   5   3    0.06    0.03
   4   5   3    0.00    0.03
   4   5   3    0.02    0.03
  -5  -5  -3    7.00    0.25
  -5  -5  -3    6.80    0.30
  -5  -5  -3    7.03    0.26
  -5  -5  -3    6.90    0.29
  -5  -5  -3    6.84    0.26
   5   5   3    7.72    0.26
   5   5   3    6.92    0.26
   5   5   3    6.72    0.25
   5   5   3    7.20    0.26
  -6  -5  -3    0.18    0.04
  -6  -5  -3    0.11    0.07
  -6  -5  -3    0.15    0.06
  -6  -5  -3    0.15    0.04
  -6  -5  -3    0.21    0.05
   6   5   3    0.14    0.05
   6   5   3    0.24    0.06
  -7  -5  -3   12.95    0.45
  -7  -5  -3   13.11    0.46
  -7  -5  -3   12.45    0.43
  -7  -5  -3   13.48    0.53
  -7  -5  -3   12.95    0.49
   7   5   3   12.42    0.43
   7   5   3   13.01    0.48
  -8  -5  -3    0.02    0.09
  -8  -5  -3    0.00    0.05
   8   5   3    0.04    0.07
   8   5   3    0.00    0.05
  -9  -5  -3    0.26    0.11
   9   5   3    0.18    0.06
   9   5   3    0.00    0.08
 -10  -5  -3    0.63    0.14
  10   5   3    0.81    0.10
  10   5   3    1.05    0.15
   5  -6  -3    2.20    0.17
   5  -6  -3    2.74    0.22
  -5   6   3    2.30    0.18
   4  -6  -3    0.59    0.09
   4  -6  -3    0.59    0.11
  -4   6   3    0.54    0.09
   3  -6  -3    0.01    0.05
   3  -6  -3    0.00    0.07
   3  -6  -3   -0.04    0.04
  -3   6   3    0.03    0.05
   2  -6  -3    0.23    0.06
   2  -6  -3    0.18    0.06
   2  -6  -3    0.20    0.07
  -2   6   3    0.21    0.06
  -2   6   3    0.16    0.03
   1  -6  -3    0.72    0.08
   1  -6  -3    0.60    0.08
   1  -6  -3    0.60    0.07
   1  -6  -3    0.72    0.10
  -1   6   3    0.66    0.08
  -1   6   3    0.68    0.05
   0  -6  -3    1.86    0.11
   0  -6  -3    1.78    0.11
   0  -6  -3    1.81    0.14
   0  -6  -3    1.76    0.12
   0   6   3    1.67    0.11
   0   6   3    1.68    0.08
  -1  -6  -3    0.40    0.07
  -1  -6  -3    0.14    0.03
  -1  -6  -3    0.08    0.04
  -1  -6  -3    0.04    0.04
   1   6   3    0.02    0.03
   1   6   3    0.08    0.04
  -2  -6  -3    2.36    0.16
  -2  -6  -3    2.39    0.12
  -2  -6  -3    2.59    0.12
  -2  -6  -3    2.42    0.12
   2   6   3    2.56    0.13
   2   6   3    2.35    0.11
  -3  -6  -3    5.54    0.26
  -3  -6  -3    5.49    0.22
  -3  -6  -3    5.81    0.21
  -3  -6  -3    5.41    0.23
   3   6   3    5.60    0.20
   3   6   3    5.46    0.22
  -4  -6  -3    6.25    0.26
  -4  -6  -3    6.06    0.22
  -4  -6  -3    6.13    0.23
  -4  -6  -3    5.85    0.27
   4   6   3    5.87    0.23
   4   6   3    5.73    0.21
  -5  -6  -3    5.79    0.26
  -5  -6  -3    5.66    0.26
  -5  -6  -3    5.64    0.22
  -5  -6  -3    5.86    0.22
  -5  -6  -3    5.63    0.23
   5   6   3    5.53    0.21
   5   6   3    5.64    0.23
  -6  -6  -3    0.01    0.06
  -6  -6  -3    0.02    0.05
  -6  -6  -3   -0.01    0.03
  -6  -6  -3   -0.03    0.03
  -6  -6  -3    0.00    0.03
   6   6   3    0.29    0.06
   6   6   3    0.04    0.04
  -7  -6  -3    9.46    0.40
  -7  -6  -3   10.05    0.43
  -7  -6  -3    9.64    0.35
  -7  -6  -3    9.96    0.36
  -7  -6  -3    9.68    0.36
   7   6   3    9.66    0.34
  -8  -6  -3    2.74    0.20
  -8  -6  -3    2.47    0.14
   8   6   3    2.32    0.14
  -9  -6  -3   -0.05    0.10
   9   6   3    0.09    0.06
 -10  -6  -3    5.37    0.33
  10   6   3    4.86    0.23
   4  -7  -3    1.78    0.15
  -4   7   3    1.93    0.16
   3  -7  -3   -0.02    0.06
   3  -7  -3   -0.02    0.05
  -3   7   3    0.03    0.06
   2  -7  -3    0.83    0.09
   2  -7  -3    0.64    0.09
  -2   7   3    0.72    0.05
  -2   7   3    0.71    0.10
   1  -7  -3    0.78    0.09
   1  -7  -3    0.69    0.09
  -1   7   3    0.69    0.09
  -1   7   3    0.68    0.05
   0  -7  -3    0.31    0.07
   0  -7  -3    0.49    0.07
   0   7   3    0.41    0.05
   0   7   3    0.46    0.07
  -1  -7  -3    4.61    0.20
  -1  -7  -3    4.39    0.20
   1   7   3    4.40    0.20
   1   7   3    4.31    0.17
  -2  -7  -3   23.77    0.71
  -2  -7  -3   22.18    0.74
  -2  -7  -3   22.61    0.84
   2   7   3   21.87    0.68
   2   7   3   21.89    0.72
  -3  -7  -3    1.61    0.14
  -3  -7  -3    1.57    0.10
  -3  -7  -3    1.83    0.11
  -3  -7  -3    1.56    0.10
   3   7   3    1.59    0.11
   3   7   3    1.70    0.09
  -4  -7  -3    0.28    0.08
  -4  -7  -3    0.26    0.05
  -4  -7  -3    0.22    0.05
  -4  -7  -3    0.24    0.06
   4   7   3    0.23    0.05
   4   7   3    0.23    0.05
  -5  -7  -3    2.49    0.16
  -5  -7  -3    2.66    0.14
  -5  -7  -3    2.37    0.17
  -5  -7  -3    3.01    0.15
   5   7   3    2.79    0.14
   5   7   3    2.71    0.13
  -6  -7  -3    5.64    0.28
  -6  -7  -3    6.27    0.25
  -6  -7  -3    6.03    0.29
  -6  -7  -3    5.94    0.24
  -6  -7  -3    6.23    0.24
   6   7   3    5.72    0.23
   6   7   3    5.95    0.24
  -7  -7  -3    1.00    0.12
  -7  -7  -3    1.11    0.13
  -7  -7  -3    1.00    0.09
  -7  -7  -3    1.10    0.10
   7   7   3    1.09    0.10
  -8  -7  -3    9.84    0.44
  -8  -7  -3    8.98    0.35
   8   7   3    9.48    0.35
  -9  -7  -3    5.94    0.33
   9   7   3    5.46    0.24
  10   7   3    0.10    0.07
   3  -8  -3    0.12    0.07
   3  -8  -3    0.18    0.08
  -3   8   3    0.19    0.08
   2  -8  -3    0.36    0.08
   2  -8  -3    0.37    0.08
  -2   8   3    0.48    0.09
   1  -8  -3    1.61    0.13
   1  -8  -3    1.45    0.13
  -1   8   3    1.53    0.13
  -1   8   3    1.53    0.08
   0  -8  -3    1.80    0.12
   0  -8  -3    1.75    0.13
   0   8   3    1.68    0.09
   0   8   3    1.62    0.13
  -1  -8  -3    0.42    0.07
  -1  -8  -3    0.46    0.07
   1   8   3    0.35    0.07
   1   8   3    0.49    0.05
  -2  -8  -3    1.07    0.09
  -2  -8  -3    1.20    0.10
   2   8   3    1.06    0.08
   2   8   3    0.93    0.09
  -3  -8  -3    0.61    0.07
  -3  -8  -3    0.64    0.07
   3   8   3    0.62    0.08
   3   8   3    0.57    0.06
  -4  -8  -3    2.97    0.15
  -4  -8  -3    2.86    0.15
  -4  -8  -3    3.20    0.17
   4   8   3    3.20    0.16
   4   8   3    3.05    0.14
  -5  -8  -3    1.98    0.15
  -5  -8  -3    1.99    0.12
  -5  -8  -3    1.89    0.12
   5   8   3    1.77    0.11
   5   8   3    1.97    0.13
  -6  -8  -3   10.45    0.37
  -6  -8  -3    9.48    0.41
  -6  -8  -3    9.81    0.35
  -6  -8  -3    9.52    0.35
   6   8   3    9.27    0.34
   6   8   3    9.50    0.36
  -7  -8  -3    0.54    0.08
  -7  -8  -3    0.57    0.12
  -7  -8  -3    0.58    0.08
   7   8   3    0.52    0.08
  -8  -8  -3    0.91    0.14
  -8  -8  -3    0.74    0.09
   8   8   3    1.00    0.10
  -9  -8  -3   -0.05    0.09
  -9  -8  -3   -0.05    0.05
   9   8   3   -0.01    0.06
   1  -9  -3    0.92    0.11
   1  -9  -3    1.02    0.12
  -1   9   3    0.79    0.11
   0  -9  -3    0.45    0.08
   0  -9  -3    0.41    0.08
   0   9   3    0.31    0.09
   0   9   3    0.32    0.05
  -1  -9  -3    0.57    0.08
  -1  -9  -3    0.48    0.08
   1   9   3    0.54    0.06
   1   9   3    0.53    0.09
  -2  -9  -3   13.62    0.50
  -2  -9  -3   13.95    0.48
   2   9   3   13.28    0.44
   2   9   3   14.35    0.50
  -3  -9  -3    4.83    0.22
  -3  -9  -3    4.55    0.21
   3   9   3    4.42    0.19
   3   9   3    4.64    0.22
  -4  -9  -3    0.44    0.07
  -4  -9  -3    0.46    0.08
   4   9   3    0.57    0.07
   4   9   3    0.41    0.07
  -5  -9  -3    0.35    0.07
  -5  -9  -3    0.40    0.09
  -5  -9  -3    0.28    0.07
   5   9   3    0.44    0.08
   5   9   3    0.43    0.07
  -6  -9  -3   11.70    0.48
  -6  -9  -3   11.52    0.43
  -6  -9  -3   11.39    0.41
   6   9   3   11.34    0.40
  -7  -9  -3    5.19    0.23
  -7  -9  -3    5.51    0.30
  -7  -9  -3    5.16    0.24
   7   9   3    5.32    0.23
  -8  -9  -3    0.69    0.09
  -8  -9  -3    0.80    0.13
   8   9   3    0.53    0.09
   0 -10  -3    0.78    0.11
   0 -10  -3    0.79    0.10
   0  10   3    0.74    0.11
  -1 -10  -3    0.04    0.06
  -1 -10  -3    0.09    0.06
   1  10   3    0.01    0.04
   1  10   3   -0.12    0.06
  -2 -10  -3    0.44    0.08
  -2 -10  -3    0.50    0.08
   2  10   3    0.39    0.09
   2  10   3    0.45    0.06
  -3 -10  -3    0.47    0.08
  -3 -10  -3    0.46    0.08
   3  10   3    0.49    0.07
   3  10   3    0.64    0.09
  -4 -10  -3    0.98    0.10
  -4 -10  -3    0.74    0.10
   4  10   3    0.78    0.08
   4  10   3    1.13    0.11
  -5 -10  -3    0.00    0.05
  -5 -10  -3    0.18    0.07
   5  10   3    0.10    0.06
  -6 -10  -3    1.55    0.13
   6  10   3    1.41    0.11
  -7 -10  -3    5.53    0.25
  -7 -10  -3    5.68    0.31
   7  10   3    5.54    0.24
  -4 -11  -3    0.30    0.08
   4  11   3    0.35    0.07
  -5 -11  -3    0.51    0.09
   5  10  -4    0.11    0.07
   5  10  -4    0.02    0.07
  -5 -10   4   -0.13    0.08
   4  10  -4    3.91    0.22
   4  10  -4    4.28    0.21
  -4 -10   4    4.15    0.25
   3  10  -4    1.93    0.14
  -3 -10   4    2.13    0.17
  -3 -10   4    2.15    0.11
   2  10  -4    1.99    0.14
  -2 -10   4    2.03    0.11
  -2 -10   4    2.64    0.19
   1  10  -4    0.84    0.10
  -1 -10   4    1.04    0.08
   0  10  -4   -0.05    0.05
   0 -10   4    0.02    0.04
  -1  10  -4    0.86    0.10
   1 -10   4    0.75    0.08
   6   9  -4    0.21    0.09
   6   9  -4    0.25    0.08
   6   9  -4    0.16    0.07
  -6  -9   4    0.10    0.09
   5   9  -4    0.10    0.06
   5   9  -4    0.12    0.06
   5   9  -4    0.01    0.06
  -5  -9   4    0.16    0.08
   4   9  -4    0.34    0.08
   4   9  -4    0.28    0.07
   4   9  -4    0.11    0.06
  -4  -9   4    0.15    0.08
   3   9  -4    0.08    0.05
  -3  -9   4    0.13    0.07
  -3  -9   4    0.07    0.03
   2   9  -4    2.23    0.14
  -2  -9   4    2.41    0.11
  -2  -9   4    2.54    0.18
   1   9  -4    0.73    0.09
  -1  -9   4    0.84    0.10
  -1  -9   4    0.80    0.11
  -1  -9   4    0.88    0.07
   0  -9   4    0.78    0.10
   0  -9   4    0.68    0.09
   0  -9   4    0.74    0.07
   1  -9   4    4.67    0.24
   1  -9   4    4.53    0.19
  -2   9  -4    1.35    0.13
   2  -9   4    1.32    0.13
   2  -9   4    1.48    0.11
  -3   9  -4    0.09    0.07
   3  -9   4    0.12    0.09
   3  -9   4   -0.03    0.05
   7   8  -4    0.38    0.08
   7   8  -4    0.53    0.11
  -7  -8   4    0.61    0.12
   6   8  -4    0.74    0.11
   6   8  -4    0.70    0.09
  -6  -8   4    0.59    0.11
   5   8  -4    0.12    0.06
   5   8  -4    0.06    0.06
   5   8  -4    0.06    0.05
  -5  -8   4   -0.04    0.06
   4   8  -4    0.67    0.09
   4   8  -4    0.61    0.08
  -4  -8   4    0.41    0.09
   3   8  -4    0.91    0.09
  -3  -8   4    0.81    0.11
   2   8  -4    0.14    0.05
  -2  -8   4    0.10    0.03
  -2  -8   4    0.11    0.07
   1   8  -4    0.14    0.05
  -1  -8   4    0.03    0.03
  -1  -8   4    0.05    0.06
  -1  -8   4    0.03    0.06
   0  -8   4   55.90    1.85
   0  -8   4   55.39    1.62
   0  -8   4   56.24    1.80
  -1   8  -4    0.84    0.09
   1  -8   4    0.91    0.10
   1  -8   4    1.03    0.11
   1  -8   4    0.99    0.08
  -2   8  -4    3.54    0.19
   2  -8   4    3.37    0.20
   2  -8   4    3.34    0.16
  -3   8  -4    1.38    0.12
   3  -8   4    1.53    0.15
   3  -8   4    1.46    0.11
  -4   8  -4   -0.05    0.06
   4  -8   4   -0.02    0.07
   4  -8   4    0.05    0.05
   8   7  -4    0.10    0.06
   8   7  -4    0.21    0.10
   7   7  -4    0.63    0.11
   7   7  -4    0.44    0.08
  -7  -7   4    0.54    0.11
   6   7  -4    6.20    0.28
   6   7  -4    7.22    0.33
  -6  -7   4    6.75    0.33
   5   7  -4    0.29    0.06
   5   7  -4    0.37    0.07
   5   7  -4    0.36    0.08
  -5  -7   4    0.31    0.09
   4   7  -4    0.58    0.09
   4   7  -4    0.60    0.07
  -4  -7   4    0.66    0.10
   3   7  -4    1.79    0.11
  -3  -7   4    1.76    0.13
   2   7  -4    0.07    0.04
  -2  -7   4    0.11    0.05
  -2  -7   4    0.10    0.03
  -1  -7   4    2.78    0.15
  -1  -7   4    2.77    0.17
  -1  -7   4    2.87    0.12
   0   7  -4    6.25    0.24
   0  -7   4    6.33    0.27
   0  -7   4    6.32    0.28
   0  -7   4    6.18    0.22
  -1   7  -4    5.08    0.22
   1  -7   4    4.90    0.23
   1  -7   4    5.08    0.24
   1  -7   4    4.86    0.19
  -2   7  -4    1.48    0.12
   2  -7   4    1.31    0.09
   2  -7   4    1.37    0.13
   2  -7   4    1.50    0.12
  -3   7  -4    0.46    0.08
   3  -7   4    0.53    0.07
   3  -7   4    0.57    0.10
  -4   7  -4    0.04    0.06
   4  -7   4    0.06    0.05
   4  -7   4    0.18    0.08
  -5   7  -4    0.16    0.08
   5  -7   4    0.25    0.10
   5  -7   4    0.19    0.06
   8   6  -4    0.18    0.07
   8   6  -4    0.12    0.09
  -8  -6   4    0.24    0.10
   7   6  -4    0.04    0.07
   7   6  -4    0.15    0.06
  -7  -6   4   -0.04    0.07
   6   6  -4    2.16    0.17
   6   6  -4    2.23    0.14
  -6  -6   4    2.13    0.17
   5   6  -4    0.05    0.06
   5   6  -4    0.15    0.05
  -5  -6   4    0.00    0.07
   4   6  -4   74.95    2.39
   4   6  -4   75.50    2.17
  -4  -6   4   73.90    2.45
   3   6  -4    7.03    0.26
   3   6  -4    7.50    0.30
  -3  -6   4    6.89    0.31
   2   6  -4    2.52    0.13
  -2  -6   4    2.60    0.15
   1   6  -4    0.47    0.04
  -1  -6   4    0.39    0.07
  -1  -6   4    0.35    0.06
  -1  -6   4    0.46    0.04
   0   6  -4    2.88    0.13
   0  -6   4    2.73    0.11
   0  -6   4    3.03    0.16
   0  -6   4    2.61    0.15
  -1   6  -4   65.92    1.98
   1  -6   4   65.76    1.89
   1  -6   4   66.11    2.14
   1  -6   4   65.43    2.10
  -2   6  -4   82.62    2.49
   2  -6   4   81.47    2.63
   2  -6   4   83.85    2.69
   2  -6   4   83.90    2.39
  -3   6  -4   18.61    0.64
  -3   6  -4   18.69    0.67
   3  -6   4   19.06    0.68
   3  -6   4   18.49    0.59
  -4   6  -4    0.84    0.10
  -4   6  -4    0.89    0.10
   4  -6   4    0.92    0.12
   4  -6   4    1.09    0.09
  -5   6  -4    0.47    0.09
   5  -6   4    0.44    0.07
   5  -6   4    0.54    0.11
  -6   6  -4    5.49    0.29
   6  -6   4    5.62    0.24
   6  -6   4    5.66    0.31
   8   5  -4    4.94    0.25
   8   5  -4    5.14    0.30
  -8  -5   4    5.68    0.30
   7   5  -4   -0.02    0.04
   7   5  -4   -0.08    0.06
  -7  -5   4   -0.04    0.07
   6   5  -4    1.80    0.15
   6   5  -4    1.69    0.12
  -6  -5   4    1.50    0.15
   5   5  -4   42.18    1.44
   5   5  -4   48.24    1.52
  -5  -5   4   47.64    1.55
   4   5  -4   22.24    0.67
   4   5  -4   21.91    0.76
  -4  -5   4   21.62    0.78
   3   5  -4   22.55    0.74
   3   5  -4   20.48    0.73
   3   5  -4   21.74    0.65
  -3  -5   4   20.54    0.75
   2   5  -4    2.51    0.14
  -2  -5   4    2.10    0.13
   1   5  -4    6.61    0.21
   1   5  -4    6.55    0.27
  -1  -5   4    6.12    0.25
  -1  -5   4    6.11    0.26
   0   5  -4    2.33    0.11
   0  -5   4    2.61    0.14
   0  -5   4    2.26    0.09
   0  -5   4    2.36    0.13
  -1   5  -4   16.07    0.53
   1  -5   4   16.43    0.49
   1  -5   4   16.81    0.58
   1  -5   4   16.46    0.57
  -2   5  -4    5.47    0.23
   2  -5   4    5.77    0.25
   2  -5   4    5.43    0.24
   2  -5   4    5.72    0.20
  -3   5  -4   11.25    0.42
  -3   5  -4   10.60    0.40
   3  -5   4   11.07    0.36
   3  -5   4   10.76    0.42
  -4   5  -4    5.26    0.24
  -4   5  -4    5.04    0.24
   4  -5   4    5.00    0.20
   4  -5   4    4.81    0.25
  -5   5  -4    3.40    0.20
  -5   5  -4    3.60    0.20
   5  -5   4    3.29    0.22
   5  -5   4    3.29    0.16
  -6   5  -4    4.32    0.24
   6  -5   4    4.71    0.27
   6  -5   4    4.53    0.21
  -7   5  -4    0.36    0.10
   7  -5   4    0.24    0.11
   7  -5   4    0.38    0.08
   8   4  -4    0.79    0.10
   8   4  -4    0.79    0.13
  -8  -4   4    0.72    0.12
   7   4  -4   -0.04    0.05
   7   4  -4    0.03    0.07
  -7  -4   4   -0.05    0.08
   6   4  -4    4.64    0.25
   6   4  -4    4.56    0.21
  -6  -4   4    4.90    0.25
   5   4  -4    5.60    0.28
   5   4  -4    6.01    0.24
  -5  -4   4    5.73    0.28
   4   4  -4   11.17    0.44
   4   4  -4   12.54    0.38
  -4  -4   4   11.51    0.45
   3   4  -4    3.08    0.14
   3   4  -4    3.13    0.16
   3   4  -4    3.27    0.13
  -3  -4   4    3.04    0.17
   2   4  -4   10.32    0.38
  -2  -4   4    9.93    0.38
   1   4  -4    0.18    0.02
   1   4  -4    0.16    0.05
  -1  -4   4    0.20    0.05
  -1  -4   4    0.22    0.04
   0   4  -4   53.88    1.79
   0   4  -4   54.56    1.59
   0  -4   4   52.34    1.73
   0  -4   4   52.78    1.69
  -1   4  -4    1.44    0.08
  -1   4  -4    1.48    0.11
   1  -4   4    1.40    0.06
   1  -4   4    1.23    0.09
   1  -4   4    1.41    0.09
  -2   4  -4    0.23    0.05
   2  -4   4    0.18    0.05
   2  -4   4    0.23    0.03
   2  -4   4    0.19    0.05
  -3   4  -4    5.27    0.22
  -3   4  -4    5.29    0.23
   3  -4   4    4.97    0.19
   3  -4   4    5.07    0.23
  -4   4  -4    1.45    0.12
  -4   4  -4    1.46    0.11
   4  -4   4    1.35    0.13
   4  -4   4    1.23    0.09
  -5   4  -4    2.59    0.16
  -5   4  -4    2.40    0.16
   5  -4   4    2.63    0.18
   5  -4   4    2.25    0.13
  -6   4  -4    5.14    0.27
  -6   4  -4    5.24    0.27
   6  -4   4    5.18    0.29
   6  -4   4    5.34    0.22
  -7   4  -4    1.32    0.14
   7  -4   4    1.76    0.12
   7  -4   4    1.41    0.15
  -8   4  -4    1.16    0.14
   8  -4   4    0.93    0.10
   8  -4   4    0.76    0.14
   8   3  -4    0.98    0.11
   8   3  -4    1.11    0.15
  -8  -3   4    1.11    0.13
   7   3  -4    0.14    0.07
   7   3  -4    0.27    0.07
  -7  -3   4    0.03    0.07
   6   3  -4    0.86    0.09
   6   3  -4    1.00    0.12
  -6  -3   4    0.98    0.11
   5   3  -4    1.57    0.14
   5   3  -4    1.62    0.10
  -5  -3   4    1.35    0.12
   4   3  -4   16.69    0.61
   4   3  -4   16.93    0.56
   4   3  -4   17.62    0.53
  -4  -3   4   16.88    0.61
   3   3  -4   12.30    0.46
   3   3  -4   13.14    0.39
  -3  -3   4   12.64    0.47
   2   3  -4    2.12    0.10
  -2  -3   4    2.53    0.13
   1   3  -4    9.47    0.30
   1   3  -4   10.05    0.31
  -1  -3   4    9.98    0.34
  -1  -3   4    9.55    0.36
   0   3  -4  107.12    3.08
   0   3  -4  101.72    3.00
   0  -3   4  101.42    3.26
   0  -3   4   98.30    3.18
  -1   3  -4    0.26    0.03
   1  -3   4    0.12    0.04
   1  -3   4    0.20    0.04
  -2   3  -4   28.32    0.86
   2  -3   4   26.92    0.79
   2  -3   4   28.15    0.93
   2  -3   4   26.93    0.90
  -3   3  -4    1.53    0.10
  -3   3  -4    1.58    0.10
   3  -3   4    1.52    0.08
   3  -3   4    1.58    0.06
   3  -3   4    1.54    0.11
  -4   3  -4   26.92    0.87
  -4   3  -4   27.79    0.93
   4  -3   4   26.91    0.92
   4  -3   4   26.58    0.81
  -5   3  -4    0.00    0.05
  -5   3  -4    0.07    0.06
   5  -3   4   -0.07    0.05
   5  -3   4    0.00    0.04
  -6   3  -4   -0.10    0.06
  -6   3  -4   -0.05    0.05
   6  -3   4    0.00    0.04
   6  -3   4   -0.05    0.06
  -7   3  -4    1.17    0.14
  -7   3  -4    1.00    0.12
   7  -3   4    0.95    0.14
   7  -3   4    1.10    0.10
  -8   3  -4    0.69    0.11
   8  -3   4    0.77    0.09
   8  -3   4    0.66    0.13
   8   2  -4    2.61    0.17
   8   2  -4    2.76    0.22
   7   2  -4    4.56    0.27
   7   2  -4    4.97    0.23
  -7  -2   4    4.42    0.24
   6   2  -4   37.51    1.28
   6   2  -4   36.72    1.19
  -6  -2   4   37.62    1.27
   5   2  -4    2.30    0.12
   5   2  -4    1.71    0.14
  -5  -2   4    2.18    0.11
  -5  -2   4    2.37    0.15
   4   2  -4    2.89    0.12
   4   2  -4    2.74    0.12
   4   2  -4    2.68    0.16
  -4  -2   4    2.70    0.15
  -4  -2   4    2.69    0.11
   3   2  -4   20.38    0.72
   3   2  -4   22.40    0.63
  -3  -2   4   22.23    0.65
  -3  -2   4   20.46    0.73
   2   2  -4   26.65    0.91
  -2  -2   4   27.25    0.93
  -2  -2   4   29.51    0.83
   1   2  -4    2.81    0.09
  -1  -2   4    2.60    0.13
  -1  -2   4    2.82    0.10
   0   2  -4   74.56    2.10
   0  -2   4   70.76    2.23
   0  -2   4   68.45    2.28
  -1   2  -4   21.39    0.64
   1  -2   4   20.73    0.70
   1  -2   4   20.85    0.68
  -2   2  -4   36.49    1.09
   2  -2   4   35.56    1.17
   2  -2   4   35.20    1.15
  -3   2  -4    1.19    0.09
  -3   2  -4    1.26    0.09
   3  -2   4    1.18    0.06
   3  -2   4    1.20    0.09
   3  -2   4    1.29    0.06
  -4   2  -4   11.93    0.43
  -4   2  -4   12.47    0.46
   4  -2   4   12.41    0.38
   4  -2   4   12.18    0.39
   4  -2   4   12.38    0.46
  -5   2  -4    4.28    0.22
  -5   2  -4    4.46    0.21
   5  -2   4    4.52    0.17
   5  -2   4    4.63    0.23
  -6   2  -4    0.52    0.09
  -6   2  -4    0.56    0.08
   6  -2   4    0.49    0.06
   6  -2   4    0.60    0.11
  -7   2  -4    0.76    0.12
  -7   2  -4    0.75    0.11
   7  -2   4    0.63    0.08
   7  -2   4    0.65    0.12
  -8   2  -4    0.40    0.11
  -8   2  -4    0.50    0.10
   8  -2   4    0.24    0.06
   8  -2   4    0.39    0.11
  -9   2  -4    2.24    0.18
   9  -2   4    2.24    0.22
   9  -2   4    2.54    0.16
   8   1  -4    2.24    0.21
   8   1  -4    2.48    0.17
   7   1  -4    0.72    0.09
   7   1  -4    0.65    0.11
   6   1  -4    0.09    0.05
   6   1  -4    0.11    0.08
  -6  -1   4    0.05    0.07
  -6  -1   4    0.05    0.03
   5   1  -4    1.66    0.14
   5   1  -4    1.69    0.10
  -5  -1   4    1.74    0.12
  -5  -1   4    1.78    0.11
   4   1  -4    0.57    0.08
   4   1  -4    0.57    0.05
  -4  -1   4    0.44    0.07
  -4  -1   4    0.55    0.05
   3   1  -4    8.32    0.34
   3   1  -4    9.31    0.28
   3   1  -4    8.88    0.29
  -3  -1   4    8.57    0.29
  -3  -1   4    8.14    0.32
   2   1  -4   15.28    0.54
  -2  -1   4   16.34    0.48
  -2  -1   4   15.80    0.54
   1   1  -4    0.41    0.04
  -1  -1   4    0.33    0.04
  -1  -1   4    0.40    0.03
   0   1  -4    8.21    0.26
   0  -1   4    8.61    0.27
   0  -1   4    7.75    0.30
   0  -1   4    8.76    0.29
  -1   1  -4    1.33    0.07
   1  -1   4    1.36    0.07
   1  -1   4    1.53    0.08
  -2   1  -4   68.56    2.00
  -2   1  -4   65.08    2.16
   2  -1   4   68.85    2.11
   2  -1   4   67.23    2.17
  -3   1  -4  280.22    9.28
  -3   1  -4  301.04    8.61
   3  -1   4  299.79    9.08
  -4   1  -4   57.88    2.00
  -4   1  -4   61.10    1.86
   4  -1   4   63.04    1.76
   4  -1   4   62.68    1.86
   4  -1   4   63.28    1.97
  -5   1  -4    0.70    0.08
  -5   1  -4    0.81    0.09
   5  -1   4    0.88    0.06
   5  -1   4    0.85    0.09
  -6   1  -4    0.15    0.08
  -6   1  -4    0.09    0.05
   6  -1   4    0.13    0.08
   6  -1   4    0.21    0.05
  -7   1  -4   19.66    0.72
  -7   1  -4   19.01    0.68
   7  -1   4   19.37    0.61
   7  -1   4   18.99    0.72
  -8   1  -4    0.50    0.12
  -8   1  -4    0.47    0.09
   8  -1   4    0.49    0.11
   8  -1   4    0.33    0.06
  -9   1  -4   -0.04    0.06
  -9   1  -4    0.06    0.10
   9  -1   4   -0.01    0.05
   9  -1   4   -0.05    0.08
   8   0  -4    1.34    0.13
   8   0  -4    1.15    0.16
   7   0  -4    1.95    0.14
   7   0  -4    1.71    0.17
  -7   0   4    1.67    0.13
   6   0  -4    5.75    0.25
   6   0  -4    5.82    0.30
  -6   0   4    5.65    0.24
   5   0  -4   26.00    0.91
   5   0  -4   25.79    0.84
  -5   0   4   24.69    0.81
  -5   0   4   26.14    0.88
   4   0  -4   15.43    0.57
   4   0  -4   15.07    0.51
  -4   0   4   15.75    0.51
  -4   0   4   15.51    0.54
   3   0  -4   71.77    2.18
   3   0  -4   68.15    2.28
  -3   0   4   73.35    2.36
  -3   0   4   73.53    2.31
  -3   0   4   72.55    2.14
   2   0  -4   14.46    0.46
   2   0  -4   12.61    0.43
  -2   0   4   12.30    0.43
  -2   0   4   12.75    0.44
  -2   0   4   11.86    0.40
   1   0  -4    0.97    0.07
   1   0  -4    1.06    0.05
  -1   0   4    0.77    0.05
  -1   0   4    0.90    0.06
   0   0  -4    5.76    0.22
   0   0   4    5.73    0.21
   0   0   4    6.15    0.20
  -1   0  -4    0.82    0.05
   1   0   4    0.70    0.05
   1   0   4    0.72    0.05
   1   0   4    0.74    0.05
  -2   0  -4    1.08    0.06
  -2   0  -4    1.01    0.07
   2   0   4    1.04    0.07
   2   0   4    1.14    0.07
  -3   0  -4   16.94    0.53
  -3   0  -4   17.34    0.50
  -3   0  -4   16.91    0.58
  -3   0  -4   16.31    0.52
  -3   0  -4   16.78    0.54
   3   0   4   16.97    0.56
  -4   0  -4   35.55    1.12
  -4   0  -4   34.41    1.20
   4   0   4   36.55    1.04
   4   0   4   37.53    1.04
   4   0   4   37.25    1.18
  -5   0  -4   13.46    0.47
  -5   0  -4   12.79    0.50
   5   0   4   13.81    0.42
   5   0   4   13.55    0.49
   5   0   4   13.93    0.43
  -6   0  -4    0.06    0.05
  -6   0  -4   -0.02    0.07
   6   0   4   -0.01    0.03
   6   0   4    0.08    0.07
  -7   0  -4    5.74    0.30
  -7   0  -4    6.32    0.28
   7   0   4    5.99    0.23
   7   0   4    5.98    0.30
  -8   0  -4   13.23    0.54
  -8   0  -4   13.56    0.51
   8   0   4   12.72    0.54
   8   0   4   12.90    0.44
  -9   0  -4    3.05    0.23
  -9   0  -4    3.23    0.21
   9   0   4    3.29    0.24
   9   0   4    3.27    0.17
 -10   0  -4    4.91    0.28
 -10   0  -4    5.16    0.32
  10   0   4    4.92    0.23
  10   0   4    4.81    0.31
   7  -1  -4    0.50    0.11
   7  -1  -4    0.59    0.09
  -7   1   4    0.66    0.09
   6  -1  -4    1.40    0.12
   6  -1  -4    1.16    0.14
  -6   1   4    1.31    0.11
   5  -1  -4    0.20    0.06
   5  -1  -4    0.32    0.08
  -5   1   4    0.22    0.06
   4  -1  -4    0.10    0.06
   4  -1  -4    0.10    0.04
  -4   1   4   -0.01    0.04
  -4   1   4    0.04    0.04
   3  -1  -4   12.57    0.45
   3  -1  -4   12.63    0.41
   3  -1  -4   11.97    0.46
  -3   1   4   12.78    0.44
  -3   1   4   12.51    0.43
  -3   1   4   12.96    0.42
   2  -1  -4    0.31    0.04
  -2   1   4    0.19    0.04
   1  -1  -4    0.57    0.05
   1  -1  -4    0.50    0.05
  -1   1   4    0.64    0.04
  -1   1   4    0.54    0.05
  -1   1   4    0.69    0.05
   0  -1  -4   11.59    0.42
   0  -1  -4   11.79    0.40
   0   1   4   12.24    0.42
   0   1   4   11.76    0.38
   0   1   4   11.90    0.40
  -1  -1  -4  113.43    3.65
  -1  -1  -4  111.67    3.77
   1   1   4  117.77    3.38
   1   1   4  117.40    3.77
  -2  -1  -4  227.86    7.62
  -2  -1  -4  231.50    7.39
  -2  -1  -4  235.35    6.87
   2   1   4  232.49    7.22
   2   1   4  241.79    6.85
  -3  -1  -4   31.28    0.98
  -3  -1  -4   31.90    1.07
  -3  -1  -4   32.08    0.98
  -3  -1  -4   34.24    0.99
   3   1   4   32.15    0.99
  -4  -1  -4    0.12    0.02
  -4  -1  -4    0.10    0.03
  -4  -1  -4    0.15    0.03
  -4  -1  -4    0.03    0.04
   4   1   4    0.21    0.02
   4   1   4    0.19    0.04
   4   1   4    0.12    0.02
  -5  -1  -4    0.47    0.08
  -5  -1  -4    0.59    0.06
   5   1   4    0.59    0.04
   5   1   4    0.64    0.05
   5   1   4    0.71    0.08
  -6  -1  -4    0.82    0.08
  -6  -1  -4    0.69    0.10
   6   1   4    0.85    0.07
   6   1   4    0.80    0.10
  -7  -1  -4   31.03    1.01
  -7  -1  -4   31.94    1.10
   7   1   4   31.27    1.07
   7   1   4   30.91    0.94
  -8  -1  -4   17.44    0.67
  -8  -1  -4   17.47    0.61
   8   1   4   16.12    0.55
   8   1   4   17.21    0.65
  -9  -1  -4    4.62    0.28
  -9  -1  -4    4.00    0.23
   9   1   4    3.97    0.19
   9   1   4    4.29    0.27
 -10  -1  -4    0.05    0.07
 -10  -1  -4    0.15    0.12
  10   1   4    0.07    0.10
  10   1   4    0.08    0.06
   7  -2  -4    0.03    0.09
   7  -2  -4    0.08    0.07
  -7   2   4    0.02    0.06
   6  -2  -4    0.62    0.12
   6  -2  -4    0.54    0.09
  -6   2   4    0.65    0.09
   5  -2  -4    0.33    0.07
   5  -2  -4    0.30    0.09
  -5   2   4    0.29    0.07
   4  -2  -4    2.36    0.13
   4  -2  -4    2.53    0.17
  -4   2   4    2.42    0.15
   3  -2  -4    0.32    0.05
   3  -2  -4    0.17    0.06
   3  -2  -4    0.29    0.04
  -3   2   4    0.22    0.05
  -3   2   4    0.21    0.05
  -3   2   4    0.25    0.04
   2  -2  -4   13.82    0.49
   2  -2  -4   13.68    0.49
   2  -2  -4   13.62    0.44
  -2   2   4   14.31    0.45
  -2   2   4   13.49    0.49
  -2   2   4   13.45    0.45
   1  -2  -4    0.33    0.03
   1  -2  -4    0.26    0.02
   1  -2  -4    0.35    0.05
   1  -2  -4    0.53    0.05
  -1   2   4    0.27    0.03
  -1   2   4    0.27    0.04
  -1   2   4    0.25    0.04
   0  -2  -4   16.59    0.55
   0  -2  -4   16.43    0.54
   0  -2  -4   16.47    0.55
   0  -2  -4   17.33    0.59
   0   2   4   16.59    0.53
   0   2   4   17.28    0.59
  -1  -2  -4   44.58    1.39
  -1  -2  -4   43.95    1.48
  -1  -2  -4   43.67    1.43
   1   2   4   44.35    1.33
   1   2   4   45.96    1.49
  -2  -2  -4    2.35    0.12
  -2  -2  -4    2.39    0.12
   2   2   4    2.50    0.09
   2   2   4    2.35    0.11
   2   2   4    2.26    0.12
  -3  -2  -4  139.50    4.13
  -3  -2  -4  144.15    4.24
  -3  -2  -4  131.83    4.46
  -3  -2  -4  138.46    4.60
  -3  -2  -4  145.14    3.98
   3   2   4  139.22    4.13
   3   2   4  144.73    4.35
  -4  -2  -4    8.38    0.33
  -4  -2  -4    8.89    0.28
  -4  -2  -4    8.76    0.30
  -4  -2  -4    8.38    0.29
  -4  -2  -4    9.15    0.34
   4   2   4    8.77    0.26
   4   2   4    8.71    0.26
   4   2   4    8.71    0.31
   4   2   4    8.79    0.31
  -5  -2  -4    0.81    0.06
  -5  -2  -4    0.91    0.06
  -5  -2  -4    0.96    0.08
  -5  -2  -4    0.87    0.07
  -5  -2  -4    0.82    0.09
   5   2   4    0.83    0.08
   5   2   4    0.85    0.06
   5   2   4    0.92    0.05
  -6  -2  -4   17.33    0.60
  -6  -2  -4   19.42    0.68
  -6  -2  -4   18.19    0.66
   6   2   4   18.01    0.56
   6   2   4   18.46    0.64
  -7  -2  -4   15.12    0.56
  -7  -2  -4   14.89    0.52
  -7  -2  -4   14.36    0.58
   7   2   4   15.65    0.57
   7   2   4   14.69    0.48
  -8  -2  -4    5.72    0.27
  -8  -2  -4    5.59    0.30
  -8  -2  -4    5.34    0.26
   8   2   4    5.43    0.28
   8   2   4    5.26    0.22
  -9  -2  -4   11.99    0.46
  -9  -2  -4   11.01    0.50
   9   2   4   11.74    0.41
   9   2   4   11.67    0.50
 -10  -2  -4    0.37    0.13
 -10  -2  -4    0.57    0.10
  10   2   4    0.39    0.11
  10   2   4    0.23    0.06
   6  -3  -4    4.09    0.27
   6  -3  -4    4.17    0.23
  -6   3   4    4.39    0.23
   5  -3  -4   12.16    0.50
   5  -3  -4   11.37    0.44
  -5   3   4   11.41    0.44
   4  -3  -4    1.34    0.13
   4  -3  -4    1.44    0.11
  -4   3   4    1.27    0.12
   3  -3  -4    5.08    0.23
   3  -3  -4    4.91    0.24
   3  -3  -4    4.59    0.20
  -3   3   4    4.81    0.22
   2  -3  -4    0.26    0.04
   2  -3  -4    0.25    0.04
   2  -3  -4    0.34    0.06
   2  -3  -4    0.29    0.06
  -2   3   4    0.25    0.06
  -2   3   4    0.27    0.05
   1  -3  -4   46.83    1.37
   1  -3  -4   45.86    1.45
   1  -3  -4   48.39    1.60
   1  -3  -4   46.95    1.51
  -1   3   4   48.31    1.59
  -1   3   4   47.91    1.44
   0  -3  -4   13.71    0.45
   0  -3  -4   14.67    0.48
   0  -3  -4   14.49    0.52
   0   3   4   13.90    0.46
   0   3   4   14.63    0.52
  -1  -3  -4   63.34    1.88
  -1  -3  -4   61.82    1.93
  -1  -3  -4   61.22    1.97
  -1  -3  -4   60.32    2.06
  -1  -3  -4   64.76    1.88
   1   3   4   61.30    1.97
   1   3   4   61.82    2.06
   1   3   4   60.33    1.84
  -2  -3  -4   15.41    0.56
  -2  -3  -4   16.56    0.49
  -2  -3  -4   15.51    0.54
  -2  -3  -4   16.25    0.49
   2   3   4   15.57    0.50
   2   3   4   15.83    0.57
  -3  -3  -4   23.47    0.80
  -3  -3  -4   23.42    0.82
  -3  -3  -4   23.79    0.73
  -3  -3  -4   24.05    0.69
   3   3   4   23.62    0.74
   3   3   4   23.64    0.82
   3   3   4   23.79    0.74
  -4  -3  -4   11.66    0.43
  -4  -3  -4   11.72    0.39
  -4  -3  -4   10.86    0.43
  -4  -3  -4   11.83    0.36
  -4  -3  -4   11.58    0.38
   4   3   4   11.39    0.39
   4   3   4   11.70    0.34
   4   3   4   12.00    0.44
   4   3   4   11.54    0.34
   4   3   4   11.67    0.39
  -5  -3  -4    6.07    0.21
  -5  -3  -4    6.07    0.22
  -5  -3  -4    5.86    0.23
  -5  -3  -4    6.47    0.28
  -5  -3  -4    6.12    0.26
   5   3   4    5.93    0.20
   5   3   4    6.25    0.24
  -6  -3  -4    0.03    0.03
  -6  -3  -4    0.02    0.03
  -6  -3  -4    0.01    0.04
  -6  -3  -4    0.11    0.07
   6   3   4   -0.03    0.03
   6   3   4    0.06    0.05
  -7  -3  -4   24.04    0.89
  -7  -3  -4   24.80    0.87
  -7  -3  -4   24.57    0.80
   7   3   4   25.30    0.85
   7   3   4   24.23    0.75
  -8  -3  -4    3.82    0.21
  -8  -3  -4    3.48    0.20
  -8  -3  -4    3.62    0.24
   8   3   4    3.67    0.17
   8   3   4    4.10    0.23
  -9  -3  -4    0.57    0.13
  -9  -3  -4    0.44    0.08
   9   3   4    0.34    0.07
   9   3   4    0.35    0.10
 -10  -3  -4    0.96    0.16
 -10  -3  -4    1.00    0.12
  10   3   4    1.21    0.15
  10   3   4    1.11    0.10
   6  -4  -4    0.58    0.10
   6  -4  -4    0.62    0.13
  -6   4   4    0.71    0.11
   5  -4  -4    9.69    0.40
   5  -4  -4   10.07    0.45
  -5   4   4   10.09    0.40
   4  -4  -4    1.10    0.13
   4  -4  -4    1.00    0.10
  -4   4   4    0.87    0.10
   3  -4  -4    0.39    0.07
   3  -4  -4    0.55    0.08
   3  -4  -4    0.52    0.09
  -3   4   4    0.50    0.08
   2  -4  -4    0.05    0.04
   2  -4  -4    0.14    0.06
   2  -4  -4    0.20    0.06
  -2   4   4    0.14    0.05
   1  -4  -4    5.67    0.24
   1  -4  -4    5.60    0.25
   1  -4  -4    5.79    0.21
   1  -4  -4    5.40    0.22
  -1   4   4    5.82    0.23
   0  -4  -4    2.37    0.12
   0  -4  -4    1.87    0.10
   0  -4  -4    2.30    0.14
   0  -4  -4    2.22    0.11
   0   4   4    2.24    0.14
   0   4   4    2.18    0.12
  -1  -4  -4  198.77    6.05
  -1  -4  -4  199.46    6.20
  -1  -4  -4  194.43    5.55
  -1  -4  -4  189.03    6.41
  -1  -4  -4  197.90    5.91
   1   4   4  203.45    6.41
   1   4   4  182.94    5.75
   1   4   4  200.15    6.19
  -2  -4  -4   29.76    1.04
  -2  -4  -4   30.75    0.94
  -2  -4  -4   29.66    0.99
  -2  -4  -4   30.42    0.89
   2   4   4   30.95    1.05
   2   4   4   30.23    0.93
  -3  -4  -4    5.29    0.18
  -3  -4  -4    5.10    0.23
  -3  -4  -4    5.25    0.19
  -3  -4  -4    5.08    0.22
   3   4   4    5.49    0.23
   3   4   4    5.21    0.20
  -4  -4  -4   16.36    0.58
  -4  -4  -4   16.46    0.53
  -4  -4  -4   17.30    0.50
  -4  -4  -4   15.91    0.59
   4   4   4   16.39    0.53
   4   4   4   16.66    0.48
   4   4   4   15.81    0.48
   4   4   4   16.21    0.52
   4   4   4   16.40    0.60
  -5  -4  -4    1.16    0.10
  -5  -4  -4    1.10    0.11
  -5  -4  -4    1.19    0.08
  -5  -4  -4    1.15    0.08
  -5  -4  -4    1.25    0.07
   5   4   4    1.21    0.10
   5   4   4    1.11    0.08
   5   4   4    1.08    0.09
   5   4   4    1.21    0.07
  -6  -4  -4   13.82    0.47
  -6  -4  -4   14.00    0.53
  -6  -4  -4   14.43    0.45
  -6  -4  -4   13.94    0.54
  -6  -4  -4   13.67    0.48
   6   4   4   13.40    0.44
   6   4   4   14.69    0.50
  -7  -4  -4   11.64    0.41
  -7  -4  -4   11.66    0.39
  -7  -4  -4   11.51    0.48
  -7  -4  -4   11.95    0.46
  -7  -4  -4   12.18    0.42
   7   4   4   10.69    0.38
  -8  -4  -4    6.30    0.27
  -8  -4  -4    6.22    0.33
   8   4   4    6.58    0.30
   8   4   4    5.82    0.24
  -9  -4  -4    0.12    0.10
  -9  -4  -4    0.09    0.06
   9   4   4    0.15    0.06
   9   4   4    0.23    0.09
 -10  -4  -4    0.92    0.11
 -10  -4  -4    0.82    0.15
  10   4   4    1.03    0.14
  10   4   4    0.71    0.09
   5  -5  -4   -0.02    0.06
   5  -5  -4   -0.05    0.08
  -5   5   4   -0.08    0.06
   4  -5  -4    4.96    0.28
   4  -5  -4    5.16    0.25
  -4   5   4    4.84    0.25
   3  -5  -4    1.42    0.12
   3  -5  -4    1.65    0.15
  -3   5   4    1.72    0.13
   2  -5  -4   24.62    0.84
   2  -5  -4   26.90    0.93
   2  -5  -4   25.92    0.88
  -2   5   4   25.13    0.83
   1  -5  -4   19.57    0.72
   1  -5  -4   19.67    0.65
   1  -5  -4   19.87    0.67
  -1   5   4   18.63    0.64
   0  -5  -4    1.10    0.09
   0  -5  -4    1.24    0.10
   0  -5  -4    1.43    0.11
   0  -5  -4    1.23    0.09
   0   5   4    1.16    0.09
  -1  -5  -4   22.67    0.70
  -1  -5  -4   21.85    0.66
  -1  -5  -4   22.23    0.70
  -1  -5  -4   21.73    0.78
  -1  -5  -4   20.98    0.70
   1   5   4   20.98    0.69
  -2  -5  -4    0.29    0.04
  -2  -5  -4    0.31    0.04
  -2  -5  -4    0.26    0.06
  -2  -5  -4    0.24    0.04
   2   5   4    0.22    0.05
  -3  -5  -4    0.89    0.09
  -3  -5  -4    0.97    0.08
  -3  -5  -4    1.09    0.07
  -3  -5  -4    1.04    0.07
   3   5   4    0.92    0.05
   3   5   4    0.93    0.05
   3   5   4    1.01    0.08
  -4  -5  -4   10.19    0.35
  -4  -5  -4   10.05    0.39
  -4  -5  -4   10.80    0.34
  -4  -5  -4   10.14    0.40
   4   5   4    9.85    0.32
   4   5   4   10.59    0.36
  -5  -5  -4   56.03    1.72
  -5  -5  -4   56.12    1.84
  -5  -5  -4   55.58    1.69
  -5  -5  -4   57.46    1.62
  -5  -5  -4   54.90    1.88
   5   5   4   55.86    1.69
   5   5   4   54.09    1.60
  -6  -5  -4    5.88    0.27
  -6  -5  -4    5.96    0.23
  -6  -5  -4    6.04    0.24
  -6  -5  -4    6.16    0.24
  -6  -5  -4    6.16    0.29
   6   5   4    6.28    0.25
   6   5   4    5.77    0.22
  -7  -5  -4    2.48    0.14
  -7  -5  -4    2.50    0.13
  -7  -5  -4    2.48    0.14
  -7  -5  -4    2.33    0.18
  -7  -5  -4    2.60    0.16
   7   5   4    2.52    0.15
   7   5   4    2.26    0.12
  -8  -5  -4    2.38    0.13
  -8  -5  -4    2.50    0.20
  -8  -5  -4    2.22    0.14
   8   5   4    2.19    0.13
  -9  -5  -4    5.03    0.24
  -9  -5  -4    5.06    0.29
   9   5   4    4.71    0.21
 -10  -5  -4    0.17    0.11
  10   5   4    0.08    0.06
   4  -6  -4    0.97    0.11
   4  -6  -4    1.04    0.14
  -4   6   4    0.87    0.12
   3  -6  -4    0.81    0.12
   3  -6  -4    1.02    0.11
  -3   6   4    0.89    0.10
   2  -6  -4    5.05    0.24
   2  -6  -4    5.38    0.26
  -2   6   4    5.08    0.24
   1  -6  -4   26.66    0.90
  -1   6   4   27.93    0.89
   0  -6  -4    1.41    0.10
   0  -6  -4    1.46    0.11
   0  -6  -4    1.46    0.14
   0   6   4    1.47    0.11
  -1  -6  -4    3.03    0.18
  -1  -6  -4    2.82    0.14
  -1  -6  -4    2.84    0.14
   1   6   4    2.68    0.14
  -2  -6  -4   25.50    0.96
  -2  -6  -4   26.57    0.86
  -2  -6  -4   27.99    0.82
  -2  -6  -4   28.18    0.88
   2   6   4   25.80    0.85
  -3  -6  -4    3.21    0.19
  -3  -6  -4    3.20    0.15
  -3  -6  -4    3.47    0.15
  -3  -6  -4    3.71    0.16
   3   6   4    3.40    0.16
   3   6   4    3.16    0.12
  -4  -6  -4    9.37    0.34
  -4  -6  -4    9.65    0.37
  -4  -6  -4    9.92    0.33
  -4  -6  -4    9.55    0.39
   4   6   4    9.44    0.34
   4   6   4    9.60    0.30
  -5  -6  -4   10.94    0.42
  -5  -6  -4   11.21    0.36
  -5  -6  -4   10.58    0.43
  -5  -6  -4   10.86    0.38
   5   6   4   10.51    0.34
   5   6   4   10.35    0.38
  -6  -6  -4    0.18    0.05
  -6  -6  -4    0.29    0.08
  -6  -6  -4    0.20    0.05
  -6  -6  -4    0.20    0.07
  -6  -6  -4    0.17    0.05
   6   6   4    0.07    0.04
   6   6   4    0.17    0.05
  -7  -6  -4    7.77    0.30
  -7  -6  -4    7.85    0.29
  -7  -6  -4    7.54    0.35
  -7  -6  -4    7.66    0.34
  -7  -6  -4    7.78    0.30
   7   6   4    7.19    0.27
  -8  -6  -4    0.94    0.09
  -8  -6  -4    0.67    0.08
  -8  -6  -4    0.87    0.13
  -8  -6  -4    0.73    0.08
   8   6   4    0.82    0.08
  -9  -6  -4    0.01    0.09
   9   6   4    0.07    0.05
 -10  -6  -4    0.13    0.12
  10   6   4    0.17    0.07
   3  -7  -4    0.17    0.07
  -3   7   4    0.24    0.08
   2  -7  -4    2.52    0.16
  -2   7   4    2.16    0.15
   1  -7  -4   -0.02    0.05
  -1   7   4    0.06    0.06
   0  -7  -4    4.14    0.20
   0   7   4    3.96    0.20
  -1  -7  -4   13.46    0.45
  -1  -7  -4   12.98    0.47
   1   7   4   13.30    0.47
  -2  -7  -4    0.10    0.05
  -2  -7  -4    0.11    0.04
   2   7   4    0.09    0.06
   2   7   4    0.12    0.03
  -3  -7  -4    2.16    0.12
  -3  -7  -4    2.40    0.13
  -3  -7  -4    2.49    0.13
   3   7   4    2.10    0.14
   3   7   4    2.19    0.10
  -4  -7  -4    7.18    0.28
  -4  -7  -4    6.80    0.25
  -4  -7  -4    6.72    0.31
  -4  -7  -4    6.53    0.26
   4   7   4    6.38    0.23
   4   7   4    6.63    0.26
  -5  -7  -4    8.38    0.35
  -5  -7  -4    9.23    0.32
  -5  -7  -4    8.52    0.32
  -5  -7  -4    8.28    0.37
   5   7   4    8.90    0.29
   5   7   4    8.47    0.33
  -6  -7  -4    6.28    0.25
  -6  -7  -4    6.29    0.25
  -6  -7  -4    5.89    0.25
  -6  -7  -4    6.05    0.29
   6   7   4    6.35    0.26
   6   7   4    6.35    0.23
  -7  -7  -4    1.13    0.10
  -7  -7  -4    1.15    0.10
  -7  -7  -4    1.29    0.10
  -7  -7  -4    1.25    0.13
   7   7   4    1.30    0.09
   7   7   4    1.18    0.11
  -8  -7  -4    5.67    0.24
  -8  -7  -4    5.66    0.31
  -8  -7  -4    5.88    0.26
   8   7   4    5.62    0.23
  -9  -7  -4    1.01    0.10
  -9  -7  -4    1.13    0.15
   9   7   4    0.98    0.09
  10   7   4    2.56    0.16
   2  -8  -4    1.72    0.15
  -2   8   4    2.00    0.16
   1  -8  -4    0.21    0.07
  -1   8   4    0.18    0.07
   0  -8  -4    2.27    0.15
   0   8   4    1.97    0.14
  -1  -8  -4    0.56    0.08
  -1  -8  -4    0.65    0.08
   1   8   4    0.54    0.08
  -2  -8  -4    4.74    0.21
  -2  -8  -4    4.40    0.21
   2   8   4    4.71    0.22
   2   8   4    4.39    0.16
  -3  -8  -4    2.17    0.13
  -3  -8  -4    1.99    0.13
   3   8   4    1.92    0.13
   3   8   4    2.00    0.09
  -4  -8  -4    1.08    0.10
  -4  -8  -4    1.12    0.09
   4   8   4    1.09    0.08
   4   8   4    1.05    0.10
  -5  -8  -4    2.20    0.13
  -5  -8  -4    2.38    0.15
  -5  -8  -4    2.15    0.13
   5   8   4    2.06    0.13
   5   8   4    2.01    0.11
  -6  -8  -4    2.63    0.15
  -6  -8  -4    2.44    0.18
  -6  -8  -4    2.49    0.14
  -6  -8  -4    2.66    0.15
   6   8   4    2.59    0.15
   6   8   4    2.59    0.13
  -7  -8  -4    0.32    0.07
  -7  -8  -4    0.52    0.11
  -7  -8  -4    0.38    0.07
   7   8   4    0.50    0.08
   7   8   4    0.38    0.06
  -8  -8  -4    0.07    0.05
  -8  -8  -4    0.11    0.09
  -8  -8  -4   -0.08    0.05
   8   8   4    0.02    0.05
  -9  -8  -4    0.22    0.10
  -9  -8  -4    0.28    0.07
   9   8   4    0.27    0.07
   1  -9  -4    0.18    0.07
  -1   9   4    0.24    0.08
   0  -9  -4    1.18    0.12
   0   9   4    1.18    0.13
  -1  -9  -4   -0.03    0.05
   1   9   4   -0.03    0.06
  -2  -9  -4    0.81    0.09
  -2  -9  -4    0.79    0.10
   2   9   4    0.96    0.11
   2   9   4    0.88    0.06
  -3  -9  -4    6.86    0.28
  -3  -9  -4    6.57    0.27
   3   9   4    6.97    0.29
   3   9   4    6.34    0.22
  -4  -9  -4    1.34    0.11
  -4  -9  -4    1.15    0.10
   4   9   4    1.24    0.11
   4   9   4    1.25    0.08
  -5  -9  -4    1.53    0.12
  -5  -9  -4    1.56    0.12
   5   9   4    1.49    0.13
   5   9   4    1.42    0.09
  -6  -9  -4    8.42    0.37
  -6  -9  -4    8.24    0.31
  -6  -9  -4    8.18    0.33
   6   9   4    7.60    0.29
   6   9   4    7.43    0.32
  -7  -9  -4    3.86    0.20
  -7  -9  -4    3.56    0.18
  -7  -9  -4    3.45    0.23
   7   9   4    3.42    0.17
  -8  -9  -4    0.10    0.10
  -8  -9  -4    0.07    0.06
  -8  -9  -4    0.05    0.06
   8   9   4    0.02    0.05
  -1 -10  -4    1.60    0.13
  -1 -10  -4    1.76    0.15
   1  10   4    1.54    0.14
  -2 -10  -4    0.02    0.06
  -2 -10  -4    0.08    0.06
   2  10   4    0.04    0.07
  -3 -10  -4    0.69    0.09
  -3 -10  -4    0.78    0.09
   3  10   4    0.77    0.11
  -4 -10  -4    0.20    0.07
  -4 -10  -4    0.15    0.07
   4  10   4    0.33    0.07
   4  10   4    0.16    0.05
  -5 -10  -4    2.31    0.15
  -5 -10  -4    2.65    0.17
   5  10   4    2.24    0.12
   5  10   4    2.48    0.17
  -6 -10  -4    1.26    0.12
  -6 -10  -4    1.13    0.11
   6  10   4    0.95    0.09
  -7 -10  -4    0.03    0.06
  -7 -10  -4    0.03    0.06
   7  10   4    0.12    0.06
   4  10  -5   10.98    0.44
   3  10  -5    2.37    0.16
  -3 -10   5    2.36    0.19
   2  10  -5    2.16    0.15
  -2 -10   5    2.07    0.18
   1  10  -5    2.82    0.17
  -1 -10   5    3.28    0.20
  -1 -10   5    2.68    0.20
   0  10  -5    0.69    0.09
   0 -10   5    0.68    0.10
   0 -10   5    0.68    0.06
   6   9  -5    0.32    0.08
   6   9  -5    0.09    0.08
   5   9  -5    0.93    0.11
   5   9  -5    1.23    0.14
  -5  -9   5    0.87    0.13
   4   9  -5    0.21    0.08
  -4  -9   5    0.12    0.09
  -3  -9   5    0.22    0.08
   2   9  -5    2.81    0.16
  -2  -9   5    2.86    0.19
   1   9  -5    5.92    0.25
  -1  -9   5    5.91    0.19
  -1  -9   5    5.75    0.29
  -1  -9   5    5.76    0.27
   0  -9   5    1.32    0.13
   0  -9   5    1.45    0.14
   0  -9   5    1.36    0.08
   1  -9   5    0.62    0.06
   1  -9   5    0.81    0.11
   2  -9   5    2.38    0.17
   2  -9   5    2.09    0.11
   3  -9   5    3.54    0.16
   7   8  -5    0.50    0.09
   7   8  -5    0.50    0.11
   6   8  -5    0.67    0.11
   6   8  -5    0.51    0.08
  -6  -8   5    0.74    0.12
   5   8  -5    1.02    0.12
   5   8  -5    0.80    0.09
  -5  -8   5    0.89    0.13
   4   8  -5    0.03    0.06
  -4  -8   5    0.05    0.07
  -3  -8   5    7.54    0.35
  -2  -8   5    3.11    0.20
  -1  -8   5   33.74    1.12
  -1  -8   5   33.34    1.16
  -1  -8   5   33.54    0.97
   0  -8   5    8.66    0.37
   0  -8   5    8.39    0.27
   0  -8   5    8.48    0.35
   1  -8   5    0.02    0.06
   1  -8   5   -0.02    0.03
   1  -8   5    0.05    0.07
  -2   8  -5    7.16    0.30
   2  -8   5    7.26    0.25
   2  -8   5    7.07    0.32
   2  -8   5    7.07    0.32
  -3   8  -5    1.70    0.14
   3  -8   5    1.77    0.10
   3  -8   5    1.90    0.16
  -4   8  -5    1.39    0.13
   4  -8   5    1.48    0.15
   4  -8   5    1.52    0.11
   7   7  -5    2.65    0.20
   7   7  -5    2.08    0.15
  -7  -7   5    2.45    0.21
   6   7  -5    0.06    0.05
   6   7  -5    0.02    0.07
  -6  -7   5   -0.14    0.08
   5   7  -5    0.60    0.08
   5   7  -5    0.57    0.10
  -5  -7   5    0.67    0.11
   4   7  -5    1.96    0.15
  -4  -7   5    1.94    0.16
  -3  -7   5    0.39    0.08
  -2  -7   5    0.89    0.10
  -1  -7   5    8.54    0.35
  -1  -7   5    7.95    0.33
   0  -7   5   21.45    0.77
   0  -7   5   21.48    0.75
   0  -7   5   21.94    0.63
  -1   7  -5    0.41    0.07
   1  -7   5    0.34    0.07
   1  -7   5    0.38    0.04
   1  -7   5    0.27    0.07
  -2   7  -5    4.86    0.22
   2  -7   5    4.47    0.23
   2  -7   5    4.67    0.17
   2  -7   5    4.51    0.24
  -3   7  -5    6.56    0.29
  -3   7  -5    6.01    0.27
   3  -7   5    5.92    0.29
   3  -7   5    6.13    0.22
  -4   7  -5    1.22    0.12
   4  -7   5    1.27    0.09
   4  -7   5    1.15    0.13
  -5   7  -5    0.02    0.07
   5  -7   5    0.09    0.05
   5  -7   5    0.00    0.08
   8   6  -5    0.58    0.09
   8   6  -5    0.53    0.12
   7   6  -5    0.23    0.09
   7   6  -5    0.23    0.07
  -7  -6   5    0.25    0.10
   6   6  -5    2.89    0.17
   6   6  -5    2.98    0.20
  -6  -6   5    3.30    0.22
   5   6  -5    0.11    0.05
   5   6  -5    0.15    0.07
  -5  -6   5    0.11    0.08
   4   6  -5   24.02    0.83
  -4  -6   5   23.60    0.85
  -3  -6   5    4.03    0.21
  -2  -6   5    0.64    0.08
  -1  -6   5    0.74    0.08
  -1  -6   5    0.71    0.08
   0   6  -5    2.31    0.12
   0  -6   5    2.27    0.14
   0  -6   5    2.09    0.14
  -1   6  -5    5.51    0.22
   1  -6   5    5.00    0.24
   1  -6   5    5.36    0.17
   1  -6   5    5.47    0.25
  -2   6  -5    2.29    0.14
   2  -6   5    2.62    0.16
   2  -6   5    2.22    0.10
   2  -6   5    2.36    0.15
  -3   6  -5   37.76    1.21
  -3   6  -5   39.84    1.30
   3  -6   5   39.30    1.13
   3  -6   5   37.61    1.30
   3  -6   5   37.56    1.28
  -4   6  -5    1.86    0.15
  -4   6  -5    1.75    0.14
   4  -6   5    1.79    0.10
   4  -6   5    1.82    0.16
  -5   6  -5    2.61    0.17
   5  -6   5    2.78    0.20
   5  -6   5    2.57    0.14
  -6   6  -5    1.61    0.15
   6  -6   5    1.87    0.18
   6  -6   5    1.62    0.11
   8   5  -5    0.32    0.08
   8   5  -5    0.47    0.11
  -8  -5   5    0.35    0.11
   7   5  -5   -0.06    0.07
   7   5  -5    0.05    0.05
  -7  -5   5   -0.02    0.08
   6   5  -5    2.38    0.14
   6   5  -5    2.49    0.18
  -6  -5   5    2.40    0.18
   5   5  -5    0.01    0.04
   5   5  -5   -0.10    0.06
  -5  -5   5   -0.14    0.07
   4   5  -5   12.63    0.49
  -4  -5   5   12.81    0.50
   3   5  -5   11.78    0.44
  -3  -5   5   11.00    0.45
   2   5  -5   25.69    0.84
  -2  -5   5   22.11    0.83
   1   5  -5   11.09    0.42
  -1  -5   5   10.68    0.42
  -1  -5   5   10.68    0.39
   0   5  -5    6.21    0.21
   0  -5   5    5.70    0.25
   0  -5   5    5.64    0.24
  -1   5  -5    6.26    0.24
   1  -5   5    6.07    0.26
   1  -5   5    6.51    0.27
  -2   5  -5    2.09    0.13
   2  -5   5    2.18    0.14
   2  -5   5    2.21    0.09
   2  -5   5    2.25    0.15
  -3   5  -5    0.10    0.06
  -3   5  -5    0.02    0.05
   3  -5   5    0.04    0.06
   3  -5   5   -0.05    0.03
   3  -5   5    0.12    0.06
  -4   5  -5    0.10    0.06
  -4   5  -5    0.00    0.05
   4  -5   5    0.13    0.07
  -5   5  -5    6.72    0.31
  -5   5  -5    6.59    0.29
   5  -5   5    6.37    0.32
   5  -5   5    6.28    0.24
  -6   5  -5    0.66    0.10
   6  -5   5    0.58    0.07
   6  -5   5    0.54    0.11
  -7   5  -5    3.99    0.24
   7  -5   5    3.98    0.19
   7  -5   5    4.15    0.27
   8   4  -5    1.60    0.14
   8   4  -5    1.45    0.17
  -8  -4   5    1.80    0.17
   7   4  -5    2.87    0.17
   7   4  -5    2.74    0.20
  -7  -4   5    2.81    0.20
   6   4  -5    0.43    0.09
   6   4  -5    0.35    0.07
  -6  -4   5    0.44    0.09
   5   4  -5   20.56    0.75
   5   4  -5   20.69    0.69
  -5  -4   5   21.30    0.76
   4   4  -5   34.05    1.16
  -4  -4   5   34.82    1.18
   3   4  -5   27.18    0.95
   3   4  -5   29.22    0.95
  -3  -4   5   28.08    0.97
   2   4  -5    3.94    0.17
  -2  -4   5    3.74    0.19
   1   4  -5   50.43    1.66
   1   4  -5   52.33    1.47
  -1  -4   5   47.00    1.62
  -1  -4   5   48.27    1.58
   0   4  -5    4.68    0.17
   0  -4   5    4.31    0.20
   0  -4   5    4.41    0.19
  -1   4  -5    7.67    0.27
   1  -4   5    7.87    0.31
   1  -4   5    7.57    0.29
  -2   4  -5    0.20    0.04
   2  -4   5    0.14    0.05
   2  -4   5    0.05    0.04
  -3   4  -5   49.51    1.58
  -3   4  -5   48.50    1.47
   3  -4   5   47.14    1.55
   3  -4   5   47.59    1.58
   3  -4   5   46.39    1.37
  -4   4  -5    0.13    0.06
  -4   4  -5    0.02    0.05
   4  -4   5    0.03    0.06
   4  -4   5   -0.03    0.03
  -5   4  -5    0.51    0.09
  -5   4  -5    0.68    0.09
   5  -4   5    0.41    0.09
   5  -4   5    0.57    0.06
  -6   4  -5    0.07    0.07
  -6   4  -5   -0.01    0.08
   6  -4   5    0.09    0.08
   6  -4   5    0.08    0.04
  -7   4  -5    1.13    0.14
  -7   4  -5    1.07    0.13
   7  -4   5    1.07    0.14
   7  -4   5    1.27    0.10
  -8   4  -5    1.28    0.14
   8  -4   5    1.31    0.11
   8  -4   5    1.09    0.15
   8   3  -5    0.33    0.08
   8   3  -5    0.60    0.12
  -8  -3   5    0.30    0.10
   7   3  -5    0.25    0.09
   7   3  -5    0.34    0.07
  -7  -3   5    0.37    0.10
   6   3  -5    4.29    0.21
   6   3  -5    5.00    0.27
  -6  -3   5    4.57    0.25
   5   3  -5   12.23    0.44
   5   3  -5   13.09    0.51
  -5  -3   5   13.27    0.50
   4   3  -5    0.37    0.07
  -4  -3   5    0.39    0.08
   3   3  -5    0.02    0.04
  -3  -3   5    0.05    0.05
   2   3  -5   -0.02    0.03
   2   3  -5   -0.02    0.03
  -2  -3   5    0.01    0.03
   1   3  -5    2.45    0.09
  -1  -3   5    2.44    0.13
   0   3  -5   65.30    1.87
   0  -3   5   62.35    1.99
   0  -3   5   61.97    2.04
  -1   3  -5    0.39    0.04
  -1   3  -5    0.48    0.04
   1  -3   5    0.50    0.06
   1  -3   5    0.48    0.05
  -2   3  -5    9.36    0.32
   2  -3   5    9.32    0.35
   2  -3   5    9.11    0.34
  -3   3  -5   16.84    0.59
  -3   3  -5   16.69    0.55
   3  -3   5   16.00    0.58
  -4   3  -5   15.97    0.58
  -4   3  -5   16.51    0.55
   4  -3   5   15.85    0.58
   4  -3   5   15.70    0.48
  -5   3  -5    0.52    0.09
  -5   3  -5    0.60    0.08
   5  -3   5    0.72    0.09
   5  -3   5    0.62    0.06
  -6   3  -5    0.46    0.09
  -6   3  -5    0.19    0.07
   6  -3   5    0.15    0.08
   6  -3   5    0.19    0.05
  -7   3  -5    9.72    0.43
  -7   3  -5    9.64    0.41
   7  -3   5    9.76    0.34
   7  -3   5    9.78    0.44
  -8   3  -5    1.71    0.16
  -8   3  -5    1.91    0.19
   8  -3   5    1.71    0.12
   8  -3   5    2.02    0.19
   8   2  -5    0.13    0.09
   8   2  -5    0.05    0.06
   7   2  -5    1.28    0.11
   7   2  -5    1.25    0.15
  -7  -2   5    1.38    0.14
   6   2  -5    0.06    0.05
   6   2  -5    0.11    0.08
  -6  -2   5    0.28    0.08
   5   2  -5    0.72    0.10
   5   2  -5    0.83    0.08
  -5  -2   5    0.71    0.09
   4   2  -5    8.32    0.29
   4   2  -5    7.85    0.34
  -4  -2   5    8.50    0.27
  -4  -2   5    8.15    0.33
   3   2  -5    4.99    0.23
  -3  -2   5    4.92    0.22
  -3  -2   5    4.97    0.17
   2   2  -5    4.53    0.20
  -2  -2   5    4.82    0.16
  -2  -2   5    4.54    0.20
   1   2  -5    5.62    0.18
  -1  -2   5    5.63    0.18
  -1  -2   5    4.89    0.22
   0   2  -5  208.63    6.03
   0  -2   5  201.03    6.51
   0  -2   5  206.86    6.36
  -1   2  -5   37.81    1.12
   1  -2   5   36.42    1.18
   1  -2   5   37.17    1.22
  -2   2  -5    2.27    0.11
  -2   2  -5    2.22    0.08
   2  -2   5    1.99    0.11
   2  -2   5    2.15    0.12
  -3   2  -5    8.44    0.30
  -3   2  -5    7.99    0.32
   3  -2   5    8.60    0.32
  -4   2  -5    0.28    0.05
  -4   2  -5    0.23    0.06
   4  -2   5    0.34    0.06
   4  -2   5    0.30    0.03
   4  -2   5    0.18    0.02
  -5   2  -5    2.73    0.17
  -5   2  -5    2.64    0.15
   5  -2   5    2.80    0.17
   5  -2   5    2.80    0.11
  -6   2  -5    7.35    0.33
  -6   2  -5    7.15    0.31
   6  -2   5    6.87    0.33
   6  -2   5    7.13    0.25
  -7   2  -5   16.38    0.60
  -7   2  -5   16.80    0.64
   7  -2   5   16.28    0.52
   7  -2   5   15.39    0.63
  -8   2  -5    0.22    0.10
  -8   2  -5    0.29    0.09
   8  -2   5    0.27    0.06
   8  -2   5    0.27    0.09
  -9   2  -5    1.22    0.17
  -9   2  -5    1.10    0.14
   9  -2   5    1.13    0.16
   9  -2   5    1.22    0.11
   8   1  -5    0.31    0.11
   8   1  -5    0.24    0.08
   7   1  -5    1.06    0.11
   7   1  -5    1.10    0.14
   6   1  -5    9.67    0.43
   6   1  -5    9.19    0.36
  -6  -1   5    9.13    0.38
   5   1  -5    0.73    0.10
   5   1  -5    0.60    0.07
  -5  -1   5    0.77    0.07
  -5  -1   5    0.64    0.08
   4   1  -5    2.44    0.16
   4   1  -5    2.57    0.12
  -4  -1   5    2.59    0.12
  -4  -1   5    2.81    0.15
   3   1  -5   20.39    0.72
  -3  -1   5   20.64    0.71
  -3  -1   5   20.85    0.64
   2   1  -5   22.52    0.76
   2   1  -5   22.97    0.77
  -2  -1   5   22.29    0.77
  -2  -1   5   23.61    0.69
   1   1  -5    0.03    0.02
   1   1  -5    0.06    0.03
  -1  -1   5    0.02    0.02
  -1  -1   5    0.01    0.03
   0  -1   5    0.36    0.04
  -1   1  -5    8.13    0.27
   1  -1   5    8.08    0.27
   1  -1   5    7.82    0.30
   1  -1   5    7.80    0.28
  -2   1  -5    0.84    0.06
   2  -1   5    0.75    0.06
   2  -1   5    0.71    0.07
  -3   1  -5    8.29    0.33
  -3   1  -5    8.85    0.28
  -3   1  -5    8.67    0.31
  -3   1  -5    9.05    0.28
   3  -1   5    8.69    0.32
  -4   1  -5    1.95    0.11
  -4   1  -5    1.86    0.13
   4  -1   5    2.03    0.13
  -5   1  -5   15.17    0.51
  -5   1  -5   14.23    0.54
   5  -1   5   14.93    0.44
   5  -1   5   14.35    0.53
  -6   1  -5    1.52    0.12
  -6   1  -5    1.74    0.15
   6  -1   5    1.42    0.09
   6  -1   5    1.33    0.13
  -7   1  -5    9.15    0.40
  -7   1  -5    8.59    0.36
   7  -1   5    8.63    0.30
   7  -1   5    8.69    0.39
  -8   1  -5    2.02    0.19
  -8   1  -5    2.16    0.17
   8  -1   5    2.06    0.12
   8  -1   5    1.75    0.18
  -9   1  -5    3.79    0.23
  -9   1  -5    3.66    0.26
   9  -1   5    3.85    0.18
   9  -1   5    3.43    0.25
   7   0  -5   -0.04    0.08
   7   0  -5   -0.04    0.05
   6   0  -5    0.25    0.06
   6   0  -5    0.21    0.09
  -6   0   5    0.17    0.06
   5   0  -5    4.68    0.21
   5   0  -5    4.92    0.27
  -5   0   5    5.18    0.21
  -5   0   5    5.12    0.23
   4   0  -5    1.10    0.11
   4   0  -5    1.19    0.08
  -4   0   5    1.27    0.10
  -4   0   5    1.21    0.09
   3   0  -5    4.40    0.16
  -3   0   5    4.30    0.17
  -3   0   5    4.38    0.19
   2   0  -5    2.11    0.12
   2   0  -5    2.21    0.10
  -2   0   5    1.68    0.09
  -2   0   5    2.27    0.11
   1   0  -5   16.41    0.55
   1   0  -5   16.09    0.55
  -1   0   5   15.19    0.50
  -1   0   5   16.46    0.55
   0   0  -5   80.88    2.73
   0   0   5   82.11    2.66
   0   0   5   86.75    2.46
   1   0   5   97.51    3.14
   1   0   5   98.35    3.06
   1   0   5  100.18    2.91
  -2   0  -5  118.02    3.91
  -2   0  -5  122.38    3.62
   2   0   5  125.70    3.63
   2   0   5  126.00    3.82
  -3   0  -5    4.27    0.20
  -3   0  -5    4.57    0.18
   3   0   5    4.60    0.18
  -4   0  -5   21.39    0.67
  -4   0  -5   22.06    0.64
  -4   0  -5   20.71    0.68
  -4   0  -5   21.31    0.75
   4   0   5   21.60    0.72
  -5   0  -5    1.28    0.10
  -5   0  -5    1.44    0.12
   5   0   5    1.41    0.06
   5   0   5    1.48    0.06
   5   0   5    1.36    0.11
  -6   0  -5    1.72    0.15
  -6   0  -5    1.46    0.11
   6   0   5    1.69    0.14
   6   0   5    1.57    0.08
  -7   0  -5    0.54    0.11
  -7   0  -5    0.75    0.09
   7   0   5    0.78    0.07
   7   0   5    0.72    0.11
  -8   0  -5    7.26    0.33
  -8   0  -5    7.50    0.36
   8   0   5    7.47    0.35
   8   0   5    7.72    0.28
  -9   0  -5    1.37    0.16
  -9   0  -5    1.00    0.12
   9   0   5    0.99    0.14
   9   0   5    1.01    0.09
 -10   0  -5    0.58    0.15
 -10   0  -5    0.64    0.12
  10   0   5    0.49    0.13
  10   0   5    0.77    0.09
   7  -1  -5    1.50    0.18
   7  -1  -5    1.83    0.15
   6  -1  -5   -0.02    0.05
   6  -1  -5    0.09    0.08
  -6   1   5    0.02    0.06
   5  -1  -5   14.55    0.52
   5  -1  -5   14.86    0.58
  -5   1   5   14.91    0.51
   4  -1  -5    0.34    0.05
   4  -1  -5    0.23    0.07
  -4   1   5    0.28    0.06
   3  -1  -5   12.45    0.44
   3  -1  -5   12.00    0.41
   3  -1  -5   12.43    0.47
  -3   1   5   12.60    0.43
  -3   1   5   12.47    0.42
  -3   1   5   12.45    0.44
   2  -1  -5    2.33    0.14
   2  -1  -5    2.11    0.11
  -2   1   5    2.71    0.12
   1  -1  -5    3.21    0.13
   1  -1  -5    2.89    0.14
  -1   1   5    3.15    0.14
  -1   1   5    2.89    0.13
  -1   1   5    2.87    0.13
   0  -1  -5   34.74    1.19
   0  -1  -5   35.89    1.13
   0   1   5   35.08    1.15
   0   1   5   35.64    1.07
   0   1   5   36.35    1.19
  -1  -1  -5    0.32    0.04
   1   1   5    0.26    0.04
   1   1   5    0.26    0.04
  -2  -1  -5   22.74    0.73
  -2  -1  -5   22.18    0.75
   2   1   5   19.32    0.69
   2   1   5   22.51    0.67
  -3  -1  -5    4.85    0.19
  -3  -1  -5    4.75    0.21
  -3  -1  -5    4.81    0.21
   3   1   5    4.90    0.19
  -4  -1  -5   37.99    1.20
  -4  -1  -5   38.17    1.20
  -4  -1  -5   39.34    1.31
  -4  -1  -5   40.44    1.14
   4   1   5   40.71    1.26
  -5  -1  -5    1.35    0.10
  -5  -1  -5    1.28    0.12
  -5  -1  -5    1.50    0.08
  -5  -1  -5    1.36    0.08
   5   1   5    1.48    0.11
   5   1   5    1.35    0.05
  -6  -1  -5    1.12    0.10
  -6  -1  -5    1.21    0.12
   6   1   5    1.19    0.07
   6   1   5    1.23    0.12
  -7  -1  -5    0.12    0.07
  -7  -1  -5    0.02    0.09
   7   1   5    0.00    0.08
   7   1   5    0.25    0.05
  -8  -1  -5    0.01    0.09
  -8  -1  -5    0.04    0.06
   8   1   5    0.07    0.05
   8   1   5    0.01    0.08
  -9  -1  -5   -0.02    0.06
  -9  -1  -5   -0.07    0.10
   9   1   5   -0.07    0.04
   9   1   5    0.07    0.08
 -10  -1  -5    3.17    0.26
 -10  -1  -5    2.97    0.21
  10   1   5    3.14    0.24
  10   1   5    2.95    0.16
   7  -2  -5    0.06    0.07
   7  -2  -5   -0.08    0.09
   6  -2  -5   -0.06    0.05
   6  -2  -5    0.01    0.08
  -6   2   5    0.07    0.06
   5  -2  -5    0.29    0.06
   5  -2  -5    0.11    0.08
  -5   2   5    0.29    0.07
   4  -2  -5    8.85    0.33
   4  -2  -5    8.55    0.38
  -4   2   5    8.68    0.33
   3  -2  -5    2.27    0.11
   3  -2  -5    2.32    0.15
   3  -2  -5    2.31    0.13
  -3   2   5    2.22    0.13
   2  -2  -5    3.20    0.15
   2  -2  -5    3.10    0.12
   2  -2  -5    3.23    0.17
  -2   2   5    3.22    0.16
  -2   2   5    3.16    0.15
  -2   2   5    3.23    0.13
   1  -2  -5    0.68    0.06
   1  -2  -5    0.68    0.07
  -1   2   5    0.74    0.05
  -1   2   5    0.68    0.06
  -1   2   5    0.62    0.06
   0  -2  -5   15.80    0.53
   0  -2  -5   15.60    0.56
   0  -2  -5   15.32    0.52
   0   2   5   15.56    0.50
   0   2   5   16.87    0.57
  -1  -2  -5    0.07    0.04
  -1  -2  -5    0.08    0.02
  -1  -2  -5    0.03    0.03
   1   2   5    0.06    0.04
   1   2   5    0.14    0.03
  -2  -2  -5   10.60    0.40
  -2  -2  -5   10.99    0.41
   2   2   5   11.25    0.37
   2   2   5   11.78    0.37
   2   2   5   11.43    0.42
  -3  -2  -5  161.79    4.77
  -3  -2  -5  155.19    5.30
  -3  -2  -5  160.41    5.14
   3   2   5  171.68    5.01
   3   2   5  160.35    4.77
  -4  -2  -5   40.80    1.15
  -4  -2  -5   39.01    1.32
  -4  -2  -5   39.49    1.35
  -4  -2  -5   39.31    1.22
  -4  -2  -5   39.85    1.22
   4   2   5   39.44    1.22
   4   2   5   40.39    1.26
  -5  -2  -5   20.14    0.67
  -5  -2  -5   20.14    0.74
  -5  -2  -5   21.00    0.66
  -5  -2  -5   20.02    0.73
  -5  -2  -5   22.03    0.62
  -6  -2  -5   27.88    0.97
  -6  -2  -5   27.70    0.83
  -6  -2  -5   28.07    0.97
  -6  -2  -5   26.91    0.88
  -6  -2  -5   26.37    0.88
   6   2   5   28.48    0.92
   6   2   5   27.42    0.80
  -7  -2  -5    3.13    0.19
  -7  -2  -5    3.27    0.22
  -7  -2  -5    3.14    0.18
   7   2   5    3.46    0.14
   7   2   5    3.39    0.20
  -8  -2  -5    3.94    0.22
  -8  -2  -5    4.38    0.26
  -8  -2  -5    4.06    0.23
   8   2   5    4.33    0.24
   8   2   5    4.27    0.18
  -9  -2  -5    6.29    0.30
  -9  -2  -5    6.53    0.35
   9   2   5    6.47    0.33
   9   2   5    6.13    0.24
 -10  -2  -5    3.56    0.26
 -10  -2  -5    3.54    0.23
  10   2   5    3.38    0.17
  10   2   5    3.47    0.25
   6  -3  -5    4.29    0.24
   6  -3  -5    4.47    0.29
  -6   3   5    4.45    0.23
   5  -3  -5    8.65    0.41
   5  -3  -5    8.62    0.36
  -5   3   5    8.73    0.35
   4  -3  -5    0.25    0.08
   4  -3  -5    0.23    0.06
  -4   3   5    0.09    0.06
   3  -3  -5    4.66    0.20
   3  -3  -5    5.18    0.23
   3  -3  -5    5.07    0.25
  -3   3   5    4.73    0.22
   2  -3  -5    0.04    0.04
   2  -3  -5   -0.01    0.04
   2  -3  -5    0.04    0.03
  -2   3   5    0.05    0.04
  -2   3   5    0.00    0.04
   1  -3  -5   13.93    0.47
   1  -3  -5   15.71    0.55
   1  -3  -5   14.60    0.52
  -1   3   5   14.80    0.49
  -1   3   5   15.65    0.55
   0  -3  -5    5.39    0.21
   0  -3  -5    5.27    0.23
   0   3   5    4.96    0.20
   0   3   5    5.44    0.23
  -1  -3  -5  276.73    8.94
  -1  -3  -5  287.67    8.72
  -1  -3  -5  278.40    9.21
   1   3   5  275.06    8.27
   1   3   5  294.70    9.22
  -2  -3  -5  118.53    3.63
  -2  -3  -5  115.33    3.85
  -2  -3  -5  114.33    3.73
   2   3   5  120.81    3.86
   2   3   5  116.77    3.46
  -3  -3  -5   18.57    0.66
  -3  -3  -5   19.55    0.58
  -3  -3  -5   18.41    0.58
  -3  -3  -5   17.26    0.64
   3   3   5   18.17    0.60
   3   3   5   18.92    0.67
   3   3   5   19.35    0.59
  -4  -3  -5    0.03    0.04
  -4  -3  -5    0.06    0.03
  -4  -3  -5    0.00    0.02
  -4  -3  -5    0.03    0.05
  -4  -3  -5    0.03    0.02
   4   3   5    0.04    0.02
   4   3   5   -0.01    0.03
  -5  -3  -5    0.18    0.03
  -5  -3  -5    0.19    0.04
  -5  -3  -5    0.19    0.05
  -5  -3  -5    0.18    0.04
  -5  -3  -5    0.12    0.06
   5   3   5    0.15    0.04
   5   3   5    0.23    0.05
  -6  -3  -5   24.17    0.72
  -6  -3  -5   23.86    0.76
  -6  -3  -5   24.01    0.77
  -6  -3  -5   24.57    0.85
  -6  -3  -5   24.24    0.85
   6   3   5   20.56    0.78
   6   3   5   24.45    0.70
  -7  -3  -5   14.05    0.50
  -7  -3  -5   14.40    0.55
  -7  -3  -5   13.81    0.57
  -7  -3  -5   14.76    0.47
  -7  -3  -5   14.50    0.49
   7   3   5   14.56    0.45
   7   3   5   14.16    0.52
  -8  -3  -5   48.22    1.52
  -8  -3  -5   48.45    1.67
  -8  -3  -5   49.68    1.67
   8   3   5   48.32    1.60
   8   3   5   48.42    1.42
  -9  -3  -5    3.02    0.23
  -9  -3  -5    3.19    0.19
   9   3   5    3.01    0.15
   9   3   5    3.21    0.21
 -10  -3  -5    0.10    0.11
 -10  -3  -5   -0.01    0.06
  10   3   5    0.00    0.05
  10   3   5    0.00    0.09
   5  -4  -5   13.42    0.57
   5  -4  -5   13.77    0.52
  -5   4   5   13.22    0.50
   4  -4  -5   10.41    0.43
   4  -4  -5    9.41    0.38
  -4   4   5    9.39    0.38
   3  -4  -5    8.94    0.35
   3  -4  -5    9.47    0.39
  -3   4   5    9.21    0.36
   2  -4  -5    5.64    0.26
   2  -4  -5    5.12    0.22
   2  -4  -5    5.56    0.26
  -2   4   5    5.52    0.24
   1  -4  -5    0.30    0.06
   1  -4  -5    0.30    0.06
   1  -4  -5    0.31    0.05
  -1   4   5    0.21    0.06
   0  -4  -5    0.70    0.08
   0  -4  -5    0.60    0.06
   0  -4  -5    0.64    0.06
   0   4   5    0.42    0.06
  -1  -4  -5   26.10    0.83
  -1  -4  -5   25.89    0.80
  -1  -4  -5   26.14    0.80
  -1  -4  -5   25.86    0.82
  -1  -4  -5   25.21    0.90
   1   4   5   24.17    0.80
   1   4   5   26.39    0.91
  -2  -4  -5   49.93    1.46
  -2  -4  -5   49.29    1.45
  -2  -4  -5   46.07    1.61
  -2  -4  -5   45.87    1.53
   2   4   5   47.90    1.61
   2   4   5   46.12    1.44
  -3  -4  -5    0.09    0.03
  -3  -4  -5    0.38    0.06
  -3  -4  -5    0.11    0.03
   3   4   5    0.05    0.04
  -4  -4  -5    0.04    0.05
  -4  -4  -5    0.02    0.02
  -4  -4  -5    0.00    0.02
  -4  -4  -5    0.00    0.04
   4   4   5    0.01    0.03
  -5  -4  -5    0.11    0.04
  -5  -4  -5    0.06    0.03
  -5  -4  -5    0.09    0.03
  -5  -4  -5    0.08    0.05
  -5  -4  -5   -0.02    0.06
   5   4   5    0.11    0.05
   5   4   5    0.12    0.04
  -6  -4  -5   10.54    0.36
  -6  -4  -5   10.76    0.39
  -6  -4  -5   11.03    0.43
  -6  -4  -5   10.96    0.44
  -6  -4  -5   10.12    0.37
   6   4   5   11.02    0.39
   6   4   5   10.59    0.33
  -7  -4  -5   23.80    0.73
  -7  -4  -5   23.45    0.77
  -7  -4  -5   23.81    0.85
  -7  -4  -5   22.53    0.77
  -7  -4  -5   24.75    0.86
   7   4   5   23.08    0.79
   7   4   5   23.07    0.70
  -8  -4  -5   10.12    0.42
  -8  -4  -5   10.50    0.45
  -8  -4  -5   10.30    0.39
  -8  -4  -5    9.98    0.36
   8   4   5    9.41    0.34
   8   4   5    9.74    0.40
  -9  -4  -5    0.44    0.11
  -9  -4  -5    0.26    0.07
   9   4   5    0.18    0.09
   9   4   5    0.22    0.06
 -10  -4  -5    2.49    0.22
 -10  -4  -5    2.38    0.18
  10   4   5    2.35    0.20
  10   4   5    2.62    0.14
   5  -5  -5    0.22    0.08
   5  -5  -5    0.07    0.10
  -5   5   5    0.14    0.08
   4  -5  -5    0.41    0.10
   4  -5  -5    0.33    0.08
  -4   5   5    0.40    0.09
   3  -5  -5    3.64    0.22
   3  -5  -5    3.13    0.18
  -3   5   5    3.57    0.19
   2  -5  -5    0.13    0.06
   2  -5  -5    0.19    0.05
   2  -5  -5    0.19    0.07
  -2   5   5    0.18    0.06
   1  -5  -5    0.87    0.10
   1  -5  -5    0.94    0.09
   1  -5  -5    0.92    0.09
  -1   5   5    0.91    0.09
   0  -5  -5    4.38    0.19
   0  -5  -5    4.05    0.18
   0  -5  -5    4.21    0.22
   0   5   5    4.10    0.19
  -1  -5  -5    3.92    0.17
  -1  -5  -5    3.78    0.20
   1   5   5    3.70    0.18
  -2  -5  -5   42.68    1.32
  -2  -5  -5   41.68    1.46
  -2  -5  -5   44.46    1.38
   2   5   5   41.78    1.31
  -3  -5  -5    6.34    0.24
  -3  -5  -5    7.65    0.27
  -3  -5  -5    6.85    0.29
   3   5   5    6.28    0.25
  -4  -5  -5   11.48    0.36
  -4  -5  -5   10.86    0.38
  -4  -5  -5   10.98    0.44
  -4  -5  -5   11.38    0.42
   4   5   5   10.92    0.39
  -5  -5  -5    1.91    0.14
  -5  -5  -5    1.97    0.10
  -5  -5  -5    2.05    0.11
  -5  -5  -5    1.99    0.12
  -5  -5  -5    2.05    0.14
   5   5   5    2.02    0.13
  -6  -5  -5    1.31    0.13
  -6  -5  -5    1.13    0.09
  -6  -5  -5    1.12    0.09
  -6  -5  -5    1.28    0.09
  -6  -5  -5    1.15    0.11
   6   5   5    1.04    0.10
   6   5   5    1.04    0.07
  -7  -5  -5    5.67    0.27
  -7  -5  -5    6.17    0.25
  -7  -5  -5    5.74    0.29
  -7  -5  -5    5.59    0.23
  -7  -5  -5    5.92    0.24
   7   5   5    5.59    0.21
  -8  -5  -5    1.01    0.10
  -8  -5  -5    1.15    0.14
  -8  -5  -5    1.25    0.11
  -8  -5  -5    1.09    0.10
  -8  -5  -5    1.04    0.12
   8   5   5    1.01    0.08
  -9  -5  -5    0.07    0.10
  -9  -5  -5    0.02    0.05
   9   5   5   -0.03    0.04
 -10  -5  -5    0.14    0.11
 -10  -5  -5    0.12    0.07
  10   5   5    0.17    0.06
   4  -6  -5    0.59    0.10
  -4   6   5    0.60    0.11
   3  -6  -5    1.16    0.11
  -3   6   5    1.14    0.12
   2  -6  -5    4.85    0.23
  -2   6   5    5.00    0.24
   1  -6  -5    0.09    0.05
  -1   6   5    0.04    0.06
   0  -6  -5    6.69    0.27
   0   6   5    6.41    0.27
  -1  -6  -5    2.18    0.13
  -1  -6  -5    2.51    0.17
   1   6   5    2.14    0.13
  -2  -6  -5    2.25    0.16
  -2  -6  -5    2.34    0.12
   2   6   5    2.09    0.13
  -3  -6  -5    0.08    0.06
  -3  -6  -5    0.10    0.04
  -3  -6  -5    0.08    0.04
   3   6   5    0.07    0.05
  -4  -6  -5    3.41    0.19
  -4  -6  -5    3.48    0.15
  -4  -6  -5    3.53    0.18
  -4  -6  -5    3.43    0.15
   4   6   5    3.35    0.17
  -5  -6  -5    8.45    0.31
  -5  -6  -5    8.64    0.37
  -5  -6  -5    8.76    0.30
  -5  -6  -5    8.62    0.35
   5   6   5    8.09    0.32
  -6  -6  -5    1.15    0.09
  -6  -6  -5    1.22    0.10
  -6  -6  -5    1.17    0.12
  -6  -6  -5    1.15    0.09
  -6  -6  -5    1.33    0.13
   6   6   5    1.17    0.11
   6   6   5    1.21    0.07
  -7  -6  -5    0.41    0.09
  -7  -6  -5    0.33    0.06
  -7  -6  -5    0.29    0.08
  -7  -6  -5    0.24    0.05
  -7  -6  -5    0.36    0.06
   7   6   5    0.27    0.07
   7   6   5    0.31    0.05
  -8  -6  -5    0.33    0.10
  -8  -6  -5    0.47    0.07
  -8  -6  -5    0.43    0.07
  -8  -6  -5    0.52    0.07
   8   6   5    0.37    0.06
  -9  -6  -5    1.08    0.10
  -9  -6  -5    1.07    0.15
  -9  -6  -5    1.03    0.11
   9   6   5    1.16    0.09
 -10  -6  -5    0.15    0.12
  10   6   5    0.06    0.05
   3  -7  -5    1.55    0.14
  -3   7   5    1.67    0.15
   2  -7  -5    0.24    0.07
  -2   7   5    0.30    0.08
  -1   7   5    3.06    0.18
   0  -7  -5    0.96    0.09
   0   7   5    1.20    0.11
  -1  -7  -5    0.42    0.07
   1   7   5    0.39    0.07
  -2  -7  -5   12.71    0.46
   2   7   5   13.37    0.47
  -3  -7  -5    5.46    0.23
   3   7   5    5.75    0.25
  -4  -7  -5    1.73    0.11
  -4  -7  -5    2.01    0.12
  -4  -7  -5    2.30    0.13
   4   7   5    1.83    0.12
  -5  -7  -5    8.63    0.35
  -5  -7  -5    7.99    0.30
  -5  -7  -5    8.21    0.31
   5   7   5    8.46    0.33
  -6  -7  -5   11.66    0.40
  -6  -7  -5   11.64    0.42
  -6  -7  -5   11.90    0.42
  -6  -7  -5   11.54    0.47
   6   7   5   11.54    0.42
   6   7   5   11.39    0.36
  -7  -7  -5    0.33    0.06
  -7  -7  -5    0.39    0.07
  -7  -7  -5    0.40    0.06
  -7  -7  -5    0.32    0.10
   7   7   5    0.35    0.05
   7   7   5    0.31    0.07
  -8  -7  -5    1.27    0.11
  -8  -7  -5    1.11    0.10
  -8  -7  -5    1.11    0.14
  -8  -7  -5    0.91    0.10
   8   7   5    1.24    0.09
  -9  -7  -5    0.38    0.12
  -9  -7  -5    0.36    0.07
  -9  -7  -5    0.55    0.08
   9   7   5    0.53    0.07
  10   7   5    0.71    0.08
   2  -8  -5    0.85    0.11
  -2   8   5    0.94    0.12
   1  -8  -5    0.04    0.05
  -1   8   5    0.00    0.07
   0  -8  -5    3.29    0.18
   0   8   5    3.16    0.19
  -1  -8  -5    0.08    0.05
   1   8   5    0.08    0.06
  -2  -8  -5   19.01    0.66
   2   8   5   19.27    0.65
  -3  -8  -5    2.20    0.13
   3   8   5    2.38    0.16
  -4  -8  -5    2.53    0.14
   4   8   5    2.67    0.15
  -5  -8  -5    1.68    0.13
  -5  -8  -5    1.77    0.12
  -5  -8  -5    1.48    0.11
   5   8   5    1.44    0.12
  -6  -8  -5    1.52    0.11
  -6  -8  -5    1.63    0.15
  -6  -8  -5    1.75    0.12
   6   8   5    1.69    0.13
   6   8   5    1.76    0.09
  -7  -8  -5    0.58    0.08
  -7  -8  -5    0.56    0.08
  -7  -8  -5    0.64    0.08
  -7  -8  -5    0.56    0.11
   7   8   5    0.59    0.06
   7   8   5    0.59    0.09
  -8  -8  -5   -0.03    0.04
  -8  -8  -5    0.05    0.05
  -8  -8  -5   -0.04    0.09
   8   8   5   -0.05    0.04
  -9  -8  -5    0.54    0.09
  -9  -8  -5    0.43    0.08
  -9  -8  -5    0.56    0.13
   9   8   5    0.53    0.07
   0  -9  -5    0.02    0.06
   0   9   5   -0.04    0.07
  -1  -9  -5    0.06    0.06
   1   9   5   -0.04    0.06
  -2  -9  -5    1.22    0.11
   2   9   5    1.20    0.12
  -3  -9  -5   -0.01    0.05
   3   9   5    0.04    0.06
  -4  -9  -5    0.09    0.05
   4   9   5    0.15    0.06
  -5  -9  -5    0.03    0.05
  -5  -9  -5    0.12    0.06
   5   9   5    0.14    0.06
  -6  -9  -5   10.88    0.40
  -6  -9  -5   10.27    0.38
   6   9   5    9.72    0.39
   6   9   5   10.13    0.32
  -7  -9  -5    1.74    0.13
  -7  -9  -5    1.47    0.15
  -7  -9  -5    1.50    0.12
   7   9   5    1.52    0.13
   7   9   5    1.44    0.09
  -8  -9  -5    0.60    0.09
  -8  -9  -5    0.57    0.13
  -8  -9  -5    0.68    0.09
   8   9   5    0.55    0.06
  -2 -10  -5    1.89    0.14
   2  10   5    1.84    0.15
  -3 -10  -5    1.01    0.10
   3  10   5    0.75    0.11
  -4 -10  -5    0.14    0.06
   4  10   5    0.14    0.07
  -5 -10  -5    1.55    0.13
  -5 -10  -5    1.65    0.13
   5  10   5    1.63    0.14
  -6 -10  -5    8.75    0.35
  -6 -10  -5    9.01    0.37
  -7 -10  -5    1.43    0.12
  -7 -10  -5    1.29    0.12
  -3 -10   6    0.65    0.12
  -2 -10   6    1.89    0.17
  -1 -10   6    1.69    0.17
  -1 -10   6    1.91    0.15
   5   9  -6    2.80    0.18
   5   9  -6    2.82    0.21
  -5  -9   6    2.96    0.23
   4   9  -6    8.14    0.37
  -4  -9   6    7.62    0.38
  -3  -9   6    4.30    0.26
  -2  -9   6    0.09    0.07
  -1  -9   6    2.94    0.20
  -1  -9   6    3.08    0.19
   0  -9   6    1.56    0.13
   0  -9   6    1.17    0.13
   1  -9   6    0.37    0.09
   1  -9   6    0.49    0.09
   2  -9   6    4.07    0.24
   6   8  -6   -0.02    0.05
   6   8  -6   -0.04    0.07
  -6  -8   6    0.00    0.09
   5   8  -6   -0.07    0.06
   5   8  -6    0.06    0.06
  -5  -8   6    0.01    0.08
   4   8  -6    0.74    0.11
  -4  -8   6    0.88    0.12
  -3  -8   6    2.52    0.19
  -2  -8   6    4.13    0.24
  -1  -8   6    2.65    0.17
  -1  -8   6    2.69    0.18
   0  -8   6    0.25    0.07
   0  -8   6    0.29    0.08
   1  -8   6    2.60    0.17
   1  -8   6    2.83    0.18
   2  -8   6    1.74    0.15
   2  -8   6    1.55    0.14
  -3   8  -6    0.39    0.08
   3  -8   6    0.37    0.09
  -4   8  -6    0.71    0.10
   4  -8   6    1.08    0.13
   7   7  -6    0.08    0.06
   7   7  -6   -0.01    0.07
   6   7  -6    0.02    0.07
   6   7  -6    0.11    0.06
  -6  -7   6    0.00    0.09
   5   7  -6   14.54    0.57
   5   7  -6   13.85    0.52
  -5  -7   6   14.88    0.59
   4   7  -6    1.47    0.14
  -4  -7   6    1.73    0.15
  -3  -7   6    4.41    0.24
  -2  -7   6    0.29    0.08
  -1  -7   6    0.78    0.10
  -1  -7   6    0.60    0.08
   0  -7   6    7.84    0.32
   0  -7   6    7.86    0.35
   1  -7   6    0.65    0.09
   1  -7   6    0.57    0.08
  -2   7  -6    0.24    0.06
   2  -7   6    0.38    0.08
   2  -7   6    0.24    0.08
  -3   7  -6    0.39    0.07
  -3   7  -6    0.34    0.08
   3  -7   6    0.40    0.04
   3  -7   6    0.15    0.07
   3  -7   6    0.32    0.08
  -4   7  -6    0.24    0.07
  -4   7  -6    0.34    0.09
   4  -7   6    0.36    0.04
   4  -7   6    0.42    0.10
  -5   7  -6    4.93    0.26
   5  -7   6    4.72    0.18
   5  -7   6    5.02    0.28
   7   6  -6    0.39    0.10
   7   6  -6    0.37    0.08
  -7  -6   6    0.36    0.11
   6   6  -6    0.09    0.08
   6   6  -6    0.19    0.06
  -6  -6   6    0.12    0.09
   5   6  -6    0.45    0.09
   5   6  -6    0.49    0.07
  -5  -6   6    0.50    0.11
   4   6  -6   -0.01    0.06
  -4  -6   6    0.09    0.07
   3   6  -6    1.60    0.14
  -3  -6   6    1.86    0.15
  -2  -6   6    2.09    0.15
  -1  -6   6    0.05    0.05
  -1  -6   6    0.14    0.06
   0  -6   6    0.16    0.06
   0  -6   6    0.29    0.06
  -1   6  -6    2.22    0.12
   1  -6   6    1.94    0.14
   1  -6   6    2.05    0.14
  -2   6  -6    1.36    0.11
   2  -6   6    1.42    0.13
   2  -6   6    1.32    0.12
  -3   6  -6    3.98    0.20
  -3   6  -6    4.02    0.22
   3  -6   6    4.21    0.22
   3  -6   6    4.10    0.22
  -4   6  -6    4.77    0.25
  -4   6  -6    4.38    0.23
   4  -6   6    4.56    0.16
   4  -6   6    4.43    0.24
  -5   6  -6    3.35    0.20
  -5   6  -6    3.62    0.22
   5  -6   6    3.41    0.22
   5  -6   6    3.70    0.15
  -6   6  -6    0.75    0.11
   6  -6   6    1.01    0.14
   6  -6   6    0.95    0.08
   7   5  -6    0.36    0.08
   7   5  -6    0.28    0.09
  -7  -5   6    0.44    0.11
   6   5  -6    0.17    0.06
   6   5  -6    0.06    0.07
  -6  -5   6    0.23    0.09
   5   5  -6    2.00    0.13
   5   5  -6    2.44    0.17
  -5  -5   6    2.32    0.17
   4   5  -6   37.58    1.29
  -4  -5   6   39.30    1.32
   3   5  -6   13.49    0.50
  -3  -5   6   13.16    0.52
   2   5  -6    0.13    0.06
  -2  -5   6    0.15    0.06
   1   5  -6    8.01    0.33
  -1  -5   6    7.48    0.30
  -1  -5   6    7.62    0.32
   0   5  -6    1.49    0.09
   0  -5   6    1.63    0.12
   0  -5   6    1.35    0.11
  -1   5  -6   11.26    0.38
   1  -5   6   11.32    0.42
   1  -5   6   10.93    0.43
  -2   5  -6    2.80    0.15
   2  -5   6    2.44    0.16
   2  -5   6    2.62    0.17
  -3   5  -6    3.28    0.18
  -3   5  -6    3.27    0.19
   3  -5   6    3.23    0.19
   3  -5   6    3.10    0.18
  -4   5  -6   14.34    0.52
  -4   5  -6   15.14    0.56
   4  -5   6   14.07    0.55
   4  -5   6   14.58    0.43
  -5   5  -6    0.60    0.10
  -5   5  -6    0.63    0.09
   5  -5   6    0.71    0.11
   5  -5   6    0.77    0.06
  -6   5  -6    3.24    0.21
  -6   5  -6    3.38    0.22
   6  -5   6    3.12    0.22
   6  -5   6    3.25    0.14
  -7   5  -6    0.35    0.10
   7  -5   6    0.28    0.11
   7  -5   6    0.40    0.06
   7   4  -6    1.14    0.14
   7   4  -6    0.85    0.10
  -7  -4   6    0.89    0.13
   6   4  -6   -0.02    0.06
   6   4  -6    0.09    0.05
  -6  -4   6    0.05    0.07
   5   4  -6    3.88    0.18
   5   4  -6    4.20    0.24
  -5  -4   6    4.07    0.23
   4   4  -6    4.46    0.24
  -4  -4   6    4.62    0.25
   3   4  -6   56.38    1.85
  -3  -4   6   57.98    1.89
   2   4  -6    0.32    0.06
  -2  -4   6    0.25    0.06
  -1  -4   6    7.73    0.32
   0   4  -6    3.93    0.15
   0  -4   6    3.67    0.19
   0  -4   6    3.89    0.18
  -1   4  -6    0.37    0.05
   1  -4   6    0.42    0.06
   1  -4   6    0.39    0.06
  -2   4  -6    0.49    0.06
   2  -4   6    0.62    0.08
   2  -4   6    0.43    0.07
  -3   4  -6  140.61    4.13
  -3   4  -6  137.66    4.45
   3  -4   6  140.54    4.36
   3  -4   6  137.63    4.46
  -4   4  -6   22.62    0.75
  -4   4  -6   22.46    0.80
   4  -4   6   22.04    0.79
  -5   4  -6    0.45    0.08
  -5   4  -6    0.36    0.08
   5  -4   6    0.39    0.04
   5  -4   6    0.42    0.09
  -6   4  -6    2.83    0.19
  -6   4  -6    3.11    0.21
   6  -4   6    3.15    0.21
   6  -4   6    3.03    0.13
  -7   4  -6    0.36    0.09
  -7   4  -6    0.55    0.12
   7  -4   6    0.36    0.06
   7  -4   6    0.39    0.10
  -8   4  -6   -0.01    0.07
   8  -4   6    0.07    0.09
   8  -4   6   -0.01    0.04
   7   3  -6    0.20    0.06
   7   3  -6    0.30    0.10
  -7  -3   6    0.24    0.09
   6   3  -6    3.93    0.25
   6   3  -6    3.90    0.19
  -6  -3   6    4.11    0.23
   5   3  -6   -0.01    0.04
   5   3  -6   -0.09    0.05
  -5  -3   6   -0.09    0.07
   4   3  -6   15.46    0.60
  -4  -3   6   16.88    0.60
   3   3  -6   26.69    0.91
  -3  -3   6   26.92    0.92
   2   3  -6    2.73    0.15
  -2  -3   6    2.50    0.15
   1   3  -6    0.04    0.02
  -1  -3   6   -0.03    0.04
   0   3  -6   34.02    1.02
   0  -3   6   34.52    1.10
   0  -3   6   33.55    1.14
  -1   3  -6   34.01    1.04
   1  -3   6   34.28    1.14
   1  -3   6   34.03    1.11
  -2   3  -6    4.10    0.17
  -2   3  -6    4.36    0.15
   2  -3   6    4.05    0.19
   2  -3   6    4.28    0.20
  -3   3  -6   10.16    0.36
  -3   3  -6   10.07    0.39
   3  -3   6    9.33    0.37
   3  -3   6   10.17    0.39
  -4   3  -6    2.05    0.13
  -4   3  -6    2.15    0.14
   4  -3   6    1.94    0.14
  -5   3  -6    1.12    0.11
  -5   3  -6    1.28    0.12
   5  -3   6    1.19    0.12
  -6   3  -6   13.18    0.50
  -6   3  -6   13.97    0.54
   6  -3   6   13.09    0.53
   6  -3   6   13.50    0.41
  -7   3  -6    6.62    0.32
  -7   3  -6    5.74    0.29
   7  -3   6    6.28    0.22
   7  -3   6    5.89    0.32
  -8   3  -6    2.17    0.18
  -8   3  -6    2.34    0.21
   8  -3   6    2.13    0.12
   8  -3   6    2.23    0.20
   7   2  -6    0.02    0.06
   7   2  -6    0.03    0.08
   6   2  -6    9.33    0.37
   6   2  -6    9.90    0.45
  -6  -2   6   10.67    0.42
   5   2  -6    0.83    0.08
   5   2  -6    0.78    0.11
  -5  -2   6    0.77    0.10
   4   2  -6    3.11    0.13
   4   2  -6    2.73    0.18
  -4  -2   6    2.70    0.17
   3   2  -6    8.19    0.33
  -3  -2   6    7.87    0.32
  -3  -2   6    7.94    0.26
   2   2  -6   -0.03    0.03
   2   2  -6   -0.02    0.02
  -2  -2   6    0.02    0.02
  -2  -2   6    0.02    0.04
   1   2  -6    0.79    0.05
  -1  -2   6    0.88    0.05
  -1  -2   6    0.72    0.07
   0   2  -6   37.58    1.09
   0  -2   6   35.54    1.20
   0  -2   6   36.01    1.17
  -1   2  -6   62.64    1.83
   1  -2   6   62.03    1.94
   1  -2   6   59.53    1.99
  -2   2  -6    0.29    0.04
   2  -2   6    0.29    0.05
   2  -2   6    0.38    0.05
  -3   2  -6   10.02    0.32
  -3   2  -6    9.85    0.35
  -3   2  -6    9.67    0.38
   3  -2   6    9.70    0.36
  -4   2  -6    1.41    0.12
  -4   2  -6    1.50    0.10
   4  -2   6    1.32    0.11
  -5   2  -6   -0.04    0.03
  -5   2  -6    0.03    0.06
   5  -2   6    0.03    0.05
  -6   2  -6    0.40    0.09
  -6   2  -6    0.49    0.08
   6  -2   6    0.45    0.04
   6  -2   6    0.46    0.09
  -7   2  -6   31.00    1.02
  -7   2  -6   30.69    1.09
   7  -2   6   30.52    0.91
   7  -2   6   30.63    1.08
  -8   2  -6    0.53    0.12
  -8   2  -6    0.42    0.10
   8  -2   6    0.43    0.06
   8  -2   6    0.23    0.10
  -9   2  -6    0.08    0.08
  -9   2  -6   -0.01    0.11
   9  -2   6    0.14    0.05
   9  -2   6   -0.05    0.08
   7   1  -6    0.80    0.10
   7   1  -6    0.87    0.14
   6   1  -6    0.35    0.06
   6   1  -6    0.39    0.10
   5   1  -6    2.83    0.15
   5   1  -6    3.11    0.21
  -5  -1   6    3.24    0.18
   4   1  -6    0.25    0.04
   4   1  -6    0.21    0.07
  -4  -1   6    0.27    0.06
  -4  -1   6    0.25    0.05
   3   1  -6    2.62    0.16
  -3  -1   6    2.89    0.12
  -3  -1   6    2.82    0.15
   2   1  -6    2.13    0.13
   2   1  -6    2.14    0.09
  -2  -1   6    2.02    0.12
  -2  -1   6    2.25    0.10
   1   1  -6    3.47    0.15
   1   1  -6    3.69    0.17
  -1  -1   6    3.77    0.14
  -1  -1   6    3.21    0.16
   0  -1   6    4.37    0.19
   0  -1   6    4.65    0.17
  -1   1  -6   19.98    0.61
   1  -1   6   19.23    0.67
   1  -1   6   19.24    0.65
   1  -1   6   20.30    0.62
  -2   1  -6    1.00    0.07
   2  -1   6    1.15    0.09
   2  -1   6    1.07    0.08
  -3   1  -6    0.89    0.07
  -3   1  -6    0.89    0.09
   3  -1   6    0.76    0.08
  -4   1  -6   36.21    1.19
  -4   1  -6   34.41    1.10
   4  -1   6   35.19    1.15
  -5   1  -6    0.04    0.06
  -5   1  -6    0.02    0.04
   5  -1   6    0.07    0.06
  -6   1  -6    0.71    0.11
  -6   1  -6    0.78    0.09
   6  -1   6    0.73    0.10
  -7   1  -6    1.01    0.13
  -7   1  -6    1.31    0.12
   7  -1   6    1.39    0.08
   7  -1   6    1.48    0.14
  -8   1  -6    7.22    0.36
  -8   1  -6    7.05    0.33
   8  -1   6    6.99    0.25
   8  -1   6    7.04    0.35
  -9   1  -6    0.11    0.08
  -9   1  -6    0.19    0.11
   9  -1   6    0.21    0.05
   9  -1   6    0.20    0.10
   7   0  -6    0.21    0.10
   7   0  -6    0.08    0.06
   6   0  -6    4.75    0.23
   6   0  -6    4.68    0.28
   5   0  -6    0.97    0.09
   5   0  -6    0.74    0.11
  -5   0   6    1.04    0.10
   4   0  -6    0.03    0.05
   4   0  -6    0.03    0.03
  -4   0   6    0.03    0.04
  -4   0   6    0.07    0.05
   3   0  -6    0.02    0.02
   3   0  -6    0.08    0.05
  -3   0   6    0.09    0.04
  -3   0   6    0.02    0.04
   2   0  -6    2.40    0.14
   2   0  -6    2.32    0.11
  -2   0   6    1.86    0.10
  -2   0   6    2.43    0.12
   1   0  -6    0.98    0.06
   1   0  -6    0.96    0.08
  -1   0   6    0.75    0.06
  -1   0   6    0.77    0.07
   0   0  -6    0.79    0.06
   0   0   6    0.88    0.06
   0   0   6    0.75    0.07
  -1   0  -6    0.11    0.04
   1   0   6    0.17    0.03
   1   0   6    0.08    0.04
   1   0   6    0.05    0.03
  -2   0  -6   33.35    1.03
  -2   0  -6   32.17    1.12
   2   0   6   34.00    1.03
   2   0   6   34.65    1.08
   2   0   6   34.78    1.12
  -3   0  -6    2.83    0.13
  -3   0  -6    2.45    0.14
   3   0   6    2.81    0.13
  -4   0  -6    9.54    0.29
  -4   0  -6    8.92    0.36
  -4   0  -6    9.16    0.30
  -4   0  -6    9.07    0.33
  -4   0  -6    9.18    0.30
   4   0   6    9.30    0.34
  -5   0  -6    0.54    0.07
  -5   0  -6    0.51    0.05
  -5   0  -6    0.51    0.09
   5   0   6    0.50    0.07
  -6   0  -6   23.18    0.83
  -6   0  -6   23.42    0.77
   6   0   6   23.15    0.80
  -7   0  -6    0.80    0.12
  -7   0  -6    0.91    0.10
   7   0   6    0.91    0.06
   7   0   6    0.97    0.11
  -8   0  -6    9.50    0.44
  -8   0  -6    9.41    0.40
   8   0   6    9.71    0.32
   8   0   6    9.43    0.42
  -9   0  -6    2.12    0.17
  -9   0  -6    2.49    0.21
   9   0   6    2.49    0.13
   9   0   6    2.57    0.20
 -10   0  -6    0.28    0.14
 -10   0  -6    0.29    0.10
  10   0   6    0.25    0.11
  10   0   6    0.34    0.06
   6  -1  -6   -0.02    0.08
   6  -1  -6    0.07    0.06
  -6   1   6    0.15    0.06
   5  -1  -6    0.25    0.06
   5  -1  -6    0.19    0.09
  -5   1   6    0.24    0.07
   4  -1  -6    0.28    0.08
   4  -1  -6    0.18    0.05
  -4   1   6    0.20    0.06
   3  -1  -6   11.14    0.45
   3  -1  -6   11.51    0.38
  -3   1   6   11.51    0.41
  -3   1   6   11.81    0.40
   2  -1  -6   11.33    0.41
   2  -1  -6   11.66    0.43
  -2   1   6   11.56    0.41
  -2   1   6   11.11    0.40
  -2   1   6   11.17    0.38
   1  -1  -6    0.11    0.03
   1  -1  -6    0.10    0.04
  -1   1   6    0.09    0.04
  -1   1   6    0.15    0.04
  -1   1   6    0.18    0.04
   0  -1  -6    4.67    0.20
   0  -1  -6    4.50    0.19
   0   1   6    4.91    0.19
   0   1   6    4.81    0.18
  -1  -1  -6   25.66    0.92
   1   1   6   27.73    0.89
   1   1   6   26.89    0.83
  -2  -1  -6  201.27    6.48
  -2  -1  -6  204.26    6.68
   2   1   6  207.79    6.00
  -3  -1  -6    0.27    0.06
  -3  -1  -6    0.26    0.04
  -3  -1  -6    0.21    0.05
   3   1   6    0.26    0.05
  -4  -1  -6  106.51    3.27
  -4  -1  -6  112.50    3.27
  -4  -1  -6  105.76    3.48
  -4  -1  -6  106.98    3.22
   4   1   6  110.36    3.38
  -5  -1  -6   31.52    1.03
  -5  -1  -6   32.74    1.02
  -5  -1  -6   32.82    1.12
  -5  -1  -6   34.28    0.97
   5   1   6   33.38    1.08
  -6  -1  -6    6.15    0.24
  -6  -1  -6    6.52    0.23
  -6  -1  -6    6.17    0.26
  -6  -1  -6    6.31    0.30
   6   1   6    5.80    0.27
  -7  -1  -6    5.28    0.25
  -7  -1  -6    4.59    0.27
   7   1   6    4.99    0.25
   7   1   6    5.21    0.17
  -8  -1  -6    3.85    0.22
  -8  -1  -6    3.79    0.25
   8   1   6    3.97    0.15
   8   1   6    3.96    0.23
  -9  -1  -6    0.31    0.11
  -9  -1  -6    0.15    0.08
   9   1   6    0.16    0.09
   9   1   6    0.20    0.05
 -10  -1  -6    0.33    0.13
 -10  -1  -6    0.32    0.10
  10   1   6    0.44    0.12
  10   1   6    0.31    0.06
   6  -2  -6   -0.04    0.05
   6  -2  -6   -0.09    0.08
  -6   2   6    0.03    0.06
   5  -2  -6    0.09    0.05
   5  -2  -6    0.15    0.08
  -5   2   6    0.15    0.07
   4  -2  -6    0.81    0.08
   4  -2  -6    0.69    0.11
  -4   2   6    0.70    0.09
   3  -2  -6    8.51    0.36
   3  -2  -6    8.69    0.30
  -3   2   6    8.34    0.32
   2  -2  -6   26.73    0.85
   2  -2  -6   26.77    0.93
   2  -2  -6   27.32    0.95
  -2   2   6   26.29    0.86
  -2   2   6   30.66    0.96
   1  -2  -6    4.30    0.19
   1  -2  -6    4.13    0.19
  -1   2   6    4.10    0.16
  -1   2   6    4.15    0.18
   0  -2  -6    3.73    0.17
   0  -2  -6    3.80    0.16
   0   2   6    3.50    0.16
   0   2   6    3.61    0.15
   0   2   6    3.96    0.18
  -1  -2  -6    3.21    0.15
  -1  -2  -6    3.30    0.16
  -1  -2  -6    3.58    0.15
   1   2   6    3.90    0.18
   1   2   6    3.57    0.15
  -2  -2  -6    0.36    0.06
  -2  -2  -6    0.42    0.06
   2   2   6    0.50    0.06
   2   2   6    0.24    0.06
  -3  -2  -6   51.28    1.81
  -3  -2  -6   53.87    1.63
  -3  -2  -6   53.45    1.76
   3   2   6   52.84    1.63
   3   2   6   58.05    1.69
  -4  -2  -6    0.36    0.05
  -4  -2  -6    0.35    0.07
  -4  -2  -6    0.35    0.03
  -4  -2  -6    0.31    0.03
  -4  -2  -6    0.34    0.06
   4   2   6    0.31    0.06
   4   2   6    0.46    0.05
  -5  -2  -6    0.25    0.07
  -5  -2  -6    0.19    0.03
  -5  -2  -6    0.25    0.05
  -5  -2  -6    0.23    0.06
  -5  -2  -6    0.17    0.03
   5   2   6    0.08    0.03
  -6  -2  -6    5.08    0.22
  -6  -2  -6    4.63    0.19
  -6  -2  -6    4.56    0.23
  -6  -2  -6    4.76    0.25
  -6  -2  -6    4.95    0.19
   6   2   6    5.08    0.22
  -7  -2  -6   66.67    2.13
  -7  -2  -6   70.20    2.35
  -7  -2  -6   68.45    2.31
  -7  -2  -6   72.66    2.03
   7   2   6   70.70    2.23
  -8  -2  -6    0.69    0.10
  -8  -2  -6    0.55    0.13
  -8  -2  -6    0.37    0.10
   8   2   6    0.61    0.06
   8   2   6    0.57    0.10
  -9  -2  -6    9.92    0.46
  -9  -2  -6    9.56    0.41
   9   2   6   10.05    0.33
   9   2   6   10.45    0.44
 -10  -2  -6    0.22    0.08
 -10  -2  -6    0.30    0.14
  10   2   6    0.36    0.11
  10   2   6    0.28    0.06
   6  -3  -6    0.61    0.14
   6  -3  -6    0.62    0.10
   5  -3  -6   17.66    0.64
   5  -3  -6   18.13    0.70
  -5   3   6   17.63    0.63
   4  -3  -6    0.00    0.04
   4  -3  -6    0.02    0.07
  -4   3   6   -0.11    0.05
   3  -3  -6    1.94    0.16
   3  -3  -6    1.70    0.11
  -3   3   6    2.01    0.14
   2  -3  -6    1.72    0.09
   2  -3  -6    1.85    0.13
   2  -3  -6    1.94    0.13
  -2   3   6    1.79    0.12
   1  -3  -6    0.68    0.07
   1  -3  -6    0.89    0.08
   1  -3  -6    0.61    0.05
  -1   3   6    0.87    0.08
  -1   3   6    0.86    0.09
   0  -3  -6    4.84    0.20
   0  -3  -6    4.72    0.22
   0  -3  -6    4.91    0.18
   0   3   6    5.09    0.23
   0   3   6    4.66    0.20
  -1  -3  -6  171.08    5.27
  -1  -3  -6  170.50    5.38
  -1  -3  -6  166.15    5.57
   1   3   6  162.89    5.01
   1   3   6  179.65    5.58
  -2  -3  -6   37.43    1.15
  -2  -3  -6   35.78    1.20
  -2  -3  -6   36.88    1.25
   2   3   6   37.82    1.26
   2   3   6   35.57    1.12
  -3  -3  -6  100.15    3.35
  -3  -3  -6  104.94    3.47
   3   3   6  108.88    3.47
   3   3   6  105.31    3.12
  -4  -3  -6    3.20    0.17
  -4  -3  -6    2.97    0.12
  -4  -3  -6    3.30    0.12
  -4  -3  -6    3.02    0.15
  -4  -3  -6    3.08    0.17
   4   3   6    3.03    0.15
   4   3   6    3.22    0.12
  -5  -3  -6    0.16    0.05
  -5  -3  -6    0.14    0.04
  -5  -3  -6    0.06    0.06
  -5  -3  -6    0.13    0.03
  -5  -3  -6    0.13    0.03
   5   3   6    0.15    0.04
   5   3   6    0.20    0.05
  -6  -3  -6   31.04    0.91
  -6  -3  -6   30.41    1.07
  -6  -3  -6   29.86    0.97
  -6  -3  -6   29.78    0.96
  -6  -3  -6   30.72    1.06
   6   3   6   31.14    1.00
  -7  -3  -6    0.95    0.10
  -7  -3  -6    0.96    0.08
  -7  -3  -6    0.96    0.09
  -7  -3  -6    1.07    0.11
  -7  -3  -6    0.95    0.13
   7   3   6    0.64    0.09
  -8  -3  -6   54.90    1.70
  -8  -3  -6   55.46    1.86
  -8  -3  -6   54.92    1.87
   8   3   6   54.18    1.78
   8   3   6   53.91    1.57
  -9  -3  -6    0.38    0.08
  -9  -3  -6    0.38    0.12
   9   3   6    0.40    0.10
   9   3   6    0.30    0.05
 -10  -3  -6    4.17    0.28
 -10  -3  -6    3.93    0.24
  10   3   6    4.18    0.18
  10   3   6    4.49    0.27
   5  -4  -6    3.92    0.22
   5  -4  -6    4.08    0.28
  -5   4   6    3.89    0.22
   4  -4  -6    5.41    0.29
   4  -4  -6    4.54    0.23
  -4   4   6    5.01    0.25
   3  -4  -6   15.56    0.58
   3  -4  -6   14.14    0.52
  -3   4   6   14.56    0.52
   2  -4  -6    0.50    0.08
   2  -4  -6    0.57    0.07
   2  -4  -6    0.46    0.08
  -2   4   6    0.58    0.08
   1  -4  -6    2.88    0.13
   1  -4  -6    3.07    0.17
   1  -4  -6    3.01    0.17
  -1   4   6    2.91    0.16
   0  -4  -6    0.46    0.05
   0  -4  -6    0.45    0.06
   0  -4  -6    0.46    0.07
   0   4   6    0.35    0.06
  -1  -4  -6    1.56    0.12
  -1  -4  -6    1.49    0.08
  -1  -4  -6    1.43    0.09
  -1  -4  -6    1.38    0.07
   1   4   6    1.51    0.11
  -2  -4  -6   34.30    1.05
  -2  -4  -6   34.59    1.02
  -2  -4  -6   34.68    1.02
  -2  -4  -6   31.88    1.09
  -2  -4  -6   32.64    1.15
   2   4   6   32.02    1.04
  -3  -4  -6    1.09    0.06
  -3  -4  -6    1.20    0.10
   3   4   6    1.10    0.09
  -4  -4  -6    0.05    0.05
  -4  -4  -6    0.03    0.02
  -4  -4  -6    0.21    0.06
   4   4   6    0.03    0.04
  -5  -4  -6    0.00    0.02
  -5  -4  -6   -0.02    0.03
  -5  -4  -6    0.00    0.05
  -5  -4  -6    0.02    0.06
   5   4   6    0.00    0.04
  -6  -4  -6    2.70    0.18
  -6  -4  -6    2.74    0.15
  -6  -4  -6    2.83    0.13
  -6  -4  -6    2.76    0.17
   6   4   6    2.86    0.16
  -7  -4  -6    0.15    0.09
  -7  -4  -6    0.15    0.05
  -7  -4  -6    0.13    0.04
  -7  -4  -6    0.16    0.05
  -7  -4  -6    0.26    0.07
  -8  -4  -6   18.76    0.72
  -8  -4  -6   19.20    0.60
  -8  -4  -6   18.37    0.63
  -8  -4  -6   18.52    0.65
   8   4   6   18.31    0.56
  -9  -4  -6    0.25    0.11
  -9  -4  -6    0.23    0.07
   9   4   6    0.30    0.05
 -10  -4  -6    6.86    0.37
 -10  -4  -6    6.80    0.32
  10   4   6    6.34    0.24
   4  -5  -6    0.04    0.09
   4  -5  -6    0.04    0.06
  -4   5   6   -0.02    0.07
   3  -5  -6    1.03    0.13
   3  -5  -6    0.97    0.10
  -3   5   6    0.84    0.10
   2  -5  -6    0.53    0.08
   2  -5  -6    0.58    0.10
   2  -5  -6    0.60    0.10
  -2   5   6    0.60    0.08
   1  -5  -6    0.03    0.04
   1  -5  -6   -0.04    0.05
  -1   5   6   -0.04    0.05
   0  -5  -6    2.04    0.15
   0  -5  -6    1.80    0.11
   0   5   6    2.03    0.13
  -1  -5  -6   31.72    0.98
  -1  -5  -6   31.02    1.10
   1   5   6   30.91    0.99
  -2  -5  -6   10.27    0.35
  -2  -5  -6   10.31    0.37
  -2  -5  -6   10.67    0.42
   2   5   6   10.37    0.38
  -3  -5  -6    3.18    0.14
  -3  -5  -6    3.01    0.18
  -3  -5  -6    3.36    0.16
   3   5   6    3.31    0.16
  -4  -5  -6    7.80    0.28
  -4  -5  -6    8.44    0.35
  -4  -5  -6    7.81    0.32
   4   5   6    8.03    0.31
  -5  -5  -6    0.77    0.08
  -5  -5  -6    0.75    0.10
  -5  -5  -6    0.81    0.10
  -5  -5  -6    0.90    0.07
   5   5   6    0.70    0.08
  -6  -5  -6    0.61    0.07
  -6  -5  -6    0.56    0.10
  -6  -5  -6    0.69    0.09
  -6  -5  -6    0.62    0.06
   6   5   6    0.62    0.08
  -7  -5  -6    5.32    0.26
  -7  -5  -6    5.66    0.24
  -7  -5  -6    5.39    0.22
  -7  -5  -6    5.44    0.28
  -7  -5  -6    5.37    0.22
  -8  -5  -6   10.85    0.41
  -8  -5  -6   10.51    0.39
  -8  -5  -6   10.30    0.46
  -8  -5  -6   10.37    0.37
   8   5   6   10.33    0.32
  -9  -5  -6   -0.02    0.04
  -9  -5  -6   -0.02    0.05
  -9  -5  -6   -0.04    0.10
   9   5   6    0.01    0.04
 -10  -5  -6    2.34    0.22
 -10  -5  -6    2.18    0.17
  10   5   6    2.05    0.11
   3  -6  -6    0.47    0.09
  -3   6   6    0.45    0.09
   2  -6  -6    3.99    0.21
  -2   6   6    4.26    0.22
   1  -6  -6    0.26    0.06
  -1   6   6    0.25    0.07
   0  -6  -6    0.32    0.06
   0   6   6    0.29    0.07
  -1  -6  -6    0.11    0.05
   1   6   6    0.07    0.06
  -2  -6  -6   33.89    1.23
  -2  -6  -6   35.35    1.10
   2   6   6   35.06    1.10
  -3  -6  -6   16.77    0.62
  -3  -6  -6   16.70    0.56
  -3  -6  -6   15.53    0.54
   3   6   6   15.47    0.55
  -4  -6  -6    0.23    0.06
  -4  -6  -6    0.22    0.07
  -4  -6  -6    0.18    0.04
  -5  -6  -6    9.09    0.38
  -5  -6  -6    9.30    0.33
   5   6   6    9.32    0.35
  -6  -6  -6    0.36    0.06
  -6  -6  -6    0.33    0.09
  -6  -6  -6    0.42    0.06
   6   6   6    0.36    0.07
  -7  -6  -6    1.16    0.09
  -7  -6  -6    1.26    0.10
  -7  -6  -6    1.13    0.13
   7   6   6    1.23    0.11
  -8  -6  -6    5.51    0.25
  -8  -6  -6    4.83    0.28
  -8  -6  -6    5.04    0.22
  -8  -6  -6    5.24    0.23
   8   6   6    5.06    0.17
  -9  -6  -6   -0.10    0.09
  -9  -6  -6    0.03    0.05
  -9  -6  -6   -0.05    0.04
  -9  -6  -6   -0.05    0.05
   9   6   6    0.02    0.04
 -10  -6  -6    0.15    0.11
 -10  -6  -6    0.11    0.07
  10   6   6    0.09    0.05
   2  -7  -6    1.08    0.11
  -2   7   6    1.23    0.13
   1  -7  -6    8.07    0.33
  -1   7   6    7.78    0.34
   0  -7  -6    0.01    0.05
   0   7   6   -0.02    0.05
  -1  -7  -6    1.95    0.13
   1   7   6    1.93    0.14
  -2  -7  -6    0.40    0.07
   2   7   6    0.41    0.08
  -3  -7  -6   11.52    0.41
   3   7   6   11.11    0.42
  -4  -7  -6    1.60    0.10
   4   7   6    1.53    0.12
  -5  -7  -6   24.44    0.82
  -5  -7  -6   22.27    0.76
   5   7   6   22.85    0.77
  -6  -7  -6    2.78    0.16
  -6  -7  -6    2.54    0.14
  -6  -7  -6    2.70    0.18
   6   7   6    2.63    0.16
  -7  -7  -6    1.25    0.11
  -7  -7  -6    1.16    0.10
  -7  -7  -6    0.87    0.12
   7   7   6    1.21    0.12
  -8  -7  -6    0.05    0.05
  -8  -7  -6    0.05    0.05
  -8  -7  -6    0.01    0.05
  -8  -7  -6    0.02    0.08
  -9  -7  -6    1.65    0.13
  -9  -7  -6    1.66    0.13
  -9  -7  -6    1.48    0.13
  -9  -7  -6    1.51    0.17
 -10  -7  -6    1.56    0.13
   1  -8  -6    1.53    0.13
  -1   8   6    1.64    0.15
   0  -8  -6   -0.05    0.05
   0   8   6    0.03    0.07
  -1  -8  -6    0.63    0.08
   1   8   6    0.52    0.09
  -2  -8  -6    0.07    0.05
   2   8   6    0.01    0.05
  -3  -8  -6    2.69    0.15
   3   8   6    2.46    0.16
  -4  -8  -6    4.86    0.22
   4   8   6    4.87    0.23
  -5  -8  -6    2.06    0.13
   5   8   6    1.97    0.14
  -6  -8  -6   12.63    0.45
  -6  -8  -6   12.17    0.49
   6   8   6   11.69    0.45
  -7  -8  -6    1.82    0.14
  -7  -8  -6    1.82    0.17
  -7  -8  -6    2.00    0.13
   7   8   6    1.56    0.14
  -8  -8  -6    1.24    0.11
  -8  -8  -6    1.43    0.12
  -8  -8  -6    1.42    0.11
  -8  -8  -6    1.38    0.15
   8   8   6    1.19    0.12
  -9  -8  -6    3.09    0.24
  -9  -8  -6    3.16    0.18
  -9  -8  -6    3.33    0.19
   0  -9  -6    0.24    0.08
   0   9   6    0.31    0.09
  -1  -9  -6    0.52    0.08
   1   9   6    0.55    0.10
  -2  -9  -6    0.81    0.09
   2   9   6    0.65    0.10
  -3  -9  -6    1.57    0.12
   3   9   6    1.74    0.15
  -4  -9  -6    0.04    0.05
   4   9   6   -0.01    0.06
  -5  -9  -6    0.16    0.06
   5   9   6    0.17    0.06
  -6  -9  -6    0.02    0.05
   6   9   6    0.10    0.06
  -7  -9  -6    0.80    0.10
  -7  -9  -6    0.75    0.09
   7   9   6    0.73    0.10
  -8  -9  -6    0.33    0.07
  -8  -9  -6    0.21    0.11
  -8  -9  -6    0.38    0.07
  -3 -10  -6    0.02    0.06
   3  10   6   -0.10    0.06
  -4 -10  -6    0.32    0.07
   4  10   6    0.27    0.08
  -5 -10  -6   -0.02    0.05
   5  10   6    0.16    0.07
  -6 -10  -6    0.07    0.06
   6  10   6    0.01    0.06
  -7 -10  -6    1.31    0.12
   4   9  -7    0.51    0.11
  -4  -9   7    0.70    0.13
  -3  -9   7    1.47    0.15
  -2  -9   7    1.04    0.13
  -1  -9   7    1.01    0.13
  -1  -9   7    0.81    0.10
   0  -9   7    0.16    0.07
   0  -9   7    0.09    0.08
   1  -9   7    2.48    0.19
   1  -9   7    2.36    0.18
   2  -9   7    0.22    0.09
   5   8  -7    2.30    0.19
   5   8  -7    2.08    0.15
  -5  -8   7    2.15    0.19
   4   8  -7    2.96    0.21
  -4  -8   7    3.09    0.22
  -3  -8   7    0.42    0.10
  -2  -8   7    1.73    0.16
  -1  -8   7    0.17    0.07
  -1  -8   7    0.27    0.08
   0  -8   7    2.24    0.18
   0  -8   7    2.41    0.16
   1  -8   7    0.03    0.06
   1  -8   7   -0.02    0.06
   2  -8   7    2.17    0.17
   2  -8   7    2.31    0.18
  -3   8  -7    6.91    0.33
   3  -8   7    6.58    0.33
   3  -8   7    6.72    0.33
  -4   8  -7    0.05    0.06
   6   7  -7    0.16    0.06
   6   7  -7    0.11    0.09
  -6  -7   7    0.12    0.10
   5   7  -7    0.65    0.11
   5   7  -7    0.53    0.08
  -5  -7   7    0.55    0.11
   4   7  -7    2.44    0.18
  -4  -7   7    2.39    0.19
   3   7  -7    0.00    0.06
  -3  -7   7   -0.04    0.07
  -2  -7   7    0.59    0.10
  -1  -7   7    2.32    0.15
  -1  -7   7    2.57    0.18
   0  -7   7    3.57    0.21
   0  -7   7    3.50    0.19
   1  -7   7    3.36    0.19
   1  -7   7    3.41    0.20
   2  -7   7   10.73    0.43
   2  -7   7   10.74    0.45
  -3   7  -7    0.30    0.07
  -3   7  -7    0.37    0.09
   3  -7   7    0.16    0.07
   3  -7   7    0.39    0.09
  -4   7  -7    0.14    0.08
  -4   7  -7    0.09    0.06
   4  -7   7    0.10    0.08
  -5   7  -7    5.19    0.27
   5  -7   7    5.93    0.31
   6   6  -7    0.52    0.11
   6   6  -7    0.79    0.09
  -6  -6   7    0.71    0.13
   5   6  -7    5.72    0.25
   5   6  -7    5.88    0.30
  -5  -6   7    5.91    0.31
   4   6  -7    6.24    0.30
  -4  -6   7    5.92    0.31
   3   6  -7   -0.04    0.05
  -3  -6   7    0.03    0.06
  -2  -6   7    2.96    0.19
  -1  -6   7   12.54    0.47
  -1  -6   7   12.74    0.50
   0  -6   7    0.56    0.08
   0  -6   7    0.56    0.09
   1  -6   7    0.08    0.06
   1  -6   7    0.09    0.06
  -2   6  -7    0.30    0.06
   2  -6   7    0.22    0.08
   2  -6   7    0.22    0.07
  -3   6  -7    2.55    0.15
   3  -6   7    2.38    0.17
   3  -6   7    2.48    0.17
  -4   6  -7    2.76    0.19
  -4   6  -7    2.51    0.16
   4  -6   7    2.65    0.19
  -5   6  -7    1.55    0.14
  -5   6  -7    1.70    0.16
   5  -6   7    1.83    0.16
  -6   6  -7    9.27    0.40
   6  -6   7    8.93    0.43
   7   5  -7    0.12    0.06
   7   5  -7    0.15    0.09
   6   5  -7    1.22    0.14
   6   5  -7    1.48    0.11
  -6  -5   7    1.48    0.15
   5   5  -7    0.43    0.10
   5   5  -7    0.50    0.07
  -5  -5   7    0.24    0.10
   4   5  -7    0.08    0.06
  -4  -5   7    0.11    0.08
   3   5  -7    2.27    0.17
  -3  -5   7    2.61    0.18
  -2  -5   7   -0.04    0.05
  -1  -5   7    0.23    0.06
   0  -5   7    0.00    0.04
   0  -5   7    0.04    0.05
  -1   5  -7    8.51    0.30
   1  -5   7    7.94    0.34
   1  -5   7    8.05    0.33
  -2   5  -7   27.45    0.86
   2  -5   7   27.06    0.94
   2  -5   7   26.38    0.91
  -3   5  -7   87.05    2.62
   3  -5   7   87.07    2.77
   3  -5   7   86.52    2.83
  -4   5  -7    3.84    0.20
  -4   5  -7    3.74    0.22
   4  -5   7    4.03    0.22
  -5   5  -7    2.13    0.16
  -5   5  -7    2.22    0.17
   5  -5   7    2.04    0.17
  -6   5  -7    0.81    0.12
  -6   5  -7    0.53    0.10
   6  -5   7    0.62    0.12
  -7   5  -7    0.18    0.09
  -7   5  -7    0.03    0.10
   7  -5   7    0.12    0.10
   7   4  -7    0.02    0.05
   7   4  -7   -0.04    0.07
  -7  -4   7   -0.05    0.07
   6   4  -7    0.66    0.08
   6   4  -7    0.60    0.11
  -6  -4   7    0.89    0.12
   5   4  -7    0.83    0.08
   5   4  -7    1.06    0.12
  -5  -4   7    1.10    0.13
   4   4  -7   19.97    0.73
  -4  -4   7   19.86    0.73
   3   4  -7   56.23    1.84
  -3  -4   7   56.96    1.88
  -2  -4   7    0.21    0.07
  -1  -4   7    7.51    0.32
   0   4  -7    3.65    0.14
   0  -4   7    3.57    0.18
   0  -4   7    3.64    0.19
  -1   4  -7    4.34    0.18
   1  -4   7    4.50    0.21
   1  -4   7    4.37    0.22
  -2   4  -7    2.35    0.13
   2  -4   7    2.28    0.15
   2  -4   7    1.96    0.13
  -3   4  -7   34.31    1.06
   3  -4   7   33.77    1.15
   3  -4   7   32.49    1.11
  -4   4  -7   18.22    0.63
  -4   4  -7   19.09    0.68
   4  -4   7   18.57    0.67
  -5   4  -7    8.21    0.34
  -5   4  -7    8.01    0.36
   5  -4   7    7.70    0.35
  -6   4  -7    1.68    0.16
  -6   4  -7    1.66    0.14
   6  -4   7    1.82    0.17
  -7   4  -7    4.17    0.25
  -7   4  -7    5.15    0.29
   7  -4   7    4.42    0.27
  -8   4  -7    0.17    0.09
  -8   4  -7   -0.04    0.11
   8  -4   7    0.16    0.10
   7   3  -7    0.11    0.09
   7   3  -7    0.07    0.06
   6   3  -7    0.67    0.12
   6   3  -7    0.65    0.08
  -6  -3   7    0.79    0.11
   5   3  -7    0.12    0.07
   5   3  -7    0.05    0.04
  -5  -3   7   -0.04    0.07
   4   3  -7    0.07    0.06
  -4  -3   7   -0.05    0.07
   3   3  -7    4.77    0.25
  -3  -3   7    5.28    0.26
   2   3  -7    0.00    0.05
  -2  -3   7   -0.03    0.05
   1   3  -7    0.14    0.02
  -1  -3   7    0.07    0.05
   0   3  -7    2.52    0.11
   0  -3   7    2.55    0.14
   0  -3   7    2.49    0.15
  -1   3  -7    0.02    0.03
   1  -3   7    0.02    0.04
   1  -3   7   -0.05    0.03
  -2   3  -7    3.40    0.15
   2  -3   7    3.38    0.17
   2  -3   7    3.25    0.18
  -3   3  -7    0.76    0.09
  -3   3  -7    0.72    0.08
   3  -3   7    0.75    0.09
   3  -3   7    0.74    0.09
  -4   3  -7    0.68    0.10
  -4   3  -7    0.54    0.08
   4  -3   7    0.59    0.09
  -5   3  -7    0.66    0.08
  -5   3  -7    0.73    0.10
   5  -3   7    0.61    0.09
  -6   3  -7    0.97    0.11
  -6   3  -7    1.03    0.12
   6  -3   7    0.90    0.12
  -7   3  -7    5.96    0.30
  -7   3  -7    6.57    0.33
   7  -3   7    5.89    0.31
  -8   3  -7    0.95    0.15
  -8   3  -7    0.84    0.12
   8  -3   7    0.78    0.13
   7   2  -7   -0.04    0.05
   7   2  -7    0.02    0.08
   6   2  -7    2.22    0.19
   6   2  -7    1.69    0.12
   5   2  -7   -0.03    0.06
   5   2  -7    0.00    0.04
  -5  -2   7   -0.03    0.07
   4   2  -7    0.08    0.07
   4   2  -7    0.07    0.03
  -4  -2   7    0.00    0.07
   3   2  -7   16.85    0.63
  -3  -2   7   17.95    0.63
   2   2  -7    6.17    0.24
   2   2  -7    6.46    0.28
  -2  -2   7    6.82    0.22
  -2  -2   7    6.48    0.28
   1   2  -7    1.99    0.09
  -1  -2   7    2.01    0.09
  -1  -2   7    1.84    0.12
   0   2  -7    0.12    0.03
   0  -2   7    0.12    0.05
   0  -2   7    0.08    0.03
  -1   2  -7    1.86    0.10
   1  -2   7    1.86    0.11
   1  -2   7    1.82    0.12
  -2   2  -7   75.02    2.20
   2  -2   7   72.69    2.32
   2  -2   7   72.58    2.39
  -3   2  -7   17.73    0.52
  -3   2  -7   17.24    0.56
  -3   2  -7   15.88    0.61
   3  -2   7   16.37    0.58
  -4   2  -7   25.00    0.90
  -4   2  -7   26.94    0.84
   4  -2   7   25.62    0.87
  -5   2  -7    9.46    0.36
  -5   2  -7    8.35    0.38
   5  -2   7    9.26    0.37
  -6   2  -7    0.62    0.09
  -6   2  -7    0.81    0.11
   6  -2   7    0.72    0.10
  -7   2  -7    5.04    0.26
  -7   2  -7    5.07    0.28
   7  -2   7    5.12    0.28
  -8   2  -7    6.94    0.36
  -8   2  -7    6.67    0.33
   8  -2   7    6.73    0.34
  -9   2  -7   -0.03    0.11
  -9   2  -7    0.02    0.07
   9  -2   7    0.11    0.10
   7   1  -7    0.00    0.06
   7   1  -7    0.03    0.08
   6   1  -7    1.19    0.11
   6   1  -7    1.25    0.15
   5   1  -7   15.69    0.62
   5   1  -7   15.37    0.53
   4   1  -7    0.52    0.09
   4   1  -7    0.48    0.05
  -4  -1   7    0.56    0.08
   3   1  -7    0.28    0.07
  -3  -1   7    0.35    0.06
  -3  -1   7    0.25    0.05
   2   1  -7    0.00    0.04
   2   1  -7    0.04    0.03
  -2  -1   7    0.02    0.03
  -2  -1   7    0.02    0.04
   1   1  -7   19.32    0.67
   1   1  -7   19.01    0.68
  -1  -1   7   19.88    0.68
  -1  -1   7   20.51    0.61
   0   1  -7    0.48    0.06
   0  -1   7    0.52    0.05
   0  -1   7    0.46    0.06
  -1   1  -7   57.26    1.74
   1  -1   7   57.92    1.90
   1  -1   7   59.05    1.75
   1  -1   7   58.67    1.84
  -2   1  -7    0.09    0.03
   2  -1   7    0.03    0.03
   2  -1   7    0.05    0.04
  -3   1  -7    0.24    0.04
  -3   1  -7    0.24    0.06
   3  -1   7    0.28    0.05
  -4   1  -7    3.36    0.12
  -4   1  -7    3.00    0.18
  -4   1  -7    3.13    0.16
   4  -1   7    3.30    0.17
  -5   1  -7   10.59    0.39
  -5   1  -7   10.61    0.43
   5  -1   7   10.29    0.40
  -6   1  -7    5.09    0.27
  -6   1  -7    4.92    0.24
   6  -1   7    5.20    0.25
  -7   1  -7    0.16    0.09
  -7   1  -7    0.27    0.07
   7  -1   7    0.19    0.08
  -8   1  -7   -0.10    0.08
  -8   1  -7    0.04    0.06
   8  -1   7    0.05    0.08
  -9   1  -7    3.23    0.24
  -9   1  -7    2.71    0.20
   9  -1   7    3.14    0.23
   6   0  -7    2.41    0.21
   6   0  -7    2.02    0.14
   5   0  -7    0.38    0.10
   5   0  -7    0.43    0.06
   4   0  -7    1.15    0.12
   4   0  -7    0.90    0.08
   3   0  -7    0.02    0.05
  -3   0   7    0.01    0.05
  -3   0   7    0.03    0.03
   2   0  -7    0.19    0.04
   2   0  -7    0.24    0.06
  -2   0   7    0.22    0.05
  -2   0   7    0.12    0.04
   1   0  -7   23.14    0.78
   1   0  -7   23.41    0.80
  -1   0   7   23.45    0.79
  -1   0   7   22.87    0.72
   0   0  -7    4.92    0.21
   0   0  -7    5.11    0.21
   0   0   7    5.08    0.21
   0   0   7    5.19    0.19
  -1   0  -7   79.40    2.68
   1   0   7   80.84    2.60
   1   0   7   82.41    2.41
  -2   0  -7    0.09    0.03
  -2   0  -7    0.03    0.04
   2   0   7    0.05    0.03
   2   0   7    0.05    0.04
  -3   0  -7   -0.02    0.04
  -3   0  -7    0.04    0.03
   3   0   7    0.10    0.04
   3   0   7   -0.04    0.04
  -4   0  -7   34.72    1.20
  -4   0  -7   35.70    1.11
   4   0   7   36.37    1.15
  -5   0  -7   25.30    0.80
  -5   0  -7   25.04    0.90
  -5   0  -7   25.35    0.82
   5   0   7   25.88    0.85
  -6   0  -7   17.71    0.60
  -6   0  -7   17.07    0.65
   6   0   7   17.08    0.62
  -7   0  -7    1.86    0.15
  -7   0  -7    1.87    0.17
   7   0   7    1.99    0.15
  -8   0  -7   21.97    0.78
  -8   0  -7   23.54    0.85
   8   0   7   21.47    0.81
  -9   0  -7   -0.06    0.06
  -9   0  -7    0.12    0.10
   9   0   7    0.13    0.09
 -10   0  -7    1.84    0.18
 -10   0  -7    2.32    0.23
  10   0   7    1.94    0.19
   6  -1  -7    0.01    0.08
   6  -1  -7    0.03    0.05
   5  -1  -7    0.07    0.05
   5  -1  -7    0.00    0.07
  -5   1   7   -0.03    0.05
   4  -1  -7    1.23    0.13
   4  -1  -7    1.11    0.09
  -4   1   7    1.16    0.10
   3  -1  -7    0.09    0.06
   3  -1  -7    0.26    0.04
  -3   1   7   -0.01    0.04
   2  -1  -7   33.80    1.13
   2  -1  -7   33.89    1.14
  -2   1   7   33.52    1.04
  -2   1   7   33.94    1.11
   1  -1  -7    0.52    0.07
   1  -1  -7    0.51    0.06
  -1   1   7    0.45    0.06
  -1   1   7    0.47    0.05
   0  -1  -7    8.60    0.33
   0  -1  -7    8.65    0.32
   0   1   7    8.37    0.30
   0   1   7    8.32    0.31
  -1  -1  -7    0.09    0.04
   1   1   7    0.15    0.04
   1   1   7    0.01    0.03
  -2  -1  -7   56.86    1.83
  -2  -1  -7   57.41    1.77
   2   1   7   46.58    1.70
   2   1   7   56.88    1.64
  -3  -1  -7   14.79    0.54
  -3  -1  -7   15.29    0.55
  -3  -1  -7   15.16    0.49
   3   1   7   13.54    0.49
   3   1   7   15.48    0.50
  -4  -1  -7   22.66    0.83
  -4  -1  -7   22.76    0.81
  -4  -1  -7   22.91    0.74
   4   1   7   23.07    0.75
   4   1   7   24.31    0.76
  -5  -1  -7    3.43    0.13
  -5  -1  -7    3.54    0.17
  -5  -1  -7    3.56    0.20
   5   1   7    3.63    0.17
  -6  -1  -7   -0.02    0.04
  -6  -1  -7    0.01    0.03
  -6  -1  -7    0.08    0.08
   6   1   7   -0.10    0.05
  -7  -1  -7   22.73    0.77
  -7  -1  -7   21.96    0.84
   7   1   7   23.90    0.80
  -8  -1  -7    5.04    0.26
  -8  -1  -7    5.35    0.30
   8   1   7    5.11    0.26
  -9  -1  -7    0.15    0.11
  -9  -1  -7    0.16    0.07
   9   1   7    0.16    0.09
 -10  -1  -7    5.27    0.28
 -10  -1  -7    5.23    0.32
  10   1   7    5.28    0.30
   6  -2  -7    0.25    0.08
   5  -2  -7    0.58    0.11
   5  -2  -7    0.50    0.08
  -5   2   7    0.52    0.09
   4  -2  -7    0.16    0.08
   4  -2  -7    0.35    0.06
  -4   2   7    0.20    0.07
   3  -2  -7    3.02    0.14
   3  -2  -7    3.27    0.20
  -3   2   7    2.95    0.16
   2  -2  -7    0.59    0.08
   2  -2  -7    0.67    0.08
   2  -2  -7    0.70    0.05
  -2   2   7    0.74    0.08
   1  -2  -7    0.08    0.05
   1  -2  -7    0.04    0.05
  -1   2   7    0.05    0.05
  -1   2   7    0.02    0.03
  -1   2   7    0.15    0.03
   0  -2  -7    2.70    0.14
   0  -2  -7    3.03    0.15
   0   2   7    2.85    0.14
   0   2   7    2.95    0.13
   0   2   7    3.00    0.16
  -1  -2  -7   12.86    0.48
  -1  -2  -7   13.05    0.44
  -1  -2  -7   12.48    0.45
   1   2   7   11.95    0.43
   1   2   7   13.80    0.49
  -2  -2  -7    1.70    0.11
  -2  -2  -7    1.47    0.11
   2   2   7    1.77    0.11
  -3  -2  -7    0.04    0.04
  -3  -2  -7    0.12    0.06
   3   2   7    0.06    0.04
   3   2   7    0.12    0.03
  -4  -2  -7   10.44    0.38
  -4  -2  -7   10.07    0.41
  -4  -2  -7   10.84    0.41
   4   2   7   10.14    0.38
   4   2   7   11.13    0.37
  -5  -2  -7   10.90    0.36
  -5  -2  -7   11.34    0.44
  -5  -2  -7   11.04    0.40
  -5  -2  -7   10.14    0.43
   5   2   7   11.56    0.39
   5   2   7   10.58    0.40
  -6  -2  -7    0.15    0.05
  -6  -2  -7    0.15    0.06
  -6  -2  -7    0.17    0.04
  -6  -2  -7    0.17    0.08
   6   2   7    0.18    0.05
  -7  -2  -7   13.21    0.52
  -7  -2  -7   12.78    0.47
  -7  -2  -7   12.55    0.53
  -7  -2  -7   12.89    0.45
   7   2   7   13.01    0.48
  -8  -2  -7    0.27    0.07
  -8  -2  -7    0.15    0.10
   8   2   7    0.32    0.08
  -9  -2  -7    0.51    0.13
  -9  -2  -7    0.46    0.09
   9   2   7    0.44    0.10
 -10  -2  -7   -0.14    0.10
 -10  -2  -7    0.07    0.07
  10   2   7   -0.07    0.07
   5  -3  -7    0.07    0.06
   5  -3  -7    0.09    0.09
  -5   3   7    0.08    0.08
   4  -3  -7    0.02    0.05
   4  -3  -7   -0.04    0.07
  -4   3   7   -0.01    0.06
   3  -3  -7    0.02    0.04
   3  -3  -7    0.11    0.07
  -3   3   7    0.05    0.06
   2  -3  -7   24.39    0.84
   2  -3  -7   23.82    0.77
  -2   3   7   24.08    0.78
   1  -3  -7    0.46    0.07
   1  -3  -7    0.53    0.07
   1  -3  -7    0.51    0.04
  -1   3   7    0.60    0.07
   0  -3  -7    2.30    0.13
   0  -3  -7    2.08    0.13
   0   3   7    2.08    0.13
  -1  -3  -7    1.37    0.09
  -1  -3  -7    1.60    0.12
  -1  -3  -7    1.40    0.09
   1   3   7    1.51    0.11
  -2  -3  -7   20.61    0.66
  -2  -3  -7   20.52    0.69
  -2  -3  -7   20.64    0.73
   2   3   7   19.29    0.65
  -3  -3  -7    5.57    0.24
  -3  -3  -7    5.27    0.24
   3   3   7    5.22    0.22
  -4  -3  -7    2.07    0.08
  -4  -3  -7    2.11    0.14
  -4  -3  -7    2.25    0.15
  -4  -3  -7    2.11    0.13
   4   3   7    2.34    0.10
   4   3   7    1.92    0.13
  -5  -3  -7    0.53    0.08
  -5  -3  -7    0.42    0.08
  -5  -3  -7    0.33    0.06
  -5  -3  -7    0.43    0.04
   5   3   7    0.51    0.05
   5   3   7    0.37    0.07
  -6  -3  -7    1.87    0.14
  -6  -3  -7    1.83    0.10
  -6  -3  -7    1.76    0.15
  -6  -3  -7    2.07    0.13
   6   3   7    2.06    0.12
  -7  -3  -7   15.70    0.55
  -7  -3  -7   16.62    0.60
  -7  -3  -7   14.99    0.60
  -7  -3  -7   14.86    0.52
   7   3   7   14.72    0.54
  -8  -3  -7    0.83    0.10
  -8  -3  -7    0.66    0.13
  -8  -3  -7    0.84    0.08
   8   3   7    0.70    0.10
  -9  -3  -7    0.04    0.07
  -9  -3  -7    0.04    0.10
   9   3   7    0.08    0.07
 -10  -3  -7    0.10    0.07
 -10  -3  -7   -0.09    0.10
  10   3   7    0.08    0.09
   4  -4  -7    2.29    0.16
   4  -4  -7    2.72    0.22
  -4   4   7    2.60    0.18
   3  -4  -7   -0.07    0.07
   3  -4  -7    0.01    0.05
  -3   4   7   -0.05    0.06
   2  -4  -7    2.38    0.13
   2  -4  -7    2.45    0.17
  -2   4   7    2.53    0.16
   1  -4  -7    3.72    0.20
   1  -4  -7    3.55    0.19
   1  -4  -7    3.52    0.15
  -1   4   7    3.80    0.18
   0  -4  -7    1.79    0.13
   0  -4  -7    1.35    0.11
   0  -4  -7    1.32    0.07
   0   4   7    1.56    0.12
  -1  -4  -7   20.97    0.68
  -1  -4  -7   20.30    0.75
   1   4   7   20.33    0.67
  -2  -4  -7   12.12    0.46
  -2  -4  -7   11.63    0.42
   2   4   7   11.53    0.41
  -3  -4  -7    1.39    0.06
  -3  -4  -7    1.41    0.11
  -3  -4  -7    1.24    0.11
   3   4   7    1.20    0.10
  -4  -4  -7    0.03    0.05
  -4  -4  -7    0.11    0.06
  -4  -4  -7    0.09    0.03
   4   4   7    0.01    0.05
  -5  -4  -7    0.20    0.07
  -5  -4  -7    0.04    0.04
  -5  -4  -7    0.10    0.06
  -5  -4  -7    0.11    0.03
   5   4   7    0.04    0.04
  -6  -4  -7    3.32    0.15
  -6  -4  -7    3.77    0.18
  -6  -4  -7    3.42    0.21
  -6  -4  -7    3.74    0.21
   6   4   7    3.49    0.19
  -7  -4  -7    4.31    0.25
  -7  -4  -7    4.28    0.21
  -7  -4  -7    4.23    0.19
  -8  -4  -7    7.18    0.29
  -8  -4  -7    7.44    0.32
  -8  -4  -7    7.60    0.38
  -9  -4  -7    1.90    0.16
  -9  -4  -7    1.88    0.19
 -10  -4  -7    0.16    0.12
 -10  -4  -7    0.47    0.10
   4  -5  -7    6.46    0.30
  -4   5   7    6.60    0.31
   3  -5  -7    0.08    0.06
  -3   5   7   -0.07    0.06
   2  -5  -7    0.91    0.09
  -2   5   7    0.81    0.10
   1  -5  -7    5.13    0.22
   1  -5  -7    5.72    0.28
  -1   5   7    5.17    0.24
   0  -5  -7    0.35    0.08
   0  -5  -7    0.41    0.06
   0   5   7    0.48    0.08
  -1  -5  -7    0.65    0.07
  -1  -5  -7    0.97    0.11
   1   5   7    0.66    0.08
  -2  -5  -7  106.10    3.55
  -2  -5  -7  109.03    3.24
   2   5   7  105.07    3.19
  -3  -5  -7    7.67    0.30
  -3  -5  -7    7.64    0.27
  -3  -5  -7    7.72    0.34
   3   5   7    7.16    0.30
  -4  -5  -7    2.83    0.12
  -4  -5  -7    2.81    0.17
  -4  -5  -7    3.02    0.18
   4   5   7    2.46    0.15
  -5  -5  -7    1.34    0.11
  -5  -5  -7    1.25    0.13
  -5  -5  -7    1.42    0.12
  -5  -5  -7    1.29    0.08
   5   5   7    1.41    0.11
  -6  -5  -7    5.08    0.26
  -6  -5  -7    4.96    0.20
  -6  -5  -7    4.90    0.23
   6   5   7    4.98    0.23
  -7  -5  -7    0.15    0.04
  -7  -5  -7    0.15    0.06
  -7  -5  -7   -0.02    0.08
   7   5   7    0.06    0.06
  -8  -5  -7    7.62    0.33
  -8  -5  -7    7.58    0.30
  -8  -5  -7    7.80    0.38
  -9  -5  -7    4.10    0.23
  -9  -5  -7    4.17    0.20
  -9  -5  -7    4.00    0.27
 -10  -5  -7    0.79    0.11
 -10  -5  -7    0.85    0.15
   3  -6  -7    0.30    0.08
  -3   6   7    0.47    0.10
   2  -6  -7    0.29    0.07
  -2   6   7    0.30    0.08
   1  -6  -7    2.45    0.15
  -1   6   7    2.58    0.17
   0  -6  -7    0.08    0.05
   0   6   7    0.06    0.05
  -1  -6  -7    0.09    0.05
   1   6   7    0.11    0.06
  -2  -6  -7   11.38    0.39
   2   6   7   10.52    0.41
  -3  -6  -7   18.16    0.60
   3   6   7   17.75    0.61
  -4  -6  -7    2.51    0.12
  -4  -6  -7    2.39    0.15
   4   6   7    2.34    0.15
  -5  -6  -7    0.02    0.03
  -5  -6  -7   -0.06    0.06
   5   6   7    0.00    0.05
  -6  -6  -7    6.64    0.31
  -6  -6  -7    6.20    0.25
  -6  -6  -7    6.43    0.27
   6   6   7    6.17    0.28
  -7  -6  -7    0.00    0.04
  -7  -6  -7   -0.03    0.07
  -7  -6  -7   -0.01    0.03
   7   6   7    0.05    0.05
  -8  -6  -7    0.00    0.04
  -8  -6  -7    0.03    0.09
  -8  -6  -7    0.00    0.05
  -9  -6  -7    0.49    0.09
  -9  -6  -7    0.48    0.08
  -9  -6  -7    0.54    0.13
 -10  -6  -7    0.60    0.14
 -10  -6  -7    0.53    0.10
   2  -7  -7    0.11    0.07
  -2   7   7    0.08    0.08
   1  -7  -7    1.65    0.13
  -1   7   7    1.61    0.14
   0  -7  -7    1.96    0.13
   0   7   7    1.91    0.15
  -1  -7  -7    0.22    0.06
   1   7   7    0.23    0.07
  -2  -7  -7    1.31    0.10
   2   7   7    1.47    0.13
  -3  -7  -7    0.56    0.07
   3   7   7    0.57    0.08
  -4  -7  -7    3.09    0.15
   4   7   7    3.04    0.18
  -5  -7  -7    2.69    0.14
   5   7   7    2.54    0.16
  -6  -7  -7    2.73    0.16
  -6  -7  -7    2.63    0.18
  -6  -7  -7    2.58    0.14
   6   7   7    2.66    0.17
  -7  -7  -7    3.51    0.22
  -7  -7  -7    3.19    0.17
  -7  -7  -7    3.18    0.18
   7   7   7    2.80    0.18
  -8  -7  -7    0.00    0.09
  -8  -7  -7    0.01    0.05
  -8  -7  -7   -0.06    0.04
   8   7   7    0.06    0.07
  -9  -7  -7    0.33    0.11
  -9  -7  -7    0.48    0.08
  -9  -7  -7    0.45    0.08
   0  -8  -7    1.45    0.13
   0   8   7    1.39    0.14
  -1  -8  -7    1.71    0.13
   1   8   7    1.80    0.15
  -2  -8  -7    0.08    0.05
   2   8   7    0.10    0.07
  -3  -8  -7    0.36    0.06
   3   8   7    0.38    0.08
  -4  -8  -7    0.06    0.04
   4   8   7   -0.07    0.04
  -5  -8  -7    0.58    0.07
   5   8   7    0.55    0.09
  -6  -8  -7    4.21    0.20
   6   8   7    3.91    0.21
  -7  -8  -7    1.78    0.12
  -7  -8  -7    1.78    0.14
  -7  -8  -7    1.82    0.17
   7   8   7    1.88    0.15
  -8  -8  -7    0.02    0.09
  -8  -8  -7    0.05    0.05
  -8  -8  -7    0.02    0.05
   8   8   7   -0.04    0.06
  -9  -8  -7    0.18    0.07
  -9  -8  -7   -0.02    0.10
  -9  -8  -7    0.20    0.07
  -1  -9  -7    5.32    0.26
   1   9   7    5.60    0.28
  -2  -9  -7    0.94    0.10
   2   9   7    1.02    0.13
  -3  -9  -7    0.42    0.08
   3   9   7    0.64    0.10
  -4  -9  -7    0.67    0.08
   4   9   7    0.67    0.10
  -5  -9  -7    0.00    0.04
   5   9   7    0.00    0.05
  -6  -9  -7    0.01    0.05
   6   9   7   -0.03    0.06
  -7  -9  -7    0.03    0.05
  -7  -9  -7    0.01    0.05
   7   9   7    0.00    0.06
  -8  -9  -7    0.47    0.09
  -8  -9  -7    0.43    0.08
   8   9   7    0.38    0.09
  -4 -10  -7    0.13    0.06
  -5 -10  -7    0.46    0.08
   5  10   7    0.52    0.10
  -2  -9   8    0.38    0.11
  -1  -9   8    0.40    0.10
   0  -9   8    0.88    0.12
   0  -9   8    0.57    0.10
   1  -9   8    2.15    0.17
   1  -9   8    2.27    0.19
   4   8  -8    1.38    0.15
  -4  -8   8    1.55    0.17
   3   8  -8    0.53    0.10
  -3  -8   8    0.56    0.11
  -2  -8   8    0.72    0.12
  -1  -8   8    0.81    0.12
   0  -8   8   -0.04    0.06
   0  -8   8    0.09    0.07
   1  -8   8   -0.01    0.06
   1  -8   8    0.00    0.06
   2  -8   8    0.50    0.11
   2  -8   8    0.31    0.09
  -3   8  -8    2.28    0.19
   3  -8   8    1.90    0.18
   3  -8   8    2.48    0.19
   5   7  -8    1.59    0.16
  -5  -7   8    1.62    0.18
   4   7  -8    1.86    0.17
  -4  -7   8    1.95    0.18
   3   7  -8    0.40    0.09
  -3  -7   8    0.48    0.10
  -2  -7   8   -0.01    0.06
  -1  -7   8    0.79    0.12
   0  -7   8    1.51    0.15
   0  -7   8    1.83    0.14
   1  -7   8    0.40    0.08
   1  -7   8    0.36    0.09
   2  -7   8    3.31    0.20
   2  -7   8    3.26    0.21
   3  -7   8    0.06    0.07
   3  -7   8    0.00    0.07
  -4   7  -8    2.77    0.18
  -4   7  -8    3.09    0.22
   4  -7   8    3.30    0.22
  -5   7  -8    4.01    0.23
   5  -7   8    4.26    0.27
   6   6  -8   -0.01    0.05
   6   6  -8    0.06    0.08
   5   6  -8    1.24    0.10
   5   6  -8    1.33    0.14
  -5  -6   8    1.28    0.15
   4   6  -8    0.04    0.07
  -4  -6   8    0.08    0.09
   3   6  -8    1.50    0.13
  -3  -6   8    1.61    0.16
  -2  -6   8    0.89    0.12
  -1  -6   8    7.97    0.36
   0  -6   8   18.79    0.71
   0  -6   8   19.53    0.69
   1  -6   8   -0.03    0.05
   1  -6   8   -0.02    0.06
   2  -6   8    5.83    0.27
   2  -6   8    5.50    0.28
  -3   6  -8   11.46    0.42
   3  -6   8   11.27    0.47
   3  -6   8   11.44    0.46
  -4   6  -8    0.01    0.07
  -4   6  -8    0.12    0.06
   4  -6   8    0.07    0.07
  -5   6  -8    1.20    0.12
  -5   6  -8    1.38    0.15
   5  -6   8    1.32    0.14
  -6   6  -8    7.54    0.36
  -6   6  -8    7.84    0.39
   6  -6   8    7.95    0.39
   6   5  -8    0.55    0.11
   6   5  -8    0.39    0.07
  -6  -5   8    0.33    0.11
   5   5  -8    0.01    0.04
   5   5  -8    0.00    0.07
  -5  -5   8    0.18    0.09
   4   5  -8    0.94    0.11
  -4  -5   8    0.94    0.13
   3   5  -8    4.38    0.24
  -3  -5   8    4.31    0.25
  -2  -5   8    0.63    0.10
  -1  -5   8    1.40    0.13
   0  -5   8    0.36    0.07
   0  -5   8    0.43    0.08
   1  -5   8   -0.08    0.05
   1  -5   8   -0.04    0.05
  -2   5  -8    1.02    0.09
   2  -5   8    0.91    0.10
   2  -5   8    0.92    0.11
  -3   5  -8    0.14    0.05
   3  -5   8    0.15    0.07
   3  -5   8    0.07    0.06
  -4   5  -8    0.11    0.08
  -4   5  -8    0.03    0.05
   4  -5   8   -0.01    0.06
  -5   5  -8   -0.08    0.06
  -5   5  -8    0.02    0.06
   5  -5   8    0.01    0.06
  -6   5  -8   -0.11    0.05
  -6   5  -8   -0.01    0.09
   6  -5   8    0.01    0.08
  -7   5  -8    1.88    0.19
  -7   5  -8    1.98    0.17
   7  -5   8    1.53    0.17
   6   4  -8   -0.11    0.06
   6   4  -8   -0.02    0.04
  -6  -4   8    0.01    0.08
   5   4  -8    0.11    0.05
   5   4  -8    0.01    0.07
  -5  -4   8    0.13    0.09
   4   4  -8    0.42    0.09
  -4  -4   8    0.24    0.09
   3   4  -8    9.00    0.39
  -3  -4   8    9.92    0.41
   2   4  -8   -0.03    0.05
  -2  -4   8   -0.04    0.06
  -1  -4   8    7.18    0.32
   0  -4   8    0.02    0.04
   0  -4   8    0.00    0.05
  -1   4  -8    0.76    0.07
   1  -4   8    0.58    0.08
   1  -4   8    0.62    0.08
  -2   4  -8    1.48    0.10
   2  -4   8    1.38    0.11
   2  -4   8    1.46    0.12
  -3   4  -8   13.94    0.49
   3  -4   8   14.74    0.53
   3  -4   8   14.22    0.55
  -4   4  -8    0.26    0.07
  -4   4  -8    0.46    0.09
   4  -4   8    0.38    0.08
  -5   4  -8   10.51    0.44
  -5   4  -8    9.71    0.40
   5  -4   8   10.04    0.42
  -6   4  -8   10.24    0.42
  -6   4  -8    9.91    0.44
   6  -4   8   10.41    0.44
  -7   4  -8   12.01    0.52
  -7   4  -8   11.80    0.48
   7  -4   8   11.69    0.51
   6   3  -8    0.54    0.12
   6   3  -8    0.38    0.07
  -6  -3   8    0.48    0.10
   5   3  -8    0.23    0.09
   5   3  -8    0.23    0.05
  -5  -3   8    0.22    0.09
   4   3  -8    0.81    0.11
  -4  -3   8    0.70    0.12
   3   3  -8    6.62    0.32
  -3  -3   8    7.14    0.32
   2   3  -8   21.16    0.76
  -2  -3   8   22.27    0.78
  -1  -3   8    5.30    0.25
   0   3  -8   13.25    0.42
   0  -3   8   12.52    0.49
  -1   3  -8   14.95    0.48
   1  -3   8   14.60    0.55
   1  -3   8   14.19    0.52
  -2   3  -8    0.31    0.05
   2  -3   8    0.26    0.06
   2  -3   8    0.26    0.06
  -3   3  -8    9.63    0.35
   3  -3   8    9.44    0.37
   3  -3   8    9.91    0.40
  -4   3  -8   15.46    0.57
  -4   3  -8   14.92    0.52
   4  -3   8   14.54    0.55
  -5   3  -8    6.20    0.27
  -5   3  -8    6.05    0.30
   5  -3   8    5.55    0.28
  -6   3  -8    0.97    0.12
  -6   3  -8    1.01    0.11
   6  -3   8    0.77    0.11
  -7   3  -8    1.26    0.13
  -7   3  -8    1.21    0.15
   7  -3   8    1.18    0.14
  -8   3  -8    0.82    0.15
  -8   3  -8    0.60    0.11
   8  -3   8    0.89    0.13
   6   2  -8    0.48    0.12
   6   2  -8    0.31    0.07
   5   2  -8    0.73    0.11
   5   2  -8    0.74    0.08
  -5  -2   8    0.97    0.12
   4   2  -8    2.48    0.19
  -4  -2   8    2.74    0.19
   3   2  -8   12.31    0.49
  -3  -2   8   12.78    0.49
   2   2  -8    5.38    0.26
  -2  -2   8    5.89    0.26
   1   2  -8    1.02    0.06
   1   2  -8    1.08    0.10
   1   2  -8    0.92    0.08
  -1  -2   8    0.88    0.09
  -1  -2   8    0.95    0.07
   0   2  -8    7.56    0.26
   0  -2   8    7.37    0.31
   0  -2   8    7.61    0.27
  -1   2  -8    2.59    0.13
   1  -2   8    2.63    0.16
   1  -2   8    2.91    0.15
  -2   2  -8   11.29    0.38
   2  -2   8   11.13    0.41
   2  -2   8   11.14    0.44
  -3   2  -8    5.42    0.22
  -3   2  -8    5.09    0.25
   3  -2   8    5.51    0.24
   3  -2   8    5.42    0.26
  -4   2  -8    7.68    0.33
  -4   2  -8    7.41    0.30
   4  -2   8    7.46    0.31
  -5   2  -8    0.22    0.08
  -5   2  -8    0.34    0.07
   5  -2   8    0.33    0.08
  -6   2  -8    0.63    0.11
  -6   2  -8    0.52    0.08
   6  -2   8    0.49    0.09
  -7   2  -8    1.94    0.18
  -7   2  -8    2.25    0.16
   7  -2   8    2.35    0.18
  -8   2  -8    2.21    0.20
  -8   2  -8    2.05    0.17
   8  -2   8    2.22    0.19
  -9   2  -8   -0.14    0.10
  -9   2  -8    0.01    0.07
   9  -2   8    0.06    0.09
   6   1  -8    1.57    0.12
   6   1  -8    1.80    0.18
   5   1  -8    0.24    0.06
   5   1  -8    0.26    0.10
   4   1  -8    0.37    0.05
   4   1  -8    0.36    0.09
  -4  -1   8    0.43    0.09
   3   1  -8    0.00    0.06
  -3  -1   8    0.16    0.06
   2   1  -8    1.75    0.13
  -2  -1   8    1.49    0.09
  -2  -1   8    1.73    0.13
   1   1  -8    5.57    0.24
   1   1  -8    5.10    0.22
  -1  -1   8    5.45    0.20
  -1  -1   8    5.28    0.24
   0   1  -8   11.89    0.45
   0  -1   8   12.19    0.46
   0  -1   8   12.61    0.41
  -1   1  -8    8.53    0.29
   1  -1   8    8.14    0.33
   1  -1   8    8.19    0.31
   1  -1   8    8.43    0.30
  -2   1  -8   39.60    1.22
   2  -1   8   40.60    1.34
   2  -1   8   39.60    1.28
  -3   1  -8   18.12    0.58
  -3   1  -8   17.24    0.64
   3  -1   8   17.55    0.61
  -4   1  -8    8.14    0.31
  -4   1  -8    8.02    0.34
  -4   1  -8    8.06    0.25
   4  -1   8    7.52    0.31
  -5   1  -8   15.93    0.54
  -5   1  -8   14.62    0.59
   5  -1   8   15.73    0.56
  -6   1  -8   16.56    0.63
  -6   1  -8   16.27    0.58
   6  -1   8   15.99    0.59
  -7   1  -8   23.97    0.88
  -7   1  -8   23.28    0.81
   7  -1   8   23.83    0.84
  -8   1  -8    0.73    0.13
  -8   1  -8    0.79    0.11
   8  -1   8    0.95    0.12
  -9   1  -8   -0.11    0.06
  -9   1  -8   -0.14    0.09
   9  -1   8    0.04    0.08
   6   0  -8    1.52    0.17
   6   0  -8    1.42    0.13
   5   0  -8    6.04    0.26
   5   0  -8    6.31    0.34
   4   0  -8    0.99    0.13
   4   0  -8    0.95    0.08
   3   0  -8    0.45    0.09
  -3   0   8    0.47    0.07
   2   0  -8    0.87    0.10
  -2   0   8    1.12    0.10
   1   0  -8    0.47    0.07
   1   0  -8    0.43    0.05
  -1   0   8    0.50    0.06
  -1   0   8    0.40    0.06
   0   0  -8   16.77    0.61
   0   0  -8   17.42    0.59
   0   0   8   17.43    0.55
   0   0   8   16.57    0.60
  -1   0  -8   74.24    2.48
   1   0   8   74.76    2.41
   1   0   8   74.68    2.23
  -2   0  -8    1.49    0.10
  -2   0  -8    1.40    0.11
   2   0   8    1.62    0.10
   2   0   8    1.61    0.11
   2   0   8    1.70    0.12
  -3   0  -8   11.08    0.38
  -3   0  -8   10.25    0.42
   3   0   8   11.46    0.39
   3   0   8   10.83    0.39
  -4   0  -8    5.60    0.27
  -4   0  -8    5.87    0.24
   4   0   8    5.76    0.24
  -5   0  -8   20.39    0.67
  -5   0  -8   20.33    0.63
  -5   0  -8   19.00    0.73
   5   0   8   20.22    0.69
  -6   0  -8    0.87    0.10
  -6   0  -8    0.97    0.08
  -6   0  -8    0.94    0.13
   6   0   8    0.90    0.10
  -7   0  -8    1.41    0.13
  -7   0  -8    1.27    0.14
   7   0   8    1.43    0.13
  -8   0  -8    4.39    0.27
  -8   0  -8    3.96    0.23
   8   0   8    4.15    0.24
  -9   0  -8    1.11    0.16
  -9   0  -8    1.09    0.13
   9   0   8    1.01    0.14
 -10   0  -8    1.16    0.14
   5  -1  -8    0.08    0.05
   5  -1  -8   -0.03    0.07
   4  -1  -8    0.63    0.11
   4  -1  -8    0.55    0.07
  -4   1   8    0.76    0.09
   3  -1  -8    4.31    0.24
   3  -1  -8    4.23    0.16
  -3   1   8    4.53    0.20
   2  -1  -8    2.29    0.16
  -2   1   8    2.23    0.13
   1  -1  -8    1.14    0.11
   1  -1  -8    1.03    0.09
  -1   1   8    1.05    0.08
  -1   1   8    0.96    0.09
   0  -1  -8    0.01    0.03
   0  -1  -8   -0.03    0.03
   0   1   8   -0.04    0.04
   0   1   8   -0.06    0.03
  -1  -1  -8    3.59    0.16
  -1  -1  -8    3.35    0.17
   1   1   8    3.47    0.16
   1   1   8    3.15    0.16
  -2  -1  -8   10.79    0.41
  -2  -1  -8   10.93    0.42
   2   1   8   11.19    0.38
  -3  -1  -8   26.21    0.88
  -3  -1  -8   25.52    0.90
  -3  -1  -8   24.79    0.81
   3   1   8   25.00    0.81
   3   1   8   26.09    0.83
  -4  -1  -8   20.73    0.68
  -4  -1  -8   21.27    0.75
   4   1   8   20.82    0.69
   4   1   8   20.73    0.69
  -5  -1  -8    3.79    0.19
  -5  -1  -8    3.68    0.21
  -5  -1  -8    3.41    0.20
  -5  -1  -8    3.78    0.14
   5   1   8    3.93    0.18
  -6  -1  -8   57.56    1.77
  -6  -1  -8   56.53    1.92
  -6  -1  -8   58.22    1.77
   6   1   8   57.66    1.84
  -7  -1  -8   12.87    0.48
  -7  -1  -8   12.83    0.53
   7   1   8   13.05    0.49
  -8  -1  -8    0.03    0.09
  -8  -1  -8    0.05    0.05
   8   1   8   -0.05    0.06
  -9  -1  -8    0.84    0.14
  -9  -1  -8    0.74    0.11
   9   1   8    0.78    0.12
 -10  -1  -8    0.18    0.13
 -10  -1  -8    0.15    0.08
  10   1   8    0.22    0.10
   5  -2  -8    0.31    0.12
   5  -2  -8    0.36    0.07
  -5   2   8    0.46    0.09
   4  -2  -8   -0.02    0.07
   4  -2  -8    0.07    0.04
  -4   2   8    0.02    0.06
   3  -2  -8   13.01    0.44
   3  -2  -8   13.41    0.53
  -3   2   8   12.78    0.46
   2  -2  -8    3.39    0.20
  -2   2   8    3.73    0.18
   1  -2  -8    0.67    0.08
   1  -2  -8    0.76    0.09
  -1   2   8    0.62    0.07
  -1   2   8    0.64    0.08
   0  -2  -8    9.27    0.36
   0  -2  -8    9.05    0.35
   0   2   8    9.35    0.34
   0   2   8    9.16    0.34
   0   2   8    9.54    0.38
  -1  -2  -8    0.01    0.03
  -1  -2  -8    0.01    0.04
  -1  -2  -8    0.02    0.04
   1   2   8    0.03    0.04
  -2  -2  -8    2.07    0.13
  -2  -2  -8    2.17    0.14
   2   2   8    2.01    0.12
  -3  -2  -8    5.63    0.26
  -3  -2  -8    5.41    0.26
   3   2   8    6.21    0.22
   3   2   8    5.61    0.23
  -4  -2  -8    0.37    0.07
  -4  -2  -8    0.30    0.06
  -4  -2  -8    0.40    0.08
   4   2   8    0.24    0.06
   4   2   8    0.33    0.05
  -5  -2  -8    0.41    0.04
  -5  -2  -8    0.39    0.08
  -5  -2  -8    0.40    0.09
  -5  -2  -8    0.33    0.06
   5   2   8    0.35    0.07
   5   2   8    0.36    0.06
  -6  -2  -8    0.52    0.10
  -6  -2  -8    0.74    0.08
  -6  -2  -8    0.62    0.06
  -6  -2  -8    0.86    0.10
  -7  -2  -8    2.05    0.18
  -7  -2  -8    2.09    0.15
  -7  -2  -8    2.24    0.12
   7   2   8    2.18    0.15
  -8  -2  -8    0.89    0.10
  -8  -2  -8    0.76    0.13
   8   2   8    0.96    0.10
  -9  -2  -8   -0.01    0.09
  -9  -2  -8    0.06    0.06
   9   2   8    0.03    0.07
 -10  -2  -8    0.05    0.06
 -10  -2  -8    0.05    0.11
  10   2   8    0.09    0.09
   4  -3  -8    0.69    0.12
   4  -3  -8    0.60    0.08
  -4   3   8    0.79    0.11
   3  -3  -8    0.22    0.08
   3  -3  -8    0.21    0.05
  -3   3   8    0.42    0.08
   2  -3  -8    0.60    0.10
   2  -3  -8    0.78    0.07
  -2   3   8    0.82    0.10
   1  -3  -8    1.57    0.13
   1  -3  -8    1.41    0.12
  -1   3   8    1.47    0.12
   0  -3  -8    0.36    0.07
   0  -3  -8    0.39    0.06
   0   3   8    0.48    0.07
  -1  -3  -8    1.03    0.09
  -1  -3  -8    1.10    0.09
  -1  -3  -8    1.23    0.11
   1   3   8    1.14    0.10
  -2  -3  -8    0.86    0.09
  -2  -3  -8    0.80    0.09
  -2  -3  -8    0.96    0.07
   2   3   8    0.69    0.08
  -3  -3  -8    1.51    0.12
  -3  -3  -8    1.59    0.13
   3   3   8    1.62    0.12
  -4  -3  -8   35.85    1.12
  -4  -3  -8   35.61    1.21
  -4  -3  -8   35.28    1.25
   4   3   8   33.60    1.12
   4   3   8   38.12    1.13
  -5  -3  -8   26.89    0.95
  -5  -3  -8   27.58    0.98
  -5  -3  -8   26.11    0.84
  -5  -3  -8   27.55    0.88
   5   3   8   28.88    0.88
   5   3   8   26.91    0.89
  -6  -3  -8    0.25    0.06
  -6  -3  -8    0.21    0.08
  -6  -3  -8    0.14    0.06
  -6  -3  -8    0.09    0.03
   6   3   8    0.16    0.07
   6   3   8    0.12    0.05
  -7  -3  -8   29.70    0.98
  -7  -3  -8   29.48    0.95
  -7  -3  -8   30.66    1.07
  -8  -3  -8    1.15    0.15
  -8  -3  -8    1.30    0.10
  -8  -3  -8    1.28    0.12
  -9  -3  -8    1.33    0.16
  -9  -3  -8    1.41    0.14
 -10  -3  -8    3.32    0.22
 -10  -3  -8    3.09    0.26
   4  -4  -8    0.29    0.08
   4  -4  -8    0.22    0.11
  -4   4   8    0.23    0.09
   3  -4  -8    0.87    0.09
   3  -4  -8    0.88    0.13
  -3   4   8    1.06    0.12
   2  -4  -8   12.61    0.44
   2  -4  -8   12.60    0.49
  -2   4   8   12.05    0.46
   1  -4  -8    0.15    0.04
   1  -4  -8    0.01    0.06
  -1   4   8    0.13    0.06
   0  -4  -8    0.06    0.06
   0  -4  -8    0.10    0.03
   0   4   8    0.06    0.06
  -1  -4  -8   78.16    2.61
   1   4   8   77.18    2.35
  -2  -4  -8    0.42    0.09
  -2  -4  -8    0.44    0.08
   2   4   8    0.44    0.07
  -3  -4  -8    6.18    0.27
  -3  -4  -8    6.60    0.29
   3   4   8    6.28    0.26
  -4  -4  -8   -0.02    0.02
  -4  -4  -8   -0.06    0.05
  -4  -4  -8    0.00    0.06
   4   4   8   -0.04    0.05
  -5  -4  -8    2.42    0.17
  -5  -4  -8    2.75    0.18
  -5  -4  -8    2.50    0.11
  -5  -4  -8    2.67    0.15
   5   4   8    2.73    0.16
  -6  -4  -8    2.35    0.18
  -6  -4  -8    2.31    0.15
  -6  -4  -8    2.03    0.11
   6   4   8    2.40    0.16
  -7  -4  -8    0.01    0.04
  -7  -4  -8    0.03    0.08
  -7  -4  -8   -0.01    0.03
  -8  -4  -8   13.96    0.58
  -8  -4  -8   13.59    0.51
  -8  -4  -8   13.59    0.48
  -9  -4  -8    0.85    0.11
  -9  -4  -8    1.16    0.11
  -9  -4  -8    1.23    0.16
 -10  -4  -8    0.18    0.13
 -10  -4  -8    0.14    0.08
   3  -5  -8   -0.01    0.05
  -3   5   8    0.02    0.08
   2  -5  -8    0.80    0.09
  -2   5   8    0.87    0.11
   1  -5  -8    0.49    0.07
  -1   5   8    0.58    0.09
   0  -5  -8    3.09    0.15
   0   5   8    3.34    0.19
  -1  -5  -8    0.51    0.06
   1   5   8    0.71    0.09
  -2  -5  -8   96.24    2.81
   2   5   8   88.40    2.78
  -3  -5  -8    1.96    0.10
   3   5   8    1.61    0.14
  -4  -5  -8    4.48    0.17
  -4  -5  -8    4.52    0.22
   4   5   8    4.06    0.21
  -5  -5  -8    0.05    0.07
  -5  -5  -8    0.10    0.03
   5   5   8    0.10    0.06
  -6  -5  -8    0.06    0.05
  -6  -5  -8    0.00    0.03
  -6  -5  -8   -0.05    0.07
   6   5   8    0.02    0.06
  -7  -5  -8    0.03    0.08
  -7  -5  -8   -0.04    0.04
  -7  -5  -8    0.00    0.03
   7   5   8    0.01    0.05
  -8  -5  -8   18.19    0.62
  -8  -5  -8   18.23    0.72
  -9  -5  -8   19.00    0.65
  -9  -5  -8   18.26    0.75
  -9  -5  -8   18.92    0.68
 -10  -5  -8    0.79    0.12
 -10  -5  -8    0.96    0.16
   2  -6  -8    0.55    0.08
  -2   6   8    0.49    0.10
   1  -6  -8    0.00    0.04
  -1   6   8   -0.03    0.07
   0  -6  -8    0.20    0.06
   0   6   8    0.29    0.08
  -1  -6  -8   -0.02    0.04
   1   6   8    0.08    0.07
  -2  -6  -8   20.87    0.68
   2   6   8   20.40    0.70
  -3  -6  -8    0.09    0.04
   3   6   8    0.02    0.06
  -4  -6  -8    1.57    0.10
   4   6   8    1.55    0.12
  -5  -6  -8    2.59    0.17
  -5  -6  -8    2.94    0.14
   5   6   8    2.69    0.17
  -6  -6  -8    3.54    0.22
  -6  -6  -8    3.64    0.19
  -6  -6  -8    3.62    0.16
   6   6   8    3.27    0.19
  -7  -6  -8    1.03    0.13
  -7  -6  -8    1.10    0.11
  -7  -6  -8    1.13    0.09
   7   6   8    1.09    0.11
  -8  -6  -8    0.53    0.11
  -8  -6  -8    0.39    0.07
  -8  -6  -8    0.36    0.08
  -9  -6  -8    0.10    0.06
  -9  -6  -8   -0.01    0.05
  -9  -6  -8    0.00    0.11
 -10  -6  -8    0.05    0.06
 -10  -6  -8    0.03    0.10
 -10  -6  -8    0.03    0.07
   1  -7  -8    0.28    0.08
  -1   7   8    0.31    0.09
   0  -7  -8    0.65    0.09
   0   7   8    0.67    0.11
  -1  -7  -8   -0.09    0.04
   1   7   8    0.09    0.08
  -2  -7  -8    3.13    0.16
   2   7   8    3.12    0.19
  -3  -7  -8    0.26    0.06
   3   7   8    0.25    0.08
  -4  -7  -8    0.01    0.04
   4   7   8    0.07    0.06
  -5  -7  -8    1.35    0.10
   5   7   8    1.47    0.13
  -6  -7  -8    4.83    0.24
  -6  -7  -8    4.94    0.21
  -6  -7  -8    5.05    0.26
   6   7   8    4.90    0.24
  -7  -7  -8    0.05    0.05
  -7  -7  -8   -0.10    0.08
  -7  -7  -8   -0.02    0.04
   7   7   8    0.04    0.06
  -8  -7  -8    0.19    0.06
  -8  -7  -8    0.15    0.07
  -8  -7  -8    0.23    0.10
   8   7   8    0.22    0.08
  -9  -7  -8    0.14    0.06
  -9  -7  -8    0.21    0.11
  -9  -7  -8    0.15    0.07
   0  -8  -8    0.01    0.06
   0   8   8    0.11    0.09
  -1  -8  -8    0.01    0.05
   1   8   8    0.04    0.08
  -2  -8  -8    0.31    0.07
   2   8   8    0.30    0.09
  -3  -8  -8    0.31    0.06
   3   8   8    0.32    0.09
  -4  -8  -8    0.29    0.06
   4   8   8    0.24    0.08
  -5  -8  -8    0.57    0.07
   5   8   8    0.53    0.09
  -6  -8  -8    0.96    0.09
   6   8   8    0.87    0.11
  -7  -8  -8    0.02    0.04
  -7  -8  -8   -0.01    0.05
   7   8   8   -0.02    0.05
  -8  -8  -8    0.02    0.05
  -8  -8  -8   -0.10    0.09
  -8  -8  -8    0.00    0.05
   8   8   8    0.04    0.06
  -9  -8  -8    0.12    0.06
  -2  -9  -8    2.42    0.16
   2   9   8    2.08    0.18
  -3  -9  -8    0.00    0.05
   3   9   8    0.02    0.07
  -4  -9  -8    0.61    0.08
   4   9   8    0.69    0.10
  -5  -9  -8    0.55    0.08
   5   9   8    0.75    0.11
  -6  -9  -8    3.41    0.18
   6   9   8    3.32    0.21
  -7  -9  -8    0.08    0.06
  -7  -9  -8    0.10    0.07
   7   9   8    0.09    0.08
   3   8  -9    2.07    0.18
  -3  -8   9    2.31    0.20
  -2  -8   9    0.13    0.09
  -1  -8   9    0.35    0.10
   0  -8   9    1.17    0.14
   0  -8   9    1.12    0.12
   1  -8   9    1.17    0.14
   1  -8   9    1.27    0.13
   2  -8   9    4.73    0.29
   2  -8   9    4.94    0.27
   4   7  -9    0.72    0.12
  -4  -7   9    0.88    0.14
   3   7  -9    0.25    0.09
  -3  -7   9    0.35    0.11
  -2  -7   9    0.84    0.13
  -1  -7   9    1.36    0.14
   0  -7   9    1.50    0.15
   0  -7   9    1.57    0.13
   1  -7   9    1.06    0.12
   1  -7   9    1.12    0.13
   2  -7   9    0.79    0.11
   2  -7   9    0.62    0.12
   3  -7   9    1.90    0.17
   3  -7   9    2.28    0.18
  -4   7  -9    1.13    0.14
   4  -7   9    1.25    0.14
   5   6  -9    0.03    0.07
  -5  -6   9   -0.03    0.09
   4   6  -9    2.29    0.18
  -4  -6   9    2.90    0.22
   3   6  -9    2.15    0.17
  -3  -6   9    2.40    0.19
  -2  -6   9    1.16    0.13
  -1  -6   9   -0.07    0.06
   0  -6   9    0.07    0.06
   0  -6   9    0.01    0.06
   1  -6   9    1.67    0.15
   1  -6   9    1.50    0.13
   2  -6   9   11.07    0.44
   2  -6   9   10.55    0.46
   3  -6   9    2.22    0.17
   3  -6   9    2.04    0.16
  -4   6  -9    0.61    0.11
  -4   6  -9    0.61    0.09
   4  -6   9    0.70    0.11
  -5   6  -9    0.42    0.09
  -5   6  -9    0.14    0.10
   5  -6   9    0.28    0.10
   5   5  -9    0.06    0.05
   5   5  -9    0.00    0.07
  -5  -5   9   -0.04    0.08
   4   5  -9    0.73    0.11
  -4  -5   9    0.83    0.13
   3   5  -9    2.20    0.17
  -3  -5   9    2.29    0.19
  -2  -5   9    0.09    0.08
  -1  -5   9    0.74    0.11
   0  -5   9    4.99    0.26
   0  -5   9    5.01    0.24
   1  -5   9    1.16    0.12
   1  -5   9    0.96    0.10
   2  -5   9    1.98    0.15
   2  -5   9    2.01    0.16
  -3   5  -9    5.96    0.25
   3  -5   9    5.52    0.27
   3  -5   9    5.59    0.29
  -4   5  -9    1.52    0.13
  -4   5  -9    1.55    0.15
   4  -5   9    1.60    0.15
  -5   5  -9    0.16    0.07
  -5   5  -9    0.09    0.08
   5  -5   9    0.20    0.09
  -6   5  -9    0.24    0.09
  -6   5  -9    0.23    0.12
   6  -5   9    0.34    0.11
   5   4  -9    0.10    0.05
   5   4  -9    0.09    0.08
  -5  -4   9    0.01    0.08
   4   4  -9    1.96    0.17
  -4  -4   9    2.28    0.19
   3   4  -9    3.40    0.22
  -3  -4   9    3.72    0.23
   2   4  -9    6.17    0.29
  -2  -4   9    6.22    0.30
  -1  -4   9    0.18    0.08
   0  -4   9    7.27    0.33
   1  -4   9    1.63    0.14
   1  -4   9    1.77    0.13
  -2   4  -9    0.69    0.07
   2  -4   9    0.74    0.10
   2  -4   9    0.57    0.08
  -3   4  -9    3.94    0.19
   3  -4   9    3.90    0.21
   3  -4   9    3.56    0.22
  -4   4  -9    6.78    0.30
  -4   4  -9    7.69    0.35
   4  -4   9    7.08    0.32
  -5   4  -9    0.36    0.09
  -5   4  -9    0.21    0.07
   5  -4   9    0.25    0.08
  -6   4  -9    0.52    0.09
  -6   4  -9    0.53    0.11
   6  -4   9    0.42    0.10
  -7   4  -9   11.82    0.49
  -7   4  -9   12.43    0.53
   7  -4   9   11.55    0.51
   5   3  -9   -0.02    0.06
   5   3  -9   -0.01    0.04
  -5  -3   9   -0.12    0.07
   4   3  -9    0.63    0.11
  -4  -3   9    0.61    0.11
   3   3  -9   24.76    0.92
  -3  -3   9   27.50    0.94
   2   3  -9    1.38    0.14
  -2  -3   9    1.44    0.13
  -1  -3   9    0.21    0.07
   0  -3   9    0.72    0.10
  -1   3  -9   16.56    0.54
   1  -3   9   16.87    0.59
   1  -3   9   16.59    0.62
  -2   3  -9   10.07    0.35
   2  -3   9    9.72    0.38
   2  -3   9    9.54    0.41
  -3   3  -9   31.14    0.99
   3  -3   9   31.57    1.06
   3  -3   9   31.54    1.10
  -4   3  -9   97.25    2.94
  -4   3  -9   99.40    3.19
   4  -3   9   96.47    3.10
  -5   3  -9    1.94    0.17
  -5   3  -9    1.70    0.14
   5  -3   9    1.79    0.15
  -6   3  -9    0.57    0.09
  -6   3  -9    0.58    0.11
   6  -3   9    0.64    0.10
  -7   3  -9    5.41    0.30
  -7   3  -9    5.13    0.27
   7  -3   9    4.90    0.27
  -8   3  -9    0.04    0.07
  -8   3  -9    0.05    0.11
   8  -3   9    0.13    0.09
   5   2  -9   -0.04    0.04
   5   2  -9    0.12    0.08
   4   2  -9    0.40    0.10
  -4  -2   9    0.35    0.10
   3   2  -9   24.19    0.90
  -3  -2   9   26.34    0.90
   2   2  -9   60.70    1.98
  -2  -2   9   61.19    2.01
   1   2  -9    0.20    0.06
  -1  -2   9    0.14    0.06
   0   2  -9   -0.04    0.03
   0  -2   9    0.04    0.04
   0  -2   9   -0.01    0.05
  -1   2  -9    0.05    0.03
   1  -2   9    0.22    0.06
   1  -2   9    0.10    0.05
  -2   2  -9    2.25    0.12
   2  -2   9    2.07    0.13
   2  -2   9    2.02    0.15
  -3   2  -9   -0.01    0.04
  -3   2  -9    0.06    0.07
   3  -2   9    0.09    0.06
   3  -2   9    0.03    0.06
  -4   2  -9   68.88    2.30
  -4   2  -9   71.29    2.12
  -4   2  -9   69.43    2.13
   4  -2   9   69.99    2.23
  -5   2  -9    5.09    0.28
  -5   2  -9    5.78    0.26
   5  -2   9    5.77    0.27
  -6   2  -9    0.22    0.07
  -6   2  -9    0.08    0.08
   6  -2   9    0.10    0.07
  -7   2  -9    1.09    0.15
  -7   2  -9    1.10    0.12
   7  -2   9    1.16    0.13
  -8   2  -9    1.92    0.19
  -8   2  -9    2.14    0.17
   8  -2   9    1.90    0.18
  -9   2  -9    0.86    0.13
   5   1  -9    0.10    0.05
   5   1  -9    0.15    0.09
   4   1  -9    0.12    0.04
   4   1  -9   -0.01    0.07
   3   1  -9    0.11    0.08
  -3  -1   9    0.08    0.07
   2   1  -9    0.67    0.09
  -2  -1   9    0.92    0.10
   1   1  -9    0.11    0.06
  -1  -1   9    0.05    0.04
  -1  -1   9    0.09    0.06
   0   1  -9    0.20    0.05
   0   1  -9    0.23    0.04
   0  -1   9    0.23    0.05
   0  -1   9    0.28    0.06
  -1   1  -9    8.04    0.33
  -1   1  -9    7.99    0.29
   1  -1   9    7.82    0.29
   1  -1   9    7.85    0.33
  -2   1  -9   11.23    0.38
   2  -1   9   11.31    0.39
   2  -1   9   10.73    0.40
   2  -1   9   10.63    0.43
  -3   1  -9   37.66    1.29
  -3   1  -9   37.99    1.18
   3  -1   9   38.14    1.23
  -4   1  -9    3.88    0.19
  -4   1  -9    3.68    0.22
   4  -1   9    4.04    0.19
  -5   1  -9   17.66    0.55
  -5   1  -9   17.63    0.60
  -5   1  -9   17.05    0.66
   5  -1   9   16.68    0.61
  -6   1  -9    1.45    0.15
  -6   1  -9    1.42    0.12
   6  -1   9    1.69    0.13
  -7   1  -9    1.26    0.15
  -7   1  -9    1.18    0.12
   7  -1   9    1.16    0.13
  -8   1  -9    1.71    0.15
  -8   1  -9    1.62    0.17
   8  -1   9    1.68    0.16
  -9   1  -9   -0.07    0.10
  -9   1  -9    0.13    0.08
   9  -1   9    0.04    0.08
   5   0  -9    0.24    0.06
   5   0  -9    0.27    0.10
   4   0  -9    2.89    0.14
   4   0  -9    3.24    0.22
   3   0  -9   11.19    0.47
   2   0  -9    0.11    0.06
  -2   0   9    0.13    0.06
  -2   0   9    0.01    0.02
   1   0  -9   11.33    0.42
  -1   0   9    9.87    0.36
  -1   0   9   10.54    0.40
   0   0  -9    1.21    0.10
   0   0  -9    1.31    0.11
   0   0   9    1.12    0.10
   0   0   9    1.43    0.10
  -1   0  -9    0.58    0.07
   1   0   9    0.55    0.08
   1   0   9    0.42    0.06
  -2   0  -9   10.50    0.42
  -2   0  -9   10.57    0.37
  -2   0  -9   10.62    0.42
   2   0   9   11.05    0.42
   2   0   9   10.48    0.38
   2   0   9   10.24    0.38
  -3   0  -9    2.36    0.15
  -3   0  -9    2.07    0.12
  -3   0  -9    2.17    0.15
   3   0   9    1.97    0.12
   3   0   9    2.08    0.13
  -4   0  -9   24.43    0.81
  -4   0  -9   24.74    0.88
   4   0   9   25.36    0.83
  -5   0  -9    1.62    0.07
  -5   0  -9    1.64    0.15
  -5   0  -9    1.49    0.12
   5   0   9    1.53    0.12
  -6   0  -9   16.00    0.64
  -6   0  -9   16.47    0.54
  -6   0  -9   16.74    0.59
   6   0   9   16.97    0.60
  -7   0  -9    0.03    0.05
  -7   0  -9    0.01    0.08
   7   0   9   -0.10    0.05
  -8   0  -9    0.14    0.07
  -8   0  -9    0.25    0.11
   8   0   9    0.22    0.08
  -9   0  -9    1.09    0.13
  -9   0  -9    1.00    0.16
   9   0   9    1.02    0.13
   5  -1  -9    1.37    0.12
   5  -1  -9    1.66    0.18
   4  -1  -9    0.95    0.08
   4  -1  -9    0.71    0.12
   3  -1  -9    1.43    0.14
  -3   1   9    1.22    0.11
   2  -1  -9    0.08    0.06
  -2   1   9    0.02    0.05
   1  -1  -9    0.65    0.08
  -1   1   9    0.61    0.07
  -1   1   9    0.50    0.07
   0  -1  -9    0.51    0.07
   0  -1  -9    0.51    0.07
   0   1   9    0.48    0.07
   0   1   9    0.52    0.07
  -1  -1  -9    3.18    0.17
  -1  -1  -9    3.36    0.17
   1   1   9    3.39    0.16
   1   1   9    3.39    0.17
  -2  -1  -9    6.39    0.29
  -2  -1  -9    6.74    0.29
   2   1   9    6.84    0.27
  -3  -1  -9    2.04    0.14
  -3  -1  -9    2.14    0.15
  -3  -1  -9    2.05    0.12
   3   1   9    2.22    0.12
   3   1   9    2.08    0.13
  -4  -1  -9    0.90    0.10
  -4  -1  -9    0.78    0.08
  -4  -1  -9    0.91    0.11
   4   1   9    0.89    0.10
   4   1   9    0.82    0.08
  -5  -1  -9    5.15    0.26
  -5  -1  -9    5.23    0.24
  -5  -1  -9    5.14    0.27
   5   1   9    5.10    0.22
  -6  -1  -9   23.00    0.86
  -6  -1  -9   22.99    0.78
  -6  -1  -9   23.41    0.74
   6   1   9   23.85    0.79
  -7  -1  -9    6.79    0.30
  -7  -1  -9    6.41    0.25
  -7  -1  -9    6.46    0.34
   7   1   9    6.96    0.30
  -8  -1  -9    0.69    0.10
  -8  -1  -9    0.77    0.13
   8   1   9    0.69    0.10
  -9  -1  -9    0.01    0.10
  -9  -1  -9    0.23    0.08
   9   1   9    0.25    0.09
 -10  -1  -9    3.15    0.22
  10   1   9    3.26    0.22
   4  -2  -9    0.18    0.06
   4  -2  -9    0.09    0.09
  -4   2   9    0.34    0.08
   3  -2  -9    6.17    0.24
   3  -2  -9    6.96    0.33
  -3   2   9    6.43    0.28
   2  -2  -9   12.95    0.51
  -2   2   9   12.74    0.46
   1  -2  -9    0.02    0.05
  -1   2   9    0.04    0.06
   0  -2  -9    8.85    0.36
   0  -2  -9    8.85    0.35
   0   2   9    8.96    0.34
  -1  -2  -9   12.96    0.45
  -1  -2  -9   12.89    0.49
  -1  -2  -9   12.57    0.46
   1   2   9   12.02    0.44
  -2  -2  -9    1.60    0.12
  -2  -2  -9    1.68    0.13
  -2  -2  -9    1.73    0.11
   2   2   9    1.61    0.11
  -3  -2  -9   11.26    0.46
  -3  -2  -9   12.02    0.45
   3   2   9   11.29    0.42
  -4  -2  -9    9.72    0.41
  -4  -2  -9   10.27    0.37
  -4  -2  -9    9.43    0.40
   4   2   9    9.72    0.37
   4   2   9   10.38    0.35
  -5  -2  -9   15.90    0.55
  -5  -2  -9   14.77    0.59
   5   2   9   14.81    0.55
   5   2   9   16.85    0.54
  -6  -2  -9    8.53    0.34
  -6  -2  -9    8.19    0.28
  -6  -2  -9    8.10    0.37
  -7  -2  -9    2.64    0.13
  -7  -2  -9    2.11    0.19
  -7  -2  -9    2.39    0.16
   7   2   9    2.97    0.16
  -8  -2  -9    3.85    0.19
  -8  -2  -9    4.15    0.26
  -8  -2  -9    3.85    0.22
   8   2   9    4.19    0.21
  -9  -2  -9    0.42    0.09
  -9  -2  -9    0.55    0.13
   9   2   9    0.62    0.10
 -10  -2  -9    1.53    0.16
 -10  -2  -9    1.60    0.19
   4  -3  -9   -0.02    0.05
   4  -3  -9   -0.05    0.08
  -4   3   9   -0.01    0.06
   3  -3  -9   -0.02    0.08
   3  -3  -9    0.00    0.04
  -3   3   9   -0.01    0.07
   2  -3  -9    0.39    0.09
   2  -3  -9    0.43    0.05
  -2   3   9    0.56    0.10
   1  -3  -9   22.05    0.77
  -1   3   9   21.10    0.72
   0  -3  -9    3.60    0.20
   0  -3  -9    3.68    0.19
   0   3   9    3.95    0.20
  -1  -3  -9    3.20    0.16
  -1  -3  -9    2.94    0.18
   1   3   9    3.12    0.17
  -2  -3  -9    1.73    0.14
  -2  -3  -9    1.83    0.13
   2   3   9    1.56    0.12
  -3  -3  -9   -0.01    0.06
  -3  -3  -9   -0.08    0.05
   3   3   9   -0.07    0.05
  -4  -3  -9    0.13    0.07
  -4  -3  -9    0.09    0.04
  -4  -3  -9    0.04    0.07
   4   3   9    0.00    0.06
  -5  -3  -9    6.67    0.28
  -5  -3  -9    6.40    0.30
  -5  -3  -9    6.65    0.21
   5   3   9    6.33    0.28
  -6  -3  -9    0.37    0.10
  -6  -3  -9    0.34    0.07
  -6  -3  -9    0.37    0.04
   6   3   9    0.41    0.08
  -7  -3  -9    0.42    0.11
  -7  -3  -9    0.59    0.08
  -7  -3  -9    0.48    0.06
  -8  -3  -9    0.09    0.10
  -8  -3  -9    0.09    0.06
  -8  -3  -9    0.17    0.05
  -9  -3  -9    0.39    0.09
  -9  -3  -9    0.25    0.12
 -10  -3  -9    1.53    0.15
 -10  -3  -9    1.54    0.19
   3  -4  -9    0.25    0.06
  -3   4   9    0.20    0.09
   2  -4  -9    2.36    0.13
  -2   4   9    2.34    0.16
   1  -4  -9    3.35    0.15
  -1   4   9    3.71    0.20
   0  -4  -9    1.59    0.14
   0   4   9    1.54    0.13
  -1  -4  -9    3.68    0.21
   1   4   9    3.68    0.19
  -2  -4  -9   18.26    0.67
   2   4   9   17.17    0.60
  -3  -4  -9    8.08    0.32
   3   4   9    6.87    0.30
  -4  -4  -9    0.93    0.11
   4   4   9    0.74    0.09
  -5  -4  -9   -0.02    0.04
  -5  -4  -9   -0.08    0.06
  -5  -4  -9    0.03    0.02
   5   4   9   -0.10    0.04
  -6  -4  -9    3.64    0.19
  -6  -4  -9    3.33    0.21
  -6  -4  -9    3.62    0.15
   6   4   9    3.47    0.20
  -7  -4  -9    1.19    0.14
  -7  -4  -9    1.19    0.09
  -7  -4  -9    1.28    0.11
  -8  -4  -9    9.56    0.35
  -8  -4  -9    9.33    0.44
  -9  -4  -9   -0.07    0.06
  -9  -4  -9    0.02    0.11
  -9  -4  -9   -0.05    0.04
 -10  -4  -9    0.09    0.12
 -10  -4  -9    0.08    0.07
   2  -5  -9    0.08    0.05
  -2   5   9    0.05    0.07
   1  -5  -9    1.10    0.10
  -1   5   9    1.14    0.12
   0  -5  -9    4.45    0.19
   0   5   9    4.78    0.24
  -1  -5  -9    2.87    0.13
   1   5   9    3.10    0.19
  -2  -5  -9    0.21    0.04
   2   5   9    0.17    0.07
  -3  -5  -9    1.79    0.09
   3   5   9    1.31    0.12
  -4  -5  -9    3.27    0.18
  -4  -5  -9    3.21    0.13
   4   5   9    2.79    0.18
  -5  -5  -9    0.56    0.08
  -5  -5  -9    0.57    0.06
  -5  -5  -9    0.58    0.10
   5   5   9    0.50    0.09
  -6  -5  -9    0.14    0.04
  -6  -5  -9    0.09    0.08
  -6  -5  -9    0.13    0.05
   6   5   9    0.10    0.06
  -7  -5  -9    0.11    0.06
  -7  -5  -9    0.17    0.05
  -7  -5  -9    0.21    0.09
   7   5   9    0.07    0.07
  -8  -5  -9    0.96    0.09
  -8  -5  -9    1.00    0.15
  -8  -5  -9    0.97    0.11
  -9  -5  -9    7.25    0.33
  -9  -5  -9    7.53    0.39
  -9  -5  -9    6.79    0.30
 -10  -5  -9    0.63    0.11
 -10  -5  -9    0.63    0.09
   1  -6  -9    0.08    0.05
  -1   6   9   -0.05    0.07
   0  -6  -9    0.54    0.07
   0   6   9    0.42    0.10
  -1  -6  -9    0.06    0.05
   1   6   9    0.14    0.07
  -2  -6  -9    5.31    0.22
   2   6   9    5.02    0.25
  -3  -6  -9    0.18    0.05
   3   6   9    0.23    0.08
  -4  -6  -9    0.33    0.05
   4   6   9    0.26    0.08
  -5  -6  -9    0.08    0.04
   5   6   9    0.11    0.07
  -6  -6  -9    1.22    0.12
  -6  -6  -9    1.19    0.14
  -6  -6  -9    1.10    0.08
   6   6   9    0.96    0.11
  -7  -6  -9    4.52    0.20
  -7  -6  -9    4.60    0.24
  -7  -6  -9    5.10    0.28
   7   6   9    4.27    0.24
  -8  -6  -9    0.95    0.14
  -8  -6  -9    0.90    0.09
  -8  -6  -9    1.04    0.11
   8   6   9    0.84    0.12
  -9  -6  -9    0.21    0.06
  -9  -6  -9    0.17    0.11
  -9  -6  -9    0.19    0.08
   0  -7  -9    0.77    0.10
   0   7   9    0.94    0.13
  -1  -7  -9    3.61    0.19
   1   7   9    3.58    0.22
  -2  -7  -9    7.74    0.31
   2   7   9    7.92    0.35
  -3  -7  -9    8.70    0.33
   3   7   9    8.47    0.36
  -4  -7  -9    0.07    0.04
   4   7   9    0.11    0.07
  -5  -7  -9    0.49    0.07
   5   7   9    0.31    0.08
  -6  -7  -9    1.39    0.12
  -6  -7  -9    1.20    0.10
   6   7   9    1.25    0.12
  -7  -7  -9   -0.02    0.08
  -7  -7  -9    0.02    0.05
  -7  -7  -9    0.04    0.04
   7   7   9   -0.02    0.06
  -8  -7  -9    0.73    0.13
  -8  -7  -9    0.72    0.10
  -8  -7  -9    0.66    0.08
   8   7   9    0.63    0.11
  -9  -7  -9    8.00    0.41
  -9  -7  -9    7.65    0.33
  -9  -7  -9    8.28    0.36
  -1  -8  -9    0.67    0.09
  -2  -8  -9    0.05    0.06
   2   8   9    0.05    0.08
  -3  -8  -9    1.78    0.13
   3   8   9    1.77    0.15
  -4  -8  -9    0.03    0.05
   4   8   9    0.13    0.07
  -5  -8  -9    0.02    0.04
   5   8   9   -0.01    0.06
  -6  -8  -9    2.09    0.13
   6   8   9    1.81    0.15
  -7  -8  -9    0.77    0.11
  -7  -8  -9    0.75    0.08
   7   8   9    0.71    0.11
  -8  -8  -9    0.00    0.05
  -8  -8  -9   -0.03    0.04
   8   8   9   -0.02    0.07
  -4  -9  -9    0.45    0.08
   4   9   9    0.31    0.09
  -5  -9  -9    0.07    0.05
   5   9   9    0.05    0.07
  -6  -9  -9    0.30    0.07
   6   9   9    0.23    0.09
   0  -8  10    0.49    0.10
   0  -8  10    0.49    0.11
   1  -8  10    2.90    0.22
   1  -8  10    2.65    0.20
   3   7 -10    0.13    0.08
  -3  -7  10    0.13    0.10
  -2  -7  10    0.18    0.09
  -1  -7  10    0.07    0.08
   0  -7  10    0.02    0.07
   0  -7  10    0.02    0.06
   1  -7  10    0.32    0.09
   1  -7  10    0.20    0.09
   2  -7  10    5.78    0.31
   2  -7  10    5.05    0.27
   3  -7  10    0.23    0.09
   3  -7  10    0.06    0.08
   4   6 -10    0.21    0.10
  -4  -6  10    0.29    0.11
   3   6 -10    2.14    0.18
  -3  -6  10    2.46    0.20
  -2  -6  10    0.04    0.08
  -1  -6  10    0.22    0.09
   0  -6  10    0.04    0.07
   1  -6  10    0.47    0.09
   1  -6  10    0.32    0.09
   2  -6  10    0.09    0.08
   2  -6  10    0.11    0.07
   3  -6  10   11.83    0.51
   3  -6  10   11.95    0.48
  -4   6 -10    2.35    0.20
   4  -6  10    3.01    0.21
  -5   6 -10    0.37    0.12
  -5   6 -10    0.36    0.09
   5  -6  10    0.35    0.11
   4   5 -10    0.16    0.09
  -4  -5  10    0.03    0.10
   3   5 -10    1.27    0.14
  -3  -5  10    1.44    0.15
   2   5 -10    3.31    0.21
  -2  -5  10    3.76    0.23
  -1  -5  10   -0.06    0.07
   0  -5  10    2.77    0.19
   1  -5  10    5.56    0.27
   1  -5  10    5.80    0.30
   2  -5  10    0.22    0.07
   2  -5  10    0.07    0.07
   3  -5  10    7.50    0.37
   3  -5  10    8.19    0.35
  -4   5 -10    0.74    0.09
  -4   5 -10    0.70    0.12
   4  -5  10    0.69    0.10
  -5   5 -10    0.37    0.08
  -5   5 -10    0.32    0.10
   5  -5  10    0.20    0.09
  -6   5 -10   16.76    0.63
  -6   5 -10   16.94    0.69
   6  -5  10   17.17    0.67
   5   4 -10    0.28    0.10
   5   4 -10    0.20    0.05
   4   4 -10    0.01    0.06
  -4  -4  10    0.05    0.09
   3   4 -10    5.39    0.29
  -3  -4  10    5.49    0.30
   2   4 -10    0.41    0.09
  -2  -4  10    0.22    0.09
  -1  -4  10    2.79    0.19
   0  -4  10    5.16    0.27
   1  -4  10    0.12    0.06
   1  -4  10    0.26    0.08
   2  -4  10    3.70    0.22
   2  -4  10    3.68    0.20
  -3   4 -10    8.20    0.32
   3  -4  10    8.55    0.38
   3  -4  10    8.28    0.35
  -4   4 -10    0.32    0.07
  -4   4 -10    0.48    0.10
   4  -4  10    0.42    0.09
  -5   4 -10    0.65    0.09
  -5   4 -10    0.62    0.12
   5  -4  10    0.59    0.11
  -6   4 -10    0.38    0.09
  -6   4 -10    0.43    0.11
   6  -4  10    0.26    0.09
  -7   4 -10    0.60    0.10
  -7   4 -10    0.51    0.12
   7  -4  10    0.52    0.11
   5   3 -10    0.39    0.07
   5   3 -10    0.58    0.12
   4   3 -10    0.76    0.12
  -4  -3  10    0.48    0.11
   3   3 -10    7.36    0.36
  -3  -3  10    8.16    0.37
   2   3 -10   11.48    0.48
  -2  -3  10   12.97    0.50
   1   3 -10    4.62    0.24
  -1  -3  10    4.94    0.26
   0  -3  10    0.64    0.10
   1  -3  10   13.11    0.51
   1  -3  10   12.43    0.48
  -2   3 -10   22.15    0.70
   2  -3  10   21.02    0.79
   2  -3  10   21.11    0.75
  -3   3 -10    7.76    0.31
   3  -3  10    7.56    0.33
   3  -3  10    8.08    0.36
  -4   3 -10   15.17    0.61
  -4   3 -10   15.42    0.55
   4  -3  10   16.18    0.58
  -5   3 -10   -0.04    0.05
  -5   3 -10   -0.04    0.07
   5  -3  10   -0.04    0.05
  -6   3 -10    2.98    0.19
  -6   3 -10    3.03    0.22
   6  -3  10    2.85    0.20
  -7   3 -10    1.20    0.13
  -7   3 -10    1.25    0.16
   7  -3  10    1.38    0.15
  -8   3 -10    1.23    0.14
   8  -3  10    1.46    0.16
   5   2 -10   -0.02    0.04
   5   2 -10    0.00    0.08
   4   2 -10    1.59    0.16
   3   2 -10    3.58    0.23
  -3  -2  10    3.86    0.23
   2   2 -10    0.02    0.06
   1   2 -10    2.61    0.18
  -1  -2  10    3.13    0.19
   0   2 -10    0.83    0.09
   0  -2  10    0.69    0.09
  -1   2 -10    0.82    0.08
   1  -2  10    0.77    0.10
  -2   2 -10    8.39    0.31
   2  -2  10    8.23    0.37
   2  -2  10    8.52    0.34
  -3   2 -10   10.83    0.40
  -3   2 -10   11.10    0.45
   3  -2  10   11.03    0.42
  -4   2 -10   22.41    0.84
  -4   2 -10   23.13    0.77
   4  -2  10   23.99    0.81
  -5   2 -10    0.83    0.10
  -5   2 -10    0.84    0.12
   5  -2  10    0.97    0.11
  -6   2 -10    5.39    0.30
  -6   2 -10    5.32    0.26
   6  -2  10    5.36    0.27
  -7   2 -10    1.56    0.14
  -7   2 -10    1.34    0.16
   7  -2  10    1.67    0.15
  -8   2 -10   -0.02    0.09
  -8   2 -10   -0.01    0.06
   8  -2  10   -0.08    0.07
   5   1 -10    0.40    0.07
   4   1 -10    0.04    0.08
   4   1 -10    0.05    0.04
   3   1 -10    0.82    0.12
   2   1 -10    6.58    0.32
  -2  -1  10    6.73    0.31
   1   1 -10    0.78    0.10
  -1  -1  10    0.87    0.10
   0   1 -10    3.45    0.18
   0   1 -10    2.99    0.14
   0   1 -10    2.83    0.16
   0  -1  10    2.76    0.15
   0  -1  10    2.87    0.17
  -1   1 -10    0.75    0.07
  -1   1 -10    0.86    0.09
   1  -1  10    0.68    0.09
   1  -1  10    0.66    0.08
  -2   1 -10    2.11    0.12
   2  -1  10    2.29    0.14
   2  -1  10    2.20    0.16
   2  -1  10    2.29    0.14
  -3   1 -10   21.38    0.71
  -3   1 -10   21.31    0.78
   3  -1  10   21.69    0.73
  -4   1 -10    2.38    0.18
  -4   1 -10    2.10    0.14
   4  -1  10    2.15    0.15
  -5   1 -10   11.68    0.43
  -5   1 -10   10.25    0.47
  -5   1 -10   11.38    0.37
   5  -1  10   11.74    0.44
  -6   1 -10   -0.01    0.08
  -6   1 -10    0.00    0.05
   6  -1  10   -0.03    0.06
  -7   1 -10    4.68    0.25
  -7   1 -10    4.49    0.28
   7  -1  10    4.75    0.24
  -8   1 -10    0.41    0.12
  -8   1 -10    0.61    0.10
   8  -1  10    0.55    0.10
  -9   1 -10    0.40    0.10
  -9   1 -10    0.17    0.12
   9  -1  10    0.28    0.10
   4   0 -10    0.00    0.04
   4   0 -10   -0.02    0.08
   3   0 -10    4.42    0.26
   2   0 -10    7.58    0.35
   1   0 -10    0.08    0.06
  -1   0  10    0.20    0.06
  -1   0  10    0.21    0.05
   0   0 -10    0.23    0.06
   0   0 -10    0.19    0.05
   0   0  10    0.24    0.06
   0   0  10    0.10    0.05
  -1   0 -10    3.05    0.15
  -1   0 -10    2.98    0.17
   1   0  10    3.03    0.16
   1   0  10    3.08    0.18
  -2   0 -10    1.57    0.14
  -2   0 -10    1.65    0.13
  -2   0 -10    1.62    0.11
   2   0  10    1.63    0.12
   2   0  10    1.79    0.14
  -3   0 -10    2.32    0.14
  -3   0 -10    2.39    0.17
  -3   0 -10    2.48    0.16
   3   0  10    2.36    0.14
   3   0  10    2.51    0.14
  -4   0 -10    0.06    0.07
  -4   0 -10    0.01    0.05
  -4   0 -10    0.02    0.06
   4   0  10    0.16    0.06
  -5   0 -10    2.80    0.16
  -5   0 -10    2.22    0.19
   5   0  10    2.52    0.15
  -6   0 -10    2.84    0.21
  -6   0 -10    2.80    0.17
  -6   0 -10    2.84    0.13
   6   0  10    2.93    0.17
  -7   0 -10    0.15    0.10
  -7   0 -10    0.19    0.07
   7   0  10    0.29    0.08
  -8   0 -10    0.39    0.09
  -8   0 -10    0.39    0.11
   8   0  10    0.39    0.09
  -9   0 -10    2.37    0.19
  -9   0 -10    2.13    0.21
   9   0  10    2.27    0.19
   4  -1 -10    1.03    0.15
   3  -1 -10    7.92    0.38
   2  -1 -10    2.52    0.18
  -2   1  10    2.36    0.15
   1  -1 -10    0.52    0.09
  -1   1  10    0.48    0.07
   0  -1 -10    0.20    0.06
   0  -1 -10    0.22    0.06
   0   1  10    0.10    0.05
   0   1  10    0.34    0.07
  -1  -1 -10    1.87    0.13
  -1  -1 -10    1.85    0.14
  -1  -1 -10    1.87    0.13
   1   1  10    1.77    0.12
   1   1  10    1.82    0.13
  -2  -1 -10    7.78    0.30
  -2  -1 -10    7.60    0.33
  -2  -1 -10    8.29    0.33
   2   1  10    7.50    0.30
  -3  -1 -10    0.29    0.06
  -3  -1 -10    0.36    0.08
  -3  -1 -10    0.26    0.07
   3   1  10    0.38    0.06
   3   1  10    0.37    0.07
  -4  -1 -10    0.18    0.06
  -4  -1 -10    0.20    0.07
  -4  -1 -10    0.12    0.08
   4   1  10    0.15    0.07
   4   1  10    0.20    0.05
  -5  -1 -10    3.21    0.21
  -5  -1 -10    3.02    0.17
   5   1  10    3.27    0.17
  -6  -1 -10    0.40    0.04
  -6  -1 -10    0.33    0.07
  -6  -1 -10    0.28    0.09
   6   1  10    0.36    0.07
  -7  -1 -10    0.83    0.14
  -7  -1 -10    0.98    0.11
  -7  -1 -10    0.94    0.08
   7   1  10    1.04    0.10
  -8  -1 -10    8.29    0.37
  -8  -1 -10    8.09    0.41
   8   1  10    8.34    0.35
  -9  -1 -10    0.91    0.12
  -9  -1 -10    1.03    0.16
   9   1  10    1.02    0.12
   3  -2 -10    0.94    0.08
   3  -2 -10    0.99    0.14
  -3   2  10    0.98    0.11
   2  -2 -10    0.38    0.09
  -2   2  10    0.20    0.08
   1  -2 -10    0.20    0.07
  -1   2  10    0.16    0.07
   0  -2 -10    0.16    0.06
   0  -2 -10    0.17    0.06
   0   2  10    0.13    0.06
  -1  -2 -10    0.75    0.09
  -1  -2 -10    0.54    0.07
  -1  -2 -10    0.60    0.08
   1   2  10    0.73    0.09
  -2  -2 -10   32.14    1.11
  -2  -2 -10   33.81    1.07
   2   2  10   32.19    1.04
  -3  -2 -10    0.56    0.09
  -3  -2 -10    0.60    0.08
  -4  -2 -10    0.56    0.09
  -4  -2 -10    0.55    0.08
   4   2  10    0.57    0.07
   4   2  10    0.65    0.09
  -5  -2 -10    1.67    0.15
  -5  -2 -10    1.98    0.14
   5   2  10    1.97    0.12
   5   2  10    1.79    0.14
  -6  -2 -10    2.75    0.20
  -6  -2 -10    2.80    0.12
  -6  -2 -10    2.88    0.17
   6   2  10    2.86    0.15
  -7  -2 -10    0.15    0.04
  -7  -2 -10    0.03    0.09
  -7  -2 -10    0.21    0.07
  -8  -2 -10    0.01    0.05
  -8  -2 -10    0.03    0.04
  -8  -2 -10   -0.16    0.09
  -9  -2 -10    0.45    0.14
  -9  -2 -10    0.38    0.09
 -10  -2 -10    0.94    0.13
   3  -3 -10    0.31    0.06
  -3   3  10    0.24    0.09
   2  -3 -10   13.63    0.54
  -2   3  10   13.33    0.50
  -1   3  10    0.19    0.08
   0   3  10    3.90    0.21
  -1  -3 -10    0.31    0.08
   1   3  10    0.32    0.07
  -2  -3 -10   11.43    0.46
   2   3  10   10.84    0.41
  -3  -3 -10    2.33    0.15
   3   3  10    2.18    0.15
  -4  -3 -10    0.23    0.08
  -4  -3 -10    0.18    0.06
   4   3  10    0.21    0.07
  -5  -3 -10   10.82    0.41
  -5  -3 -10   10.43    0.44
   5   3  10   10.62    0.42
  -6  -3 -10    0.94    0.06
  -6  -3 -10    0.76    0.09
  -6  -3 -10    0.76    0.12
   6   3  10    0.76    0.10
  -7  -3 -10    1.29    0.15
  -7  -3 -10    1.45    0.13
  -7  -3 -10    1.59    0.09
  -8  -3 -10    1.62    0.14
  -8  -3 -10    1.44    0.17
  -8  -3 -10    1.54    0.11
  -9  -3 -10    3.12    0.25
  -9  -3 -10    2.83    0.16
  -9  -3 -10    3.13    0.20
 -10  -3 -10   -0.03    0.06
   2  -4 -10    0.00    0.04
  -2   4  10    0.03    0.07
  -1   4  10    0.07    0.07
   0   4  10    1.06    0.12
   1   4  10    2.10    0.15
   2   4  10    0.41    0.08
   3   4  10    0.92    0.10
  -4  -4 -10    0.08    0.07
   4   4  10   -0.08    0.04
  -5  -4 -10    0.07    0.05
  -5  -4 -10   -0.02    0.07
   5   4  10   -0.07    0.05
  -6  -4 -10   -0.05    0.07
  -6  -4 -10    0.11    0.05
  -6  -4 -10    0.06    0.03
   6   4  10    0.03    0.06
  -7  -4 -10    0.03    0.03
  -7  -4 -10    0.10    0.09
  -7  -4 -10    0.04    0.05
   7   4  10   -0.05    0.05
  -8  -4 -10    0.41    0.08
  -8  -4 -10    0.26    0.11
  -8  -4 -10    0.36    0.06
  -9  -4 -10    2.70    0.19
  -9  -4 -10    2.55    0.24
  -9  -4 -10    2.59    0.16
 -10  -4 -10    1.71    0.16
   1  -5 -10    0.05    0.05
  -1   5  10    0.14    0.08
   0  -5 -10    0.12    0.05
   0   5  10    0.18    0.08
   1   5  10    1.59    0.15
   2   5  10    5.85    0.27
   3   5  10    0.72    0.10
   4   5  10    0.25    0.08
  -5  -5 -10    4.98    0.26
  -5  -5 -10    5.00    0.19
  -5  -5 -10    4.61    0.23
   5   5  10    4.76    0.25
  -6  -5 -10    0.26    0.04
  -6  -5 -10    0.19    0.09
  -6  -5 -10    0.36    0.07
   6   5  10    0.25    0.08
  -7  -5 -10    0.48    0.11
  -7  -5 -10    0.51    0.09
  -7  -5 -10    0.44    0.06
   7   5  10    0.54    0.10
  -8  -5 -10    0.11    0.10
  -8  -5 -10    0.23    0.08
  -8  -5 -10    0.25    0.05
  -9  -5 -10    0.41    0.14
  -9  -5 -10    0.57    0.08
  -9  -5 -10    0.44    0.09
   0  -6 -10    0.19    0.06
   0   6  10    0.17    0.08
  -1  -6 -10    1.08    0.10
   1   6  10    1.24    0.13
  -2  -6 -10   11.11    0.39
   2   6  10   10.66    0.44
  -3  -6 -10    3.99    0.17
   3   6  10    3.59    0.21
  -4  -6 -10    0.32    0.05
   4   6  10    0.33    0.08
  -5  -6 -10    1.16    0.08
   5   6  10    1.04    0.12
  -6  -6 -10   -0.03    0.05
  -6  -6 -10    0.00    0.03
   6   6  10    0.03    0.06
  -7  -6 -10    0.00    0.04
  -7  -6 -10    0.04    0.05
  -7  -6 -10    0.04    0.09
   7   6  10    0.12    0.08
  -8  -6 -10    3.81    0.19
  -8  -6 -10    4.27    0.28
  -8  -6 -10    4.08    0.23
   8   6  10    4.03    0.24
  -9  -6 -10    7.61    0.36
  -9  -6 -10    8.02    0.33
  -9  -6 -10    8.28    0.42
  -1  -7 -10    0.33    0.08
   1   7  10    0.60    0.11
  -2  -7 -10    0.72    0.08
   2   7  10    0.49    0.10
  -3  -7 -10    7.83    0.31
   3   7  10    7.44    0.34
  -4  -7 -10    1.31    0.10
   4   7  10    1.08    0.13
  -5  -7 -10    3.32    0.16
   5   7  10    2.85    0.20
  -6  -7 -10    0.05    0.05
  -6  -7 -10    0.01    0.03
   6   7  10    0.02    0.07
  -7  -7 -10    0.13    0.05
  -7  -7 -10    0.17    0.07
   7   7  10    0.22    0.09
  -8  -7 -10   -0.03    0.05
  -8  -7 -10   -0.01    0.10
  -8  -7 -10    0.01    0.05
   8   7  10    0.04    0.07
  -3  -8 -10    0.34    0.07
   3   8  10    0.25    0.09
  -4  -8 -10    0.98    0.10
   4   8  10    1.04    0.13
  -5  -8 -10    0.28    0.07
   5   8  10    0.43    0.10
  -6  -8 -10    3.94    0.20
   6   8  10    3.90    0.23
  -7  -8 -10    0.10    0.05
  -7  -8 -10   -0.03    0.06
   7   8  10    0.12    0.08
   0  -7  11    0.89    0.14
   1  -7  11    2.31    0.20
   1  -7  11    2.59    0.19
   2  -7  11    4.83    0.27
   2  -7  11    4.95    0.30
   3   6 -11    1.86    0.18
   2   6 -11    1.65    0.16
  -2  -6  11    1.82    0.18
  -1  -6  11    0.14    0.10
   0  -6  11    0.34    0.10
   1  -6  11    2.13    0.17
   1  -6  11    2.37    0.19
   2  -6  11    1.64    0.17
   2  -6  11    1.70    0.15
   3  -6  11    2.49    0.21
   3  -6  11    2.60    0.19
  -4   6 -11    3.21    0.24
   4  -6  11    3.43    0.23
   3   5 -11   -0.01    0.07
  -3  -5  11    0.06    0.10
   2   5 -11    2.72    0.20
  -2  -5  11    3.14    0.22
  -1  -5  11    0.65    0.12
   0  -5  11   15.02    0.61
   1  -5  11    0.53    0.09
   1  -5  11    0.41    0.10
   2  -5  11    0.10    0.08
   2  -5  11    0.00    0.06
   3  -5  11    0.76    0.12
   3  -5  11    0.65    0.11
  -4   5 -11    0.83    0.12
   4  -5  11    0.85    0.12
  -5   5 -11    0.11    0.07
  -5   5 -11    0.14    0.09
   5  -5  11    0.04    0.08
   4   4 -11    0.81    0.13
  -4  -4  11    0.78    0.14
   3   4 -11    0.36    0.10
  -3  -4  11    0.58    0.12
   2   4 -11    2.17    0.18
  -2  -4  11    2.38    0.19
  -1  -4  11    5.23    0.29
   0  -4  11    0.58    0.11
   1  -4  11   10.69    0.46
   1  -4  11   10.52    0.43
   2  -4  11    6.80    0.31
   2  -4  11    6.45    0.33
   3  -4  11    2.60    0.18
   3  -4  11    2.84    0.20
  -4   4 -11    2.66    0.21
  -4   4 -11    2.55    0.17
   4  -4  11    2.68    0.18
  -5   4 -11    0.23    0.07
  -5   4 -11    0.33    0.10
   5  -4  11    0.29    0.09
  -6   4 -11    0.13    0.09
  -6   4 -11    0.16    0.08
   6  -4  11    0.12    0.09
   4   3 -11    0.70    0.13
   3   3 -11    0.48    0.11
  -3  -3  11    0.42    0.11
   2   3 -11    1.95    0.17
  -2  -3  11    2.43    0.19
   1   3 -11    0.84    0.11
  -1  -3  11    0.90    0.12
   0  -3  11    1.77    0.15
   1  -3  11    0.91    0.12
   2  -3  11    1.03    0.12
   2  -3  11    0.94    0.11
  -3   3 -11    0.84    0.09
  -3   3 -11    0.64    0.11
   3  -3  11    0.71    0.11
   3  -3  11    0.65    0.10
  -4   3 -11    1.29    0.12
  -4   3 -11    1.48    0.15
   4  -3  11    1.09    0.12
  -5   3 -11    0.91    0.10
  -5   3 -11    1.05    0.14
   5  -3  11    0.79    0.11
  -6   3 -11    0.06    0.10
  -6   3 -11    0.16    0.07
   6  -3  11    0.05    0.08
  -7   3 -11    1.74    0.16
  -7   3 -11    1.79    0.19
   7  -3  11    1.52    0.15
   4   2 -11    0.58    0.12
   3   2 -11    0.47    0.11
   2   2 -11    1.35    0.14
  -2  -2  11    1.43    0.14
   1   2 -11    7.00    0.33
  -1  -2  11    7.20    0.33
   0  -2  11    0.43    0.09
  -1   2 -11    0.23    0.07
   1  -2  11    0.01    0.07
  -2   2 -11   45.33    1.39
   2  -2  11   45.96    1.54
   2  -2  11   43.84    1.47
  -3   2 -11   13.47    0.48
  -3   2 -11   14.00    0.55
   3  -2  11   13.41    0.51
  -4   2 -11    4.90    0.28
  -4   2 -11    5.24    0.24
   4  -2  11    5.17    0.25
  -5   2 -11   -0.01    0.05
  -5   2 -11    0.08    0.08
   5  -2  11   -0.02    0.06
  -6   2 -11    5.83    0.32
  -6   2 -11    5.72    0.28
   6  -2  11    6.13    0.29
  -7   2 -11    2.98    0.23
  -7   2 -11    2.55    0.19
   7  -2  11    2.49    0.18
  -8   2 -11    0.81    0.12
  -8   2 -11    1.13    0.16
   8  -2  11    0.90    0.12
   4   1 -11    5.08    0.31
   3   1 -11    4.16    0.26
   2   1 -11   16.82    0.65
   1   1 -11    0.41    0.09
  -1  -1  11    0.78    0.10
   0   1 -11    0.04    0.05
   0  -1  11    0.08    0.06
  -1   1 -11   -0.01    0.03
  -1   1 -11    0.07    0.05
   1  -1  11    0.05    0.05
   1  -1  11    0.01    0.06
  -2   1 -11    0.13    0.07
  -2   1 -11    0.12    0.05
   2  -1  11    0.17    0.06
   2  -1  11    0.07    0.07
  -3   1 -11    0.07    0.05
  -3   1 -11   -0.08    0.07
   3  -1  11   -0.19    0.05
  -4   1 -11   54.44    1.86
  -4   1 -11   55.69    1.71
   4  -1  11   55.76    1.79
  -5   1 -11   25.37    0.85
  -5   1 -11   24.91    0.93
   5  -1  11   25.62    0.87
  -6   1 -11   -0.01    0.05
  -6   1 -11    0.08    0.09
  -6   1 -11   -0.02    0.03
   6  -1  11    0.04    0.07
  -7   1 -11    1.67    0.15
  -7   1 -11    1.85    0.18
   7  -1  11    1.62    0.14
  -8   1 -11   -0.07    0.06
  -8   1 -11    0.05    0.10
   8  -1  11    0.00    0.07
   3   0 -11    0.47    0.11
   2   0 -11    5.03    0.28
   1   0 -11    5.46    0.28
   0   0 -11    2.17    0.16
   0   0  11    2.18    0.15
   0   0  11    2.26    0.14
  -1   0 -11   -0.04    0.03
  -1   0 -11   -0.04    0.04
  -1   0 -11    0.04    0.05
   1   0  11   -0.06    0.05
   1   0  11   -0.10    0.04
  -2   0 -11    0.35    0.08
  -2   0 -11    0.44    0.08
  -2   0 -11    0.45    0.06
   2   0  11    0.43    0.08
   2   0  11    0.43    0.09
  -3   0 -11    9.72    0.41
  -3   0 -11    9.54    0.37
   3   0  11    9.58    0.37
   3   0  11   10.03    0.38
  -4   0 -11    6.77    0.33
  -4   0 -11    6.66    0.29
   4   0  11    7.19    0.29
  -5   0 -11   21.57    0.81
  -5   0 -11   20.47    0.72
   5   0  11   21.76    0.74
  -6   0 -11    4.70    0.18
  -6   0 -11    4.59    0.27
  -6   0 -11    4.48    0.23
   6   0  11    4.73    0.23
  -7   0 -11    8.51    0.41
  -7   0 -11    7.92    0.36
  -7   0 -11    7.99    0.30
   7   0  11    8.21    0.35
  -8   0 -11    1.00    0.13
  -8   0 -11    0.91    0.15
   8   0  11    0.74    0.10
  -9   0 -11    1.05    0.14
   9   0  11    1.43    0.14
   3  -1 -11    5.41    0.31
   2  -1 -11    0.12    0.08
   1  -1 -11    0.00    0.06
  -1   1  11   -0.01    0.05
   0  -1 -11   -0.09    0.05
   0   1  11   -0.06    0.04
  -1  -1 -11   17.91    0.65
  -1  -1 -11   18.32    0.66
   1   1  11   18.88    0.67
   1   1  11   17.68    0.62
  -2  -1 -11    5.14    0.25
  -2  -1 -11    5.12    0.26
  -2  -1 -11    4.98    0.23
   2   1  11    5.59    0.24
  -3  -1 -11    0.12    0.07
  -3  -1 -11    0.05    0.05
   3   1  11    0.13    0.06
  -4  -1 -11   -0.03    0.04
  -4  -1 -11   -0.02    0.07
   4   1  11    0.00    0.06
   4   1  11    0.06    0.05
  -5  -1 -11    1.27    0.14
  -5  -1 -11    1.28    0.11
   5   1  11    1.33    0.11
  -6  -1 -11    0.03    0.03
  -6  -1 -11    0.05    0.08
  -6  -1 -11    0.22    0.07
   6   1  11    0.06    0.06
  -7  -1 -11    0.15    0.10
  -7  -1 -11    0.11    0.06
  -7  -1 -11    0.25    0.04
   7   1  11    0.20    0.07
  -8  -1 -11    3.41    0.25
  -8  -1 -11    3.15    0.21
  -8  -1 -11    3.43    0.17
   8   1  11    3.37    0.20
  -9  -1 -11    0.16    0.12
  -9  -1 -11    0.43    0.10
   9   1  11    0.36    0.09
   3  -2 -11    0.14    0.09
   2  -2 -11    0.96    0.13
  -2   2  11    1.24    0.13
   1  -2 -11    0.00    0.06
  -1   2  11   -0.10    0.06
   0  -2 -11    0.71    0.09
   0   2  11    0.56    0.09
  -1  -2 -11    1.46    0.13
  -1  -2 -11    1.46    0.13
   1   2  11    1.37    0.12
  -2  -2 -11    0.16    0.07
  -2  -2 -11    0.08    0.06
   2   2  11   -0.05    0.05
  -3  -2 -11   -0.05    0.04
  -3  -2 -11   -0.06    0.06
   3   2  11    0.00    0.05
  -4  -2 -11   -0.07    0.06
  -4  -2 -11    0.00    0.05
   4   2  11    0.12    0.06
  -5  -2 -11    0.04    0.05
  -5  -2 -11    0.19    0.09
   5   2  11    0.19    0.07
  -6  -2 -11    0.16    0.09
  -6  -2 -11    0.00    0.05
  -7  -2 -11    2.21    0.19
  -7  -2 -11    2.21    0.11
  -7  -2 -11    2.26    0.17
  -8  -2 -11    0.04    0.10
  -8  -2 -11    0.02    0.04
  -8  -2 -11    0.00    0.06
  -9  -2 -11    4.28    0.25
  -9  -2 -11    4.48    0.30
  -2   3  11    1.74    0.16
  -1   3  11    0.03    0.07
   0   3  11    0.16    0.07
   1   3  11    3.60    0.20
   2   3  11    0.58    0.09
  -3  -3 -11    3.00    0.18
   3   3  11    2.76    0.17
  -4  -3 -11    0.05    0.05
  -4  -3 -11    0.18    0.08
   4   3  11    0.18    0.07
  -5  -3 -11    2.43    0.18
  -5  -3 -11    2.57    0.16
   5   3  11    2.35    0.17
  -6  -3 -11    1.01    0.13
  -6  -3 -11    1.01    0.11
   6   3  11    0.95    0.11
  -7  -3 -11    0.97    0.14
  -7  -3 -11    1.18    0.12
  -7  -3 -11    1.03    0.08
  -8  -3 -11    0.13    0.05
  -8  -3 -11    0.12    0.07
  -8  -3 -11    0.14    0.10
  -9  -3 -11    0.75    0.15
  -9  -3 -11    0.78    0.09
  -9  -3 -11    1.00    0.13
  -1   4  11    1.30    0.14
   0   4  11    0.72    0.11
   1   4  11    1.44    0.13
   2   4  11    0.27    0.08
   3   4  11    0.06    0.07
   4   4  11    0.22    0.07
  -5  -4 -11    7.20    0.34
  -5  -4 -11    7.76    0.32
   5   4  11    7.03    0.32
  -6  -4 -11    3.46    0.14
  -6  -4 -11    3.42    0.22
  -6  -4 -11    3.47    0.20
   6   4  11    3.28    0.21
  -7  -4 -11    2.72    0.21
  -7  -4 -11    2.44    0.12
  -7  -4 -11    2.40    0.17
   7   4  11    2.30    0.18
  -8  -4 -11    1.33    0.10
  -8  -4 -11    1.12    0.12
  -8  -4 -11    1.12    0.16
  -9  -4 -11    1.15    0.17
  -9  -4 -11    0.97    0.12
  -9  -4 -11    0.95    0.09
   0   5  11    0.98    0.12
   1   5  11    0.34    0.09
   2   5  11    1.96    0.15
   3   5  11    0.40    0.09
   4   5  11    0.06    0.07
  -5  -5 -11    0.56    0.09
   5   5  11    0.51    0.10
  -6  -5 -11    3.64    0.23
  -6  -5 -11    3.68    0.21
  -6  -5 -11    3.77    0.16
   6   5  11    3.55    0.21
  -7  -5 -11    0.28    0.11
  -7  -5 -11    0.29    0.05
  -7  -5 -11    0.38    0.08
   7   5  11    0.32    0.10
  -8  -5 -11    3.26    0.24
  -8  -5 -11    3.59    0.17
  -8  -5 -11    3.25    0.21
  -9  -5 -11    1.00    0.12
  -9  -5 -11    1.13    0.11
  -9  -5 -11    1.06    0.17
   1   6  11    1.56    0.15
  -2  -6 -11    3.10    0.16
   2   6  11    3.17    0.21
   3   6  11    2.93    0.20
  -4  -6 -11    0.62    0.07
   4   6  11    0.52    0.10
  -5  -6 -11    1.69    0.10
   5   6  11    1.62    0.15
  -6  -6 -11    0.64    0.10
  -6  -6 -11    0.55    0.06
   6   6  11    0.58    0.10
  -7  -6 -11    0.04    0.05
  -7  -6 -11   -0.02    0.04
   7   6  11    0.11    0.08
  -8  -6 -11    0.56    0.07
  -8  -6 -11    0.64    0.14
  -8  -6 -11    0.68    0.11
   8   6  11    0.68    0.12
  -2  -7 -11    0.52    0.09
   2   7  11    0.40    0.10
  -3  -7 -11    6.41    0.27
   3   7  11    5.92    0.31
  -4  -7 -11    3.02    0.16
   4   7  11    2.45    0.20
  -5  -7 -11    1.39    0.10
   5   7  11    1.30    0.14
  -6  -7 -11    0.10    0.06
  -6  -7 -11    0.14    0.05
   6   7  11    0.14    0.09
  -7  -7 -11   -0.07    0.04
  -7  -7 -11   -0.05    0.05
   7   7  11   -0.03    0.06
   0  -6  12    3.00    0.23
   1  -6  12    0.72    0.12
   2  -6  12    0.16    0.09
   2  -6  12    0.28    0.10
   3  -6  12    0.72    0.11
   2   5 -12    0.56    0.12
  -2  -5  12    0.66    0.14
  -1  -5  12    0.28    0.10
   0  -5  12    0.00    0.08
   1  -5  12    0.22    0.09
   2  -5  12    3.72    0.22
   2  -5  12    3.65    0.25
   3  -5  12    0.12    0.08
   3  -5  12    0.06    0.08
  -4   5 -12    0.68    0.13
   4  -5  12    0.74    0.12
   2   4 -12    2.65    0.21
  -2  -4  12    3.38    0.23
   1   4 -12    1.05    0.13
  -1  -4  12    0.91    0.14
   0  -4  12    0.25    0.10
   1  -4  12   11.97    0.52
   2  -4  12    0.57    0.10
   3  -4  12    4.72    0.25
   3  -4  12    4.19    0.27
  -4   4 -12    1.80    0.18
   4  -4  12    1.72    0.15
  -5   4 -12    0.03    0.08
  -5   4 -12    0.00    0.06
   5  -4  12   -0.07    0.07
  -6   4 -12   -0.01    0.07
   6  -4  12    0.00    0.08
   3   3 -12    0.50    0.11
  -3  -3  12    0.53    0.12
   2   3 -12    0.03    0.08
  -2  -3  12    0.00    0.09
   1   3 -12    0.18    0.08
  -1  -3  12    0.25    0.09
   0  -3  12    0.26    0.09
   1  -3  12    2.09    0.18
   2  -3  12    4.75    0.27
   2  -3  12    4.27    0.23
  -3   3 -12    2.38    0.19
   3  -3  12    2.23    0.16
   3  -3  12    2.40    0.20
  -4   3 -12    1.54    0.16
  -4   3 -12    1.55    0.13
   4  -3  12    1.54    0.14
  -5   3 -12    5.20    0.30
  -5   3 -12    5.28    0.26
   5  -3  12    5.37    0.28
  -6   3 -12    0.00    0.06
  -6   3 -12   -0.05    0.08
   6  -3  12   -0.08    0.07
  -7   3 -12    4.65    0.27
   3   2 -12    1.40    0.16
   2   2 -12   -0.03    0.07
  -2  -2  12    0.06    0.08
   1   2 -12    0.96    0.12
  -1  -2  12    1.07    0.13
   0   2 -12   -0.03    0.06
   0  -2  12    0.10    0.07
   1  -2  12    0.92    0.12
   2  -2  12   12.60    0.52
  -3   2 -12    1.41    0.12
  -3   2 -12    1.72    0.16
   3  -2  12    1.43    0.14
   3  -2  12    1.41    0.15
  -4   2 -12    8.60    0.40
  -4   2 -12    9.00    0.36
   4  -2  12    8.44    0.36
  -5   2 -12    1.93    0.18
  -5   2 -12    1.65    0.14
   5  -2  12    1.91    0.15
  -6   2 -12    0.79    0.11
  -6   2 -12    0.89    0.14
   6  -2  12    0.80    0.11
  -7   2 -12    0.51    0.13
  -7   2 -12    0.56    0.11
   7  -2  12    0.62    0.11
   3   1 -12    0.18    0.10
   2   1 -12   25.64    0.93
   1   1 -12    3.29    0.22
  -1  -1  12    3.41    0.22
   0   1 -12    0.67    0.10
   0  -1  12    0.83    0.11
   1  -1  12    3.33    0.21
  -2   1 -12    0.02    0.04
   2  -1  12   -0.08    0.06
   2  -1  12    0.00    0.06
  -3   1 -12    3.18    0.17
  -3   1 -12    2.80    0.20
   3  -1  12    2.69    0.17
  -4   1 -12   19.09    0.75
  -4   1 -12   19.95    0.68
   4  -1  12   20.01    0.70
  -5   1 -12   14.54    0.60
  -5   1 -12   14.31    0.53
   5  -1  12   14.22    0.54
  -6   1 -12    0.01    0.03
  -6   1 -12    0.11    0.06
  -6   1 -12   -0.01    0.08
   6  -1  12    0.03    0.07
  -7   1 -12    0.15    0.11
  -7   1 -12    0.13    0.08
   7  -1  12    0.15    0.08
  -8   1 -12    0.44    0.10
   8  -1  12    0.44    0.10
   2   0 -12    3.91    0.26
   1   0 -12    2.00    0.17
   0   0 -12    1.24    0.13
  -1   0 -12    0.06    0.04
  -1   0 -12   -0.05    0.06
   1   0  12    0.03    0.06
   1   0  12    0.06    0.06
  -2   0 -12    0.43    0.07
  -2   0 -12    0.58    0.10
   2   0  12    0.52    0.08
  -3   0 -12    0.54    0.07
  -3   0 -12    0.58    0.10
   3   0  12    0.58    0.09
  -4   0 -12    0.44    0.10
  -4   0 -12    0.21    0.06
   4   0  12    0.46    0.08
  -5   0 -12    1.11    0.15
  -5   0 -12    0.83    0.10
   5   0  12    0.97    0.10
  -6   0 -12    0.18    0.07
  -6   0 -12    0.26    0.10
   6   0  12    0.14    0.07
  -7   0 -12    0.02    0.04
  -7   0 -12    0.12    0.07
  -7   0 -12   -0.05    0.09
   7   0  12    0.06    0.07
  -8   0 -12    0.76    0.12
  -8   0 -12    0.99    0.17
   8   0  12    0.99    0.12
   2  -1 -12    8.08    0.39
   1  -1 -12    0.01    0.07
   0  -1 -12    1.08    0.12
   0   1  12    1.14    0.11
  -1  -1 -12    5.19    0.25
   1   1  12    4.94    0.24
  -2  -1 -12    5.71    0.26
  -2  -1 -12    6.07    0.27
  -2  -1 -12    5.93    0.28
   2   1  12    5.69    0.26
  -3  -1 -12    1.78    0.15
  -3  -1 -12    1.64    0.13
   3   1  12    1.58    0.14
  -4  -1 -12    3.42    0.22
  -4  -1 -12    3.15    0.18
   4   1  12    3.31    0.19
   4   1  12    3.78    0.18
  -5  -1 -12    4.98    0.25
  -5  -1 -12    4.80    0.28
   5   1  12    4.95    0.23
  -6  -1 -12    0.18    0.07
  -6  -1 -12    0.20    0.10
   6   1  12    0.31    0.07
  -7  -1 -12    0.66    0.06
  -7  -1 -12    0.56    0.12
  -7  -1 -12    0.86    0.11
  -8  -1 -12    2.43    0.19
  -8  -1 -12    2.21    0.13
  -8  -1 -12    2.21    0.22
  -9  -1 -12    0.06    0.08
  -1   2  12    0.11    0.07
   0   2  12    0.27    0.08
   1   2  12    0.05    0.07
   2   2  12    2.28    0.16
  -3  -2 -12    0.56    0.10
  -3  -2 -12    0.29    0.07
   3   2  12    0.37    0.09
  -4  -2 -12    0.18    0.09
  -4  -2 -12    0.19    0.06
   4   2  12    0.15    0.07
  -5  -2 -12    0.02    0.09
  -5  -2 -12    0.13    0.06
   5   2  12    0.14    0.07
  -6  -2 -12    1.29    0.15
  -6  -2 -12    1.33    0.13
  -7  -2 -12    1.00    0.15
  -7  -2 -12    0.81    0.07
  -7  -2 -12    0.77    0.11
  -8  -2 -12    0.57    0.14
  -8  -2 -12    0.60    0.07
  -8  -2 -12    0.62    0.10
  -9  -2 -12    0.72    0.09
  -9  -2 -12    0.66    0.12
  -1   3  12   -0.01    0.07
   0   3  12    0.23    0.08
   1   3  12    0.36    0.09
   2   3  12    8.71    0.37
   3   3  12    0.00    0.06
  -4  -3 -12    2.20    0.18
  -4  -3 -12    1.91    0.15
   4   3  12    2.09    0.15
  -5  -3 -12    1.49    0.15
  -5  -3 -12    1.69    0.14
   5   3  12    1.56    0.15
  -6  -3 -12    0.14    0.06
  -6  -3 -12    0.04    0.09
   6   3  12    0.31    0.09
  -7  -3 -12    0.05    0.03
  -7  -3 -12    0.01    0.05
  -7  -3 -12    0.08    0.09
  -8  -3 -12    4.61    0.30
  -8  -3 -12    4.86    0.21
  -8  -3 -12    4.70    0.26
  -9  -3 -12    0.36    0.09
  -9  -3 -12    0.30    0.07
   0   4  12    0.08    0.08
   1   4  12    0.42    0.10
   2   4  12    0.17    0.08
   3   4  12    0.00    0.06
   4   4  12   -0.01    0.07
  -5  -4 -12    2.23    0.16
   5   4  12    1.94    0.16
  -6  -4 -12    0.36    0.11
  -6  -4 -12    0.45    0.09
   6   4  12    0.33    0.09
  -7  -4 -12    0.38    0.09
  -7  -4 -12    0.39    0.05
  -7  -4 -12    0.45    0.12
   7   4  12    0.35    0.10
  -8  -4 -12    0.68    0.07
  -8  -4 -12    0.63    0.10
  -8  -4 -12    0.54    0.14
  -9  -4 -12    0.25    0.06
   1   5  12    0.12    0.08
   2   5  12    0.17    0.08
   3   5  12    1.00    0.12
   4   5  12   -0.07    0.07
  -5  -5 -12    1.18    0.12
   5   5  12    1.01    0.13
  -6  -5 -12    1.30    0.13
  -6  -5 -12    1.19    0.08
   6   5  12    1.12    0.13
  -7  -5 -12   -0.02    0.05
  -7  -5 -12   -0.02    0.09
  -7  -5 -12    0.00    0.04
   7   5  12    0.01    0.07
  -8  -5 -12    0.55    0.07
  -8  -5 -12    0.65    0.10
  -8  -5 -12    0.52    0.13
   2   6  12    0.23    0.09
   3   6  12    3.40    0.22
   4   6  12    9.54    0.42
  -5  -6 -12    0.42    0.06
   5   6  12    0.26    0.09
  -6  -6 -12    0.39    0.09
  -6  -6 -12    0.27    0.05
   6   6  12    0.27    0.10
  -7  -6 -12    0.21    0.08
  -7  -6 -12    0.21    0.05
   7   6  12    0.20    0.10
  -5  -7 -12    0.36    0.07
  -6  -7 -12    1.23    0.10
   0  -5  13    0.93    0.14
   1  -5  13    1.57    0.17
   2  -5  13    0.79    0.13
   2  -5  13    0.69    0.11
   3  -5  13    0.49    0.11
   1   4 -13    0.63    0.12
  -1  -4  13    0.77    0.14
   0  -4  13    1.89    0.19
   1  -4  13    0.25    0.10
   2  -4  13    0.64    0.12
   2  -4  13    0.57    0.10
  -3   4 -13    4.98    0.30
   3  -4  13    5.40    0.31
   3  -4  13    5.21    0.28
  -4   4 -13    0.82    0.14
   4  -4  13    0.83    0.12
   5  -4  13    0.30    0.10
   1   3 -13    0.64    0.12
  -1  -3  13    0.60    0.12
   0   3 -13    5.11    0.29
   0  -3  13    5.68    0.31
   1  -3  13   18.28    0.72
   2  -3  13    0.63    0.12
  -3   3 -13    0.05    0.08
   3  -3  13   -0.01    0.07
   3  -3  13   -0.03    0.08
  -4   3 -13    0.17    0.10
   4  -3  13    0.22    0.08
  -5   3 -13   -0.04    0.06
  -5   3 -13   -0.05    0.09
   5  -3  13    0.00    0.07
  -6   3 -13    0.42    0.10
   6  -3  13    0.42    0.11
   1   2 -13    0.54    0.11
  -1  -2  13    0.80    0.13
   0   2 -13   -0.03    0.07
   0  -2  13    0.01    0.07
   1  -2  13    1.22    0.14
   2  -2  13   -0.02    0.07
  -3   2 -13   -0.06    0.08
   3  -2  13    0.01    0.06
  -4   2 -13    0.97    0.14
  -4   2 -13    0.97    0.11
   4  -2  13    1.06    0.12
  -5   2 -13   -0.04    0.05
  -5   2 -13   -0.07    0.08
   5  -2  13    0.06    0.07
  -6   2 -13    0.05    0.07
  -6   2 -13    0.10    0.10
   6  -2  13    0.27    0.08
  -7   2 -13    2.80    0.21
   1   1 -13    0.40    0.10
   0   1 -13   -0.01    0.07
   0  -1  13    0.00    0.08
  -1   1 -13    0.40    0.09
   1  -1  13    0.28    0.09
  -2   1 -13    0.00    0.08
   2  -1  13    0.12    0.08
  -3   1 -13    0.74    0.09
  -3   1 -13    0.68    0.12
  -4   1 -13    0.16    0.09
  -4   1 -13    0.10    0.06
   4  -1  13    0.26    0.08
  -5   1 -13   13.26    0.57
  -5   1 -13   12.82    0.50
   5  -1  13   13.32    0.51
  -6   1 -13    2.51    0.19
  -6   1 -13    2.84    0.23
   6  -1  13    2.80    0.18
  -7   1 -13    0.01    0.10
  -7   1 -13    0.05    0.07
   7  -1  13    0.06    0.07
   1   0 -13    1.36    0.15
   0   0 -13    1.94    0.17
  -1   0 -13    0.01    0.07
  -1   0 -13   -0.07    0.06
   1   0  13   -0.02    0.08
  -2   0 -13    0.00    0.07
  -2   0 -13    0.12    0.05
   2   0  13   -0.01    0.06
  -3   0 -13    0.04    0.05
  -3   0 -13    0.09    0.08
   3   0  13    0.05    0.06
  -4   0 -13    0.94    0.14
  -4   0 -13    1.29    0.12
   4   0  13    1.05    0.11
  -5   0 -13    0.06    0.10
  -5   0 -13    0.12    0.07
   5   0  13    0.16    0.07
  -6   0 -13    0.10    0.07
  -6   0 -13    0.11    0.11
   6   0  13    0.14    0.07
  -7   0 -13    2.32    0.13
  -7   0 -13    2.30    0.18
  -7   0 -13    2.56    0.23
   7   0  13    2.27    0.17
  -8   0 -13   -0.05    0.07
   1  -1 -13    6.22    0.33
   0  -1 -13    0.45    0.10
  -1  -1 -13    0.09    0.07
   1   1  13    0.07    0.07
  -2  -1 -13    0.85    0.10
  -2  -1 -13    0.95    0.10
   2   1  13    0.65    0.10
  -3  -1 -13   -0.03    0.04
  -3  -1 -13    0.04    0.08
   3   1  13    0.03    0.06
  -4  -1 -13   -0.03    0.08
  -4  -1 -13   -0.09    0.04
   4   1  13    0.08    0.08
  -5  -1 -13   19.06    0.73
  -5  -1 -13   17.76    0.66
  -6  -1 -13    0.05    0.06
  -6  -1 -13    0.02    0.09
  -7  -1 -13    0.12    0.04
  -7  -1 -13    0.09    0.07
  -7  -1 -13    0.09    0.11
  -8  -1 -13    5.92    0.37
  -8  -1 -13    5.97    0.31
  -8  -1 -13    5.90    0.25
   0   2  13    0.11    0.08
   1   2  13    1.56    0.14
   2   2  13    0.17    0.08
  -3  -2 -13    0.16    0.06
   3   2  13    0.14    0.08
  -4  -2 -13    0.47    0.11
  -4  -2 -13    0.36    0.08
   4   2  13    0.41    0.09
  -5  -2 -13    0.21    0.07
  -5  -2 -13    0.25    0.10
   5   2  13    0.27    0.09
  -6  -2 -13    0.12    0.10
  -6  -2 -13   -0.01    0.06
  -7  -2 -13   -0.06    0.09
  -7  -2 -13   -0.08    0.04
  -8  -2 -13    3.90    0.18
  -8  -2 -13    3.40    0.28
  -8  -2 -13    3.88    0.24
   0   3  13   -0.02    0.07
   1   3  13    0.14    0.08
   2   3  13    2.33    0.17
  -3  -3 -13    2.01    0.15
   3   3  13    2.33    0.17
  -4  -3 -13    0.18    0.07
   4   3  13    0.14    0.08
  -5  -3 -13    0.42    0.11
  -5  -3 -13    0.22    0.07
   5   3  13    0.29    0.09
  -6  -3 -13    0.11    0.10
  -6  -3 -13    0.09    0.07
   6   3  13    0.21    0.09
  -7  -3 -13    0.28    0.08
  -7  -3 -13    0.58    0.13
  -8  -3 -13    0.34    0.09
  -8  -3 -13    0.30    0.06
  -8  -3 -13    0.52    0.14
   1   4  13    0.22    0.08
   2   4  13    0.64    0.11
   3   4  13    1.83    0.16
  -4  -4 -13    0.41    0.09
   4   4  13    0.03    0.07
  -5  -4 -13    0.07    0.06
   5   4  13    0.07    0.08
  -6  -4 -13    1.18    0.12
   6   4  13    1.12    0.13
  -7  -4 -13    0.03    0.06
  -7  -4 -13   -0.06    0.09
   7   4  13    0.05    0.08
  -8  -4 -13    0.26    0.06
  -8  -4 -13    0.14    0.07
   3   5  13    1.90    0.17
   4   5  13    0.56    0.11
  -5  -5 -13    0.37    0.09
   5   5  13    0.34    0.10
  -6  -5 -13    0.62    0.10
   6   5  13    0.66    0.12
  -7  -5 -13    0.53    0.06
  -7  -5 -13    0.58    0.10
   7   5  13    0.51    0.11
   1  -3  14    0.28    0.10
   2  -3  14    0.84    0.13
  -3   3 -14    1.91    0.19
   3  -3  14    1.93    0.16
   3  -3  14    1.54    0.18
  -4   3 -14    0.30    0.11
   4  -3  14    0.35    0.10
   0   2 -14   -0.02    0.08
   0  -2  14   -0.01    0.09
  -1   2 -14    0.84    0.13
   1  -2  14    0.91    0.13
  -2   2 -14    0.76    0.13
   2  -2  14    0.63    0.13
  -3   2 -14    0.31    0.11
  -4   2 -14    0.42    0.11
   4  -2  14    0.36    0.10
  -5   2 -14    0.22    0.08
  -5   2 -14    0.11    0.10
   5  -2  14    0.35    0.09
   0   1 -14    0.80    0.13
  -1   1 -14    1.82    0.17
   1  -1  14    1.79    0.18
  -2   1 -14    0.11    0.08
   2  -1  14    0.00    0.08
  -3   1 -14   -0.06    0.08
  -4   1 -14    0.24    0.11
  -4   1 -14    0.26    0.08
   4  -1  14    0.36    0.09
  -5   1 -14    0.22    0.11
  -5   1 -14    0.18    0.08
   5  -1  14    0.22    0.08
  -6   1 -14    0.32    0.13
  -6   1 -14    0.58    0.11
   6  -1  14    0.51    0.10
   0   0 -14    0.04    0.08
  -1   0 -14   -0.03    0.07
  -2   0 -14    1.52    0.15
  -2   0 -14    1.61    0.15
  -3   0 -14    0.32    0.07
  -3   0 -14    0.37    0.11
   3   0  14    0.64    0.10
  -4   0 -14    6.87    0.36
  -4   0 -14    6.77    0.31
  -5   0 -14    7.86    0.36
  -5   0 -14    8.49    0.42
  -6   0 -14    4.37    0.25
  -6   0 -14    4.52    0.30
  -7   0 -14    0.38    0.10
  -2  -1 -14   -0.02    0.05
   2   1  14    0.02    0.07
  -3  -1 -14    0.03    0.06
  -3  -1 -14    0.09    0.08
   3   1  14   -0.05    0.06
  -4  -1 -14    0.22    0.07
  -4  -1 -14    0.09    0.09
   4   1  14    0.07    0.08
  -5  -1 -14    8.89    0.43
  -5  -1 -14    8.57    0.38
  -6  -1 -14    7.80    0.35
  -6  -1 -14    7.59    0.40
  -7  -1 -14    1.29    0.19
  -7  -1 -14    1.26    0.14
   1   2  14    0.10    0.08
  -2  -2 -14    1.47    0.14
   2   2  14    1.19    0.13
  -3  -2 -14    0.17    0.07
   3   2  14    0.27    0.09
  -4  -2 -14    0.08    0.06
   4   2  14    0.10    0.07
  -5  -2 -14    0.36    0.09
  -5  -2 -14    0.29    0.11
   5   2  14    0.44    0.10
  -6  -2 -14    0.21    0.08
  -6  -2 -14    0.29    0.12
  -7  -2 -14   -0.03    0.06
  -7  -2 -14    0.02    0.10
   2   3  14    1.45    0.15
  -3  -3 -14    0.20    0.08
   3   3  14    0.32    0.10
  -4  -3 -14    0.53    0.10
   4   3  14    0.53    0.11
  -5  -3 -14    0.52    0.09
   5   3  14    0.41    0.10
  -6  -3 -14    1.82    0.16
  -6  -3 -14    1.65    0.18
   6   3  14    1.75    0.17
  -7  -3 -14   -0.03    0.07
  -4  -4 -14    1.40    0.14
   4   4  14    1.17    0.15
  -5  -4 -14    1.62    0.15
   5   4  14    1.67    0.16
  -6  -4 -14    0.79    0.12
   6   4  14    0.70    0.13
  -4   0 -15    0.03    0.10
  -4   0 -15    0.16    0.07
  -3  -1 -15    0.10    0.06
  -4  -1 -15    0.00    0.06
   4   1  15    0.00    0.08
  -5  -1 -15    8.16    0.37
   0   0   0    0.00    0.00
;
_shelx_hkl_checksum     34897
_shelx_res_file
;
TITL COUR_IDOACETONAL_5E_0m in P-1
    shelx.res
    created by SHELXL-2018/3 at 18:01:52 on 17-Jan-2019
CELL  0.71073   8.5260   8.8415  11.9462   88.660   69.568   70.724
ZERR     2.00   0.0003   0.0003   0.0004    0.002    0.002    0.002
LATT   1
SFAC  C    H    N    O
UNIT  34   38   6    10
MERG   2
EQIV $1 -1+x,1+y,z
HTAB N3 O4_$1
HTAB N3 N2
EQIV $2 -x,1-y,1-z
HTAB C8 O2_$2
EQIV $3 1+x,y,z
HTAB C10 O5_$3
EQIV $4 -x,1-y,1-z
HTAB C10 O2_$4
HTAB C12 O4
EQIV $5 -x,1-y,1-z
HTAB C14 O2_$5
FMAP   2
PLAN   20
SIZE     0.20   0.24   0.25
ACTA
BOND   $H
CONF
L.S.  15
TEMP    20.00
WGHT    0.055600    0.200700
EXTI    0.019822
FVAR       0.31499
MOLE    1
C1    1    0.571380    0.248487    0.448982    11.00000    0.03094    0.03165 =
         0.03221    0.00234   -0.01393   -0.00428
C2    1    0.720860    0.154544    0.472794    11.00000    0.04109    0.03435 =
         0.04011    0.00438   -0.02253   -0.00069
AFIX  43
H2    2    0.713439    0.076848    0.526334    11.00000   -1.20000
AFIX   0
C3    1    0.879829    0.179163    0.415378    11.00000    0.03469    0.04144 =
         0.04798   -0.00340   -0.02524    0.00308
AFIX  43
H3    2    0.980829    0.116794    0.430161    11.00000   -1.20000
AFIX   0
C4    1    0.892172    0.295337    0.335837    11.00000    0.02834    0.05019 =
         0.04368   -0.00268   -0.01495   -0.00669
AFIX  43
H4    2    1.000730    0.310220    0.297651    11.00000   -1.20000
AFIX   0
C5    1    0.742713    0.388902    0.313490    11.00000    0.03088    0.04024 =
         0.03300    0.00423   -0.01279   -0.00800
AFIX  43
H5    2    0.750512    0.467720    0.260957    11.00000   -1.20000
AFIX   0
C6    1    0.579750    0.365397    0.369654    11.00000    0.02755    0.03089 =
         0.02797    0.00061   -0.01319   -0.00317
C7    1    0.416215    0.457357    0.351079    11.00000    0.02976    0.03049 =
         0.02846    0.00568   -0.01406   -0.00607
C8    1    0.265276    0.426485    0.408412    11.00000    0.02823    0.03788 =
         0.04151    0.01104   -0.01735   -0.00681
AFIX  43
H8    2    0.162437    0.483635    0.393790    11.00000   -1.20000
AFIX   0
C9    1    0.259812    0.307141    0.491665    11.00000    0.03119    0.03947 =
         0.04306    0.01089   -0.01460   -0.00895
C10   1    0.280566    0.683398    0.260661    11.00000    0.02874    0.03181 =
         0.03937    0.01301   -0.01769   -0.00719
AFIX  23
H10A  2    0.295441    0.787474    0.249025    11.00000   -1.20000
H10B  2    0.176835    0.696178    0.332561    11.00000   -1.20000
AFIX   0
C11   1    0.251782    0.625233    0.153309    11.00000    0.02769    0.02704 =
         0.03707    0.00875   -0.01288   -0.00493
C12   1    0.114505    0.694769    0.002792    11.00000    0.03538    0.02934 =
         0.03277    0.00014   -0.01525   -0.00149
AFIX  23
H12A  2    0.191175    0.585566   -0.031236    11.00000   -1.20000
H12B  2    0.137190    0.766053   -0.059147    11.00000   -1.20000
AFIX   0
C13   1   -0.077778    0.705939    0.043768    11.00000    0.03848    0.02521 =
         0.04362   -0.00029   -0.01945   -0.00566
AFIX  23
H13A  2   -0.104008    0.680104   -0.024677    11.00000   -1.20000
H13B  2   -0.097577    0.627835    0.100571    11.00000   -1.20000
AFIX   0
C14   1   -0.154448    0.911509    0.201360    11.00000    0.03471    0.02948 =
         0.03360    0.00088   -0.01424   -0.00030
AFIX  23
H14A  2   -0.176974    0.839746    0.262958    11.00000   -1.20000
H14B  2   -0.231186    1.020451    0.236057    11.00000   -1.20000
AFIX   0
C15   1    0.038206    0.900931    0.161587    11.00000    0.03720    0.02362 =
         0.04427   -0.00029   -0.02428   -0.00085
AFIX  23
H15A  2    0.058654    0.980127    0.105913    11.00000   -1.20000
H15B  2    0.064622    0.924109    0.230622    11.00000   -1.20000
AFIX   0
C16   1   -0.381706    0.870306    0.144084    11.00000    0.03245    0.03160 =
         0.06351    0.00987   -0.01915   -0.01039
AFIX  23
H16A  2   -0.401742    0.814610    0.215885    11.00000   -1.20000
H16B  2   -0.396724    0.810638    0.083757    11.00000   -1.20000
AFIX   0
C17   1   -0.522455    1.037065    0.172897    11.00000    0.02815    0.03633 =
         0.05913    0.00494   -0.01710   -0.00697
N1    3    0.155283    0.739361    0.103366    11.00000    0.03223    0.02505 =
         0.03625    0.00173   -0.01791   -0.00116
N2    3   -0.198073    0.867958    0.100597    11.00000    0.02778    0.02499 =
         0.03880    0.00318   -0.01527   -0.00471
N3    3   -0.472480    1.152122    0.114446    11.00000    0.03401    0.03242 =
         0.06501    0.01105   -0.01657   -0.00309
AFIX  93
H3A   2   -0.547778    1.248448    0.125737    11.00000   -1.20000
H3B   2   -0.364686    1.130611    0.065147    11.00000   -1.20000
AFIX   0
O1    4    0.415596    0.220283    0.508316    11.00000    0.03509    0.04144 =
         0.04690    0.01966   -0.01784   -0.00930
O2    4    0.128919    0.275952    0.550441    11.00000    0.03755    0.06544 =
         0.06725    0.03280   -0.01809   -0.02094
O3    4    0.435292    0.570574    0.275508    11.00000    0.02799    0.04392 =
         0.04480    0.02049   -0.01898   -0.01004
O4    4    0.316728    0.483189    0.113039    11.00000    0.06585    0.02718 =
         0.05972    0.00170   -0.03461    0.00431
O5    4   -0.672788    1.057270    0.244439    11.00000    0.03401    0.05282 =
         0.11284    0.01281   -0.00179   -0.00864
HKLF 4
REM  COUR_IDOACETONAL_5E_0m in P-1
REM wR2 = 0.1101, GooF = S = 1.043, Restrained GooF = 1.043 for all data
REM R1 = 0.0388 for 2947 Fo > 4sig(Fo) and 0.0444 for all 3382 data
REM 227 parameters refined using 0 restraints
END
WGHT      0.0556      0.2007
REM Highest difference peak  0.295,  deepest hole -0.182,  1-sigma level  0.037
Q1    1  -0.6626  1.0615  0.1644  11.00000  0.05    0.30
Q2    1   0.5677  0.3387  0.4328  11.00000  0.05    0.24
Q3    1   0.5838  0.2826  0.3826  11.00000  0.05    0.21
Q4    1   0.5051  0.4131  0.3638  11.00000  0.05    0.20
Q5    1   0.3046  0.6682  0.1866  11.00000  0.05    0.19
Q6    1   0.1358  0.7209  0.0664  11.00000  0.05    0.19
Q7    1   0.3271  0.4787  0.4165  11.00000  0.05    0.18
Q8    1   0.2755  0.3347  0.4251  11.00000  0.05    0.18
Q9    1   0.3570  0.4020  0.3489  11.00000  0.05    0.17
Q10   1  -0.4449  0.9616  0.1592  11.00000  0.05    0.17
Q11   1   0.2461  0.6453  0.2199  11.00000  0.05    0.17
Q12   1   0.1433  0.3335  0.5941  11.00000  0.05    0.16
Q13   1  -0.4181  0.7950  0.1658  11.00000  0.05    0.16
Q14   1   0.8676  0.2715  0.3990  11.00000  0.05    0.16
Q15   1  -0.1831  0.9201  0.0350  11.00000  0.05    0.16
Q16   1   0.6506  0.3978  0.3674  11.00000  0.05    0.16
Q17   1  -0.1730  0.8912  0.1373  11.00000  0.05    0.16
Q18   1   0.6313  0.2308  0.4831  11.00000  0.05    0.15
Q19   1   0.6564  0.3538  0.3236  11.00000  0.05    0.15
Q20   1   0.4225  0.4819  0.2761  11.00000  0.05    0.14
;
_shelx_res_checksum     83374
data_II
_database_code_depnum_ccdc_archive 'CCDC 1891497'
_audit_creation_method     'SHELXL-2018/3'
_chemical_name_systematic
;
<i>N</i>-(2,4-Dimethoxybenzyl)-2-[(2-oxo-2<i>H</i>-chromen-4-yl)oxy]acetamide
;
_chemical_name_common     ?
_chemical_formula_moiety     'C20 H19 N O6'
_chemical_formula_sum     'C20 H19 N O6'
_chemical_formula_iupac     'C20 H19 N O6'
_chemical_formula_weight     369.36
_chemical_melting_point     ?
_space_group_crystal_system     monoclinic
_space_group_name_H-M_alt     'P 21'
_space_group_name_Hall     'P 2yb'
loop_
    _space_group_symop_operation_xyz
    'x, y, z'
    '-x, y+1/2, -z'
_cell_length_a     7.2779(2)
_cell_length_b     8.5759(3)
_cell_length_c     14.4099(5)
_cell_angle_alpha     90
_cell_angle_beta     93.796(5)
_cell_angle_gamma     90
_cell_volume     897.41(5)
_cell_formula_units_Z     2
_cell_measurement_reflns_used     2630
_cell_measurement_theta_min     1.416
_cell_measurement_theta_max     24.997
_cell_measurement_temperature     296(2)
_exptl_crystal_description     Block
_exptl_crystal_colour     Colourless
_exptl_crystal_size_max     0.300
_exptl_crystal_size_mid     0.250
_exptl_crystal_size_min     0.200
_exptl_crystal_density_diffrn     1.367
_exptl_crystal_density_meas     ?
_exptl_crystal_density_method     ?
_exptl_crystal_F_000     388
_exptl_absorpt_coefficient_mu     0.102
_exptl_absorpt_correction_type     multi-scan
_exptl_absorpt_process_details
;
(<i>SADABS</i>; Bruker, 2008)
;
_exptl_absorpt_correction_T_min     0.763
_exptl_absorpt_correction_T_max     0.852
_diffrn_ambient_temperature     296(2)
_diffrn_source     ?
_diffrn_radiation_type     MoK\a
_diffrn_radiation_wavelength     0.71073
_diffrn_measurement_device_type     'Bruker Kappa APEXII CCD'
_diffrn_measurement_method     '\w and \f scans'
_diffrn_detector_area_resol_mean     ?
_diffrn_reflns_number     4058
_diffrn_reflns_av_R_equivalents     0.0877
_diffrn_reflns_av_unetI/netI     0.1337
_diffrn_reflns_theta_min     1.416
_diffrn_reflns_theta_max     24.997
_diffrn_reflns_theta_full     24.997
_diffrn_measured_fraction_theta_max     0.966
_diffrn_measured_fraction_theta_full     0.966
_diffrn_reflns_limit_h_min     -8
_diffrn_reflns_limit_h_max     8
_diffrn_reflns_limit_k_min     -9
_diffrn_reflns_limit_k_max     9
_diffrn_reflns_limit_l_min     -17
_diffrn_reflns_limit_l_max     16
_refine_special_details     ?
_reflns_number_total     2630
_reflns_number_gt     1623
_reflns_threshold_expression     'I > 2\s(I)'
_refine_ls_structure_factor_coef     Fsqd
_refine_ls_matrix_type     full
_refine_ls_R_factor_all     0.1246
_refine_ls_R_factor_gt     0.0832
_refine_ls_wR_factor_gt     0.2039
_refine_ls_wR_factor_ref     0.2425
_refine_ls_goodness_of_fit_ref     0.979
_refine_ls_restrained_S_all     0.979
_refine_ls_number_reflns     2630
_refine_ls_number_parameters     247
_refine_ls_number_restraints     1
_refine_ls_hydrogen_treatment     constr
_refine_ls_weighting_scheme     calc
_refine_ls_weighting_details
                      'w=1/[\s^2^(Fo^2^)+(0.1336P)^2^] where P=(Fo^2^+2Fc^2^)/3'
_atom_sites_solution_hydrogens     geom
_atom_sites_solution_primary     direct
_atom_sites_solution_secondary     difmap
_refine_ls_shift/su_max     0.000
_refine_ls_shift/su_mean     0.000
_refine_diff_density_max     0.277
_refine_diff_density_min     -0.293
_refine_ls_extinction_method
;
(SHELXL2018; Sheldrick, 2015)
;
_refine_ls_extinction_coef     0.042(15)
_refine_ls_extinction_expression
                                  'Fc^*^=kFc[1+0.001xFc^2^\l^3^/sin(2\q)]^-1/4^'
loop_
    _atom_type_symbol
    _atom_type_description
    _atom_type_scat_dispersion_real
    _atom_type_scat_dispersion_imag
    _atom_type_scat_source
    'C' 'C' 0.0033 0.0016
                         'International Tables Vol C Tables 4.2.6.8 and 6.1.1.4'
    'H' 'H' 0.0000 0.0000
                         'International Tables Vol C Tables 4.2.6.8 and 6.1.1.4'
    'N' 'N' 0.0061 0.0033
                         'International Tables Vol C Tables 4.2.6.8 and 6.1.1.4'
    'O' 'O' 0.0106 0.0060
                         'International Tables Vol C Tables 4.2.6.8 and 6.1.1.4'
_computing_data_collection
;
APEX2 (Bruker, 2008)
;
_computing_cell_refinement
;
SAINT (Bruker, 2008)
;
_computing_data_reduction
;
SAINT (Bruker, 2008)
;
_computing_structure_solution
;
SHELXS2018 (Sheldrick, 2008)
;
_computing_structure_refinement
;
SHELXL2018 (Sheldrick, 2015)
;
_computing_molecular_graphics
;
ORTEP-3 for Windows (Farrugia, 2012) and Mercury (Macrae <i>et al.</i>,
2008)
;
_computing_publication_material
;
WinGX (Farrugia, 2012), publCIF (Westrip, 2010) and PLATON
(Spek, 2009)
;
loop_
    _atom_site_type_symbol
    _atom_site_label
    _atom_site_fract_x
    _atom_site_fract_y
    _atom_site_fract_z
    _atom_site_U_iso_or_equiv
    _atom_site_adp_type
    _atom_site_calc_flag
    _atom_site_occupancy
    _atom_site_disorder_assembly
    _atom_site_disorder_group
    C C9 0.7608(13) 0.3941(14) 0.8943(6) 0.063(3) Uani d 1 . .
    C C1 0.9935(12) 0.5490(11) 0.8258(6) 0.053(2) Uani d 1 . .
    C C2 1.1588(13) 0.6195(14) 0.8397(7) 0.064(3) Uani d 1 . .
    H H2 1.225084 0.612966 0.897037 0.077 Uiso calc 1 . .
    C C3 1.2277(13) 0.7016(13) 0.7673(7) 0.067(3) Uani d 1 . .
    H H3 1.340590 0.752129 0.775680 0.080 Uiso calc 1 . .
    C C4 1.1281(13) 0.7085(14) 0.6818(7) 0.065(3) Uani d 1 . .
    H H4 1.175985 0.762353 0.632809 0.078 Uiso calc 1 . .
    C C5 0.9635(12) 0.6383(12) 0.6689(6) 0.056(3) Uani d 1 . .
    H H5 0.898157 0.645409 0.611398 0.067 Uiso calc 1 . .
    C C6 0.8876(11) 0.5536(11) 0.7417(6) 0.048(2) Uani d 1 . .
    C C7 0.7177(12) 0.4769(10) 0.7354(5) 0.047(2) Uani d 1 . .
    C C8 0.6529(13) 0.3977(13) 0.8075(7) 0.060(3) Uani d 1 . .
    H H8 0.540283 0.346313 0.800782 0.072 Uiso calc 1 . .
    C C10 0.4698(11) 0.3848(12) 0.6345(6) 0.052(2) Uani d 1 . .
    H H10A 0.365667 0.432162 0.662342 0.062 Uiso calc 1 . .
    H H10B 0.493567 0.284583 0.664029 0.062 Uiso calc 1 . .
    C C11 0.4238(11) 0.3613(11) 0.5313(6) 0.046(2) Uani d 1 . .
    C C12 0.4617(11) 0.4368(12) 0.3725(6) 0.053(2) Uani d 1 . .
    H H12A 0.461193 0.326030 0.358746 0.064 Uiso calc 1 . .
    H H12B 0.563467 0.482854 0.341984 0.064 Uiso calc 1 . .
    C C13 0.2869(10) 0.5056(10) 0.3312(5) 0.043(2) Uani d 1 . .
    C C14 0.1620(12) 0.5896(12) 0.3804(7) 0.059(3) Uani d 1 . .
    H H14 0.190916 0.609186 0.443136 0.071 Uiso calc 1 . .
    C C15 -0.0013(12) 0.6448(14) 0.3410(7) 0.062(3) Uani d 1 . .
    H H15 -0.081969 0.699614 0.376388 0.074 Uiso calc 1 . .
    C C16 -0.0442(11) 0.6175(12) 0.2473(6) 0.052(2) Uani d 1 . .
    C C17 0.0765(11) 0.5380(11) 0.1954(6) 0.052(2) Uani d 1 . .
    H H17 0.048794 0.523211 0.132044 0.062 Uiso calc 1 . .
    C C18 0.2389(11) 0.4798(11) 0.2368(6) 0.048(2) Uani d 1 . .
    C C19 0.3259(14) 0.3671(17) 0.0943(6) 0.080(4) Uani d 1 . .
    H H19A 0.212442 0.310013 0.086580 0.120 Uiso calc 1 . .
    H H19B 0.423474 0.306460 0.070819 0.120 Uiso calc 1 . .
    H H19C 0.313972 0.463616 0.060635 0.120 Uiso calc 1 . .
    C C20 -0.2598(13) 0.6447(17) 0.1157(7) 0.085(4) Uani d 1 . .
    H H20A -0.162895 0.679847 0.078717 0.127 Uiso calc 1 . .
    H H20B -0.371543 0.699158 0.097180 0.127 Uiso calc 1 . .
    H H20C -0.278034 0.534745 0.106668 0.127 Uiso calc 1 . .
    N N1 0.4962(10) 0.4564(9) 0.4721(5) 0.051(2) Uani d 1 . .
    H H1 0.565201 0.531787 0.492909 0.061 Uiso calc 1 . .
    O O1 0.9285(9) 0.4669(9) 0.9009(4) 0.068(2) Uani d 1 . .
    O O2 0.7213(10) 0.3219(10) 0.9634(5) 0.084(3) Uani d 1 . .
    O O3 0.6246(8) 0.4805(7) 0.6494(4) 0.0562(18) Uani d 1 . .
    O O4 0.3165(8) 0.2542(8) 0.5078(4) 0.0560(18) Uani d 1 . .
    O O5 0.3671(8) 0.3989(9) 0.1907(4) 0.0641(19) Uani d 1 . .
    O O6 -0.2109(8) 0.6749(9) 0.2111(5) 0.072(2) Uani d 1 . .
loop_
    _atom_site_aniso_label
    _atom_site_aniso_U_11
    _atom_site_aniso_U_22
    _atom_site_aniso_U_33
    _atom_site_aniso_U_12
    _atom_site_aniso_U_13
    _atom_site_aniso_U_23
    C9 0.079(6) 0.082(8) 0.028(5) -0.001(6) -0.004(4) -0.001(5)
    C1 0.074(6) 0.060(6) 0.025(5) 0.007(5) -0.004(4) 0.000(4)
    C2 0.065(6) 0.087(9) 0.039(5) -0.006(6) -0.009(4) 0.004(6)
    C3 0.063(6) 0.079(8) 0.056(7) -0.010(6) -0.011(5) 0.002(6)
    C4 0.073(6) 0.080(8) 0.042(6) -0.006(6) 0.002(4) 0.007(6)
    C5 0.057(5) 0.066(7) 0.042(5) -0.008(5) -0.008(4) 0.009(5)
    C6 0.053(5) 0.058(6) 0.029(5) -0.002(4) -0.007(4) 0.001(4)
    C7 0.071(5) 0.049(6) 0.018(4) 0.002(5) -0.008(4) 0.003(4)
    C8 0.068(6) 0.075(7) 0.036(5) -0.007(5) -0.003(4) 0.004(5)
    C10 0.059(5) 0.065(7) 0.031(5) -0.012(5) -0.007(4) 0.003(5)
    C11 0.057(5) 0.046(5) 0.033(5) -0.004(5) -0.007(4) 0.004(5)
    C12 0.056(5) 0.063(6) 0.040(5) 0.000(5) -0.002(4) -0.006(5)
    C13 0.049(4) 0.048(6) 0.032(4) -0.003(4) 0.001(3) 0.001(4)
    C14 0.059(5) 0.072(7) 0.048(6) 0.006(5) 0.000(4) -0.006(5)
    C15 0.063(5) 0.077(7) 0.046(5) 0.012(5) 0.007(4) -0.021(6)
    C16 0.043(4) 0.073(7) 0.041(5) 0.011(5) 0.005(4) 0.001(5)
    C17 0.055(5) 0.066(6) 0.035(5) 0.011(5) 0.000(4) -0.001(5)
    C18 0.049(4) 0.053(6) 0.042(5) 0.004(4) 0.009(4) -0.003(5)
    C19 0.082(7) 0.130(11) 0.029(5) 0.008(7) 0.005(4) -0.006(7)
    C20 0.067(6) 0.137(11) 0.048(6) 0.033(7) -0.012(5) -0.014(7)
    N1 0.065(4) 0.046(5) 0.041(4) -0.010(4) -0.009(3) 0.001(4)
    O1 0.080(4) 0.090(5) 0.033(4) -0.009(4) -0.009(3) 0.007(4)
    O2 0.105(6) 0.115(7) 0.030(4) -0.014(5) 0.001(3) 0.012(4)
    O3 0.070(4) 0.068(4) 0.029(3) -0.017(3) -0.012(3) 0.007(3)
    O4 0.070(4) 0.060(4) 0.038(4) -0.012(3) -0.006(3) 0.002(3)
    O5 0.067(4) 0.090(5) 0.035(4) 0.015(4) 0.002(3) -0.002(4)
    O6 0.065(4) 0.102(6) 0.048(4) 0.026(4) -0.003(3) -0.011(4)
_geom_special_details
;
 All esds (except the esd in the dihedral angle between two l.s. planes)
 are estimated using the full covariance matrix.  The cell esds are taken
 into account individually in the estimation of esds in distances, angles
 and torsion angles; correlations between esds in cell parameters are only
 used when they are defined by crystal symmetry.  An approximate (isotropic)
 treatment of cell esds is used for estimating esds involving l.s. planes.
;
loop_
    _geom_bond_atom_site_label_1
    _geom_bond_atom_site_label_2
    _geom_bond_site_symmetry_2
    _geom_bond_distance
    _geom_bond_publ_flag
    C9 O2 . 1.223(11) ?
    C9 O1 . 1.369(11) ?
    C9 C8 . 1.433(12) ?
    C1 C2 . 1.350(13) ?
    C1 C6 . 1.394(11) ?
    C1 O1 . 1.399(11) ?
    C2 C3 . 1.381(14) ?
    C2 H2 . 0.9300 ?
    C3 C4 . 1.389(12) ?
    C3 H3 . 0.9300 ?
    C4 C5 . 1.343(13) ?
    C4 H4 . 0.9300 ?
    C5 C6 . 1.417(12) ?
    C5 H5 . 0.9300 ?
    C6 C7 . 1.398(12) ?
    C7 C8 . 1.352(12) ?
    C7 O3 . 1.373(9) ?
    C8 H8 . 0.9300 ?
    C10 O3 . 1.399(10) ?
    C10 C11 . 1.516(11) ?
    C10 H10A . 0.9700 ?
    C10 H10B . 0.9700 ?
    C11 O4 . 1.239(10) ?
    C11 N1 . 1.315(11) ?
    C12 N1 . 1.451(11) ?
    C12 C13 . 1.490(11) ?
    C12 H12A . 0.9700 ?
    C12 H12B . 0.9700 ?
    C13 C14 . 1.391(12) ?
    C13 C18 . 1.400(11) ?
    C14 C15 . 1.367(12) ?
    C14 H14 . 0.9300 ?
    C15 C16 . 1.386(12) ?
    C15 H15 . 0.9300 ?
    C16 C17 . 1.372(12) ?
    C16 O6 . 1.379(10) ?
    C17 C18 . 1.382(11) ?
    C17 H17 . 0.9300 ?
    C18 O5 . 1.369(10) ?
    C19 O5 . 1.428(11) ?
    C19 H19A . 0.9600 ?
    C19 H19B . 0.9600 ?
    C19 H19C . 0.9600 ?
    C20 O6 . 1.421(11) ?
    C20 H20A . 0.9600 ?
    C20 H20B . 0.9600 ?
    C20 H20C . 0.9600 ?
    N1 H1 . 0.8600 ?
loop_
    _geom_angle_atom_site_label_1
    _geom_angle_atom_site_label_2
    _geom_angle_atom_site_label_3
    _geom_angle_site_symmetry_1
    _geom_angle_site_symmetry_3
    _geom_angle
    _geom_angle_publ_flag
    O2 C9 O1 . . 115.5(8) ?
    O2 C9 C8 . . 125.3(10) ?
    O1 C9 C8 . . 119.0(9) ?
    C2 C1 C6 . . 123.5(9) ?
    C2 C1 O1 . . 117.0(7) ?
    C6 C1 O1 . . 119.4(8) ?
    C1 C2 C3 . . 118.7(8) ?
    C1 C2 H2 . . 120.6 ?
    C3 C2 H2 . . 120.6 ?
    C2 C3 C4 . . 119.9(9) ?
    C2 C3 H3 . . 120.0 ?
    C4 C3 H3 . . 120.0 ?
    C5 C4 C3 . . 120.8(10) ?
    C5 C4 H4 . . 119.6 ?
    C3 C4 H4 . . 119.6 ?
    C4 C5 C6 . . 121.1(8) ?
    C4 C5 H5 . . 119.5 ?
    C6 C5 H5 . . 119.5 ?
    C1 C6 C7 . . 118.6(8) ?
    C1 C6 C5 . . 116.0(8) ?
    C7 C6 C5 . . 125.4(7) ?
    C8 C7 O3 . . 121.9(8) ?
    C8 C7 C6 . . 122.6(7) ?
    O3 C7 C6 . . 115.4(7) ?
    C7 C8 C9 . . 118.9(9) ?
    C7 C8 H8 . . 120.6 ?
    C9 C8 H8 . . 120.6 ?
    O3 C10 C11 . . 110.6(7) ?
    O3 C10 H10A . . 109.5 ?
    C11 C10 H10A . . 109.5 ?
    O3 C10 H10B . . 109.5 ?
    C11 C10 H10B . . 109.5 ?
    H10A C10 H10B . . 108.1 ?
    O4 C11 N1 . . 123.7(7) ?
    O4 C11 C10 . . 117.5(8) ?
    N1 C11 C10 . . 118.8(8) ?
    N1 C12 C13 . . 115.9(8) ?
    N1 C12 H12A . . 108.3 ?
    C13 C12 H12A . . 108.3 ?
    N1 C12 H12B . . 108.3 ?
    C13 C12 H12B . . 108.3 ?
    H12A C12 H12B . . 107.4 ?
    C14 C13 C18 . . 116.6(7) ?
    C14 C13 C12 . . 124.8(8) ?
    C18 C13 C12 . . 118.5(7) ?
    C15 C14 C13 . . 123.2(9) ?
    C15 C14 H14 . . 118.4 ?
    C13 C14 H14 . . 118.4 ?
    C14 C15 C16 . . 118.7(8) ?
    C14 C15 H15 . . 120.7 ?
    C16 C15 H15 . . 120.7 ?
    C17 C16 O6 . . 123.4(7) ?
    C17 C16 C15 . . 120.3(8) ?
    O6 C16 C15 . . 116.4(7) ?
    C16 C17 C18 . . 120.3(8) ?
    C16 C17 H17 . . 119.9 ?
    C18 C17 H17 . . 119.9 ?
    O5 C18 C17 . . 124.4(8) ?
    O5 C18 C13 . . 114.6(7) ?
    C17 C18 C13 . . 120.9(8) ?
    O5 C19 H19A . . 109.5 ?
    O5 C19 H19B . . 109.5 ?
    H19A C19 H19B . . 109.5 ?
    O5 C19 H19C . . 109.5 ?
    H19A C19 H19C . . 109.5 ?
    H19B C19 H19C . . 109.5 ?
    O6 C20 H20A . . 109.5 ?
    O6 C20 H20B . . 109.5 ?
    H20A C20 H20B . . 109.5 ?
    O6 C20 H20C . . 109.5 ?
    H20A C20 H20C . . 109.5 ?
    H20B C20 H20C . . 109.5 ?
    C11 N1 C12 . . 121.3(7) ?
    C11 N1 H1 . . 119.4 ?
    C12 N1 H1 . . 119.4 ?
    C9 O1 C1 . . 121.4(7) ?
    C7 O3 C10 . . 118.0(6) ?
    C18 O5 C19 . . 117.5(7) ?
    C16 O6 C20 . . 117.3(7) ?
loop_
    _geom_torsion_atom_site_label_1
    _geom_torsion_atom_site_label_2
    _geom_torsion_atom_site_label_3
    _geom_torsion_atom_site_label_4
    _geom_torsion_site_symmetry_1
    _geom_torsion_site_symmetry_2
    _geom_torsion_site_symmetry_3
    _geom_torsion_site_symmetry_4
    _geom_torsion
    _geom_torsion_publ_flag
    C6 C1 C2 C3 . . . . 0.3(16) ?
    O1 C1 C2 C3 . . . . 179.9(9) ?
    C1 C2 C3 C4 . . . . -0.9(17) ?
    C2 C3 C4 C5 . . . . 1.1(17) ?
    C3 C4 C5 C6 . . . . -0.8(17) ?
    C2 C1 C6 C7 . . . . -179.6(10) ?
    O1 C1 C6 C7 . . . . 0.8(13) ?
    C2 C1 C6 C5 . . . . 0.0(14) ?
    O1 C1 C6 C5 . . . . -179.6(9) ?
    C4 C5 C6 C1 . . . . 0.3(15) ?
    C4 C5 C6 C7 . . . . 179.8(10) ?
    C1 C6 C7 C8 . . . . -0.6(14) ?
    C5 C6 C7 C8 . . . . 179.9(10) ?
    C1 C6 C7 O3 . . . . -177.3(8) ?
    C5 C6 C7 O3 . . . . 3.2(14) ?
    O3 C7 C8 C9 . . . . 177.7(9) ?
    C6 C7 C8 C9 . . . . 1.1(14) ?
    O2 C9 C8 C7 . . . . -177.0(11) ?
    O1 C9 C8 C7 . . . . -2.0(15) ?
    O3 C10 C11 O4 . . . . 164.9(8) ?
    O3 C10 C11 N1 . . . . -16.4(11) ?
    N1 C12 C13 C14 . . . . 2.3(14) ?
    N1 C12 C13 C18 . . . . -175.0(8) ?
    C18 C13 C14 C15 . . . . 0.5(15) ?
    C12 C13 C14 C15 . . . . -176.8(10) ?
    C13 C14 C15 C16 . . . . -0.7(17) ?
    C14 C15 C16 C17 . . . . -0.7(16) ?
    C14 C15 C16 O6 . . . . 179.7(10) ?
    O6 C16 C17 C18 . . . . -178.1(9) ?
    C15 C16 C17 C18 . . . . 2.2(15) ?
    C16 C17 C18 O5 . . . . 179.9(9) ?
    C16 C17 C18 C13 . . . . -2.5(15) ?
    C14 C13 C18 O5 . . . . 179.0(8) ?
    C12 C13 C18 O5 . . . . -3.5(12) ?
    C14 C13 C18 C17 . . . . 1.1(13) ?
    C12 C13 C18 C17 . . . . 178.6(9) ?
    O4 C11 N1 C12 . . . . -3.4(13) ?
    C10 C11 N1 C12 . . . . 178.1(8) ?
    C13 C12 N1 C11 . . . . 83.3(11) ?
    O2 C9 O1 C1 . . . . 177.8(9) ?
    C8 C9 O1 C1 . . . . 2.3(15) ?
    C2 C1 O1 C9 . . . . 178.7(10) ?
    C6 C1 O1 C9 . . . . -1.7(13) ?
    C8 C7 O3 C10 . . . . -7.3(12) ?
    C6 C7 O3 C10 . . . . 169.5(8) ?
    C11 C10 O3 C7 . . . . -160.9(7) ?
    C17 C18 O5 C19 . . . . -2.8(13) ?
    C13 C18 O5 C19 . . . . 179.4(10) ?
    C17 C16 O6 C20 . . . . 1.9(14) ?
    C15 C16 O6 C20 . . . . -178.4(11) ?
loop_
    _geom_hbond_atom_site_label_D
    _geom_hbond_atom_site_label_H
    _geom_hbond_atom_site_label_A
    _geom_hbond_site_symmetry_A
    _geom_hbond_distance_DH
    _geom_hbond_distance_HA
    _geom_hbond_distance_DA
    _geom_hbond_angle_DHA
    _geom_hbond_publ_flag
    N1 H1 O3 . 0.86 2.31 2.669(2) 105 yes
    C14 H14 N1 . 0.93 2.59 2.923(2) 101 yes
    N1 H1 O4 2_656 0.86 2.09 2.900(2) 156 yes
    C3 H3 O5 2_756 0.93 2.49 3.419(2) 175 yes
    C5 H5 O4 2_656 0.93 2.43 3.307(2) 157 yes
    C15 H15 O4 2_556 0.93 2.51 3.399(2) 160 yes
_shelx_space_group_comment
;
The symmetry employed for this shelxl refinement is uniquely defined
by the following loop, which should always be used as a source of
symmetry information in preference to the above space-group names.
They are only intended as comments.
;
_shelx_estimated_absorpt_T_min     0.970
_shelx_estimated_absorpt_T_max     0.980
_shelx_hkl_file
;
   1   0   0    1.14    0.13
  -1   0   0    0.91    0.17
  -2   0   0   21.30    2.39
   2   0   0   29.64    2.11
   3   0   0   24.53    2.14
  -3   0   0   26.69    2.47
   4   0   0   15.01    1.36
  -4   0   0   14.79    1.62
   5   0   0    1.98    0.47
  -5   0   0    2.75    0.71
   6   0   0    0.21    0.38
  -6   0   0    0.16    0.57
  -7   0   0   -0.24    0.53
   7   0   0    0.38    0.42
   8   0   0    0.52    0.51
  -8   0   0    0.56    0.65
   9   0   0   -0.65    0.48
  -9   0   0    0.06    0.74
   0  -1   0   -0.03    0.04
   0   1   0    0.10    0.08
   1  -1   0    2.74    0.27
  -1  -1   0    2.53    0.31
  -1   1   0    2.67    0.37
   2  -1   0   48.76    4.10
  -2   1   0   53.61    4.71
  -3  -1   0   14.27    1.41
   3  -1   0   13.62    1.21
  -3   1   0   13.52    1.45
  -4  -1   0   35.04    3.24
   4  -1   0   33.76    2.83
   4   1   0   31.83    2.83
  -4   1   0   33.45    3.28
  -5  -1   0    5.57    0.91
   5  -1   0    4.63    0.68
   5   1   0    4.04    0.65
  -5   1   0    5.07    0.94
   6  -1   0    4.27    0.77
  -6  -1   0    6.12    1.07
   6   1   0    5.36    0.81
  -6   1   0    4.88    1.05
   7  -1   0    3.29    0.70
  -7  -1   0    3.41    0.92
  -7   1   0    3.82    1.00
   7   1   0    2.52    0.64
   8  -1   0    0.03    0.52
  -8  -1   0    0.10    0.67
   8   1   0   -0.12    0.49
  -8   1   0    0.21    0.63
   9  -1   0   -0.49    0.49
  -9  -1   0   -0.05    0.70
   9   1   0   -0.85    0.52
  -9   1   0    0.18    0.78
   0  -2   0   71.41    6.47
  -1  -2   0  722.18   61.21
  -1   2   0  642.83   61.19
  -2  -2   0   49.96    4.49
   2  -2   0   47.70    3.97
  -2   2   0   49.90    4.58
   3  -2   0   12.26    1.10
  -3  -2   0   12.15    1.25
  -3   2   0   12.49    1.37
   4  -2   0    2.40    0.40
  -4   2   0    1.76    0.57
   4   2   0    2.18    0.41
  -5  -2   0   10.08    1.23
   5  -2   0   12.42    1.13
   5   2   0    7.57    1.03
  -5   2   0   11.39    1.39
  -6  -2   0    1.52    0.61
   6  -2   0    2.03    0.57
   6   2   0    1.17    0.51
  -6   2   0    1.59    0.76
   7  -2   0    1.13    0.57
  -7  -2   0    1.24    0.63
  -7   2   0    1.64    0.83
   7   2   0    0.75    0.52
   8  -2   0    0.17    0.55
   8   2   0    0.82    0.56
  -8   2   0    0.23    0.70
   9   2   0    1.08    0.68
  -9   2   0    2.78    1.19
   0  -3   0    0.15    0.17
   0   3   0    0.05    0.21
  -1  -3   0    6.09    0.64
  -1   3   0    4.79    0.71
  -2  -3   0    8.43    0.87
  -2   3   0    8.58    1.01
  -3  -3   0   49.31    4.64
   3  -3   0   50.66    4.11
  -3   3   0   51.67    4.79
  -4  -3   0    4.59    0.68
   4  -3   0    4.19    0.59
  -4   3   0    4.71    0.85
  -5  -3   0   18.89    1.87
   5  -3   0   19.00    1.69
   5   3   0   15.22    1.66
  -5   3   0   17.82    2.04
   6  -3   0    0.78    0.51
  -6  -3   0    0.34    0.41
   6   3   0    0.95    0.45
  -6   3   0    0.31    0.55
   7  -3   0   -0.03    0.52
  -7   3   0    0.02    0.63
   7   3   0   -0.17    0.46
  -8   3   0   -0.03    0.70
   8   3   0    0.37    0.54
  -9   3   0    2.23    1.16
   9   3   0    0.90    0.69
   0  -4   0   47.11    4.29
   0   4   0   45.22    4.27
  -1  -4   0   18.00    1.70
  -1   4   0   16.66    1.77
  -2  -4   0    4.74    0.66
  -2   4   0    7.27    0.93
  -3  -4   0    1.92    0.39
  -3   4   0    2.33    0.61
  -4  -4   0    2.71    0.50
  -4   4   0    2.63    0.72
  -5   4   0    8.95    1.28
   5   4   0    5.65    0.87
  -6   4   0    0.71    0.62
   6   4   0    1.22    0.52
  -7   4   0    3.12    1.03
   7   4   0    2.70    0.77
  -8   4   0    0.58    0.80
   8   4   0    0.74    0.60
   0  -5   0   -0.17    0.20
  -1  -5   0    4.11    0.58
   1  -5   0    3.60    0.63
  -1   5   0    4.04    0.71
  -2  -5   0    4.81    0.63
  -2   5   0    4.56    0.82
  -3  -5   0    7.18    0.82
  -3   5   0    8.03    1.08
  -4   5   0    6.86    1.14
  -5   5   0    4.05    0.92
   5   5   0    3.75    0.67
   6   5   0    2.22    0.62
  -6   5   0    1.19    0.75
  -7   5   0   -0.27    0.62
   7   5   0    0.40    0.56
   8   5   0    0.05    0.61
  -8   5   0   -0.41    0.69
   0  -6   0    2.52    0.50
  -1  -6   0    0.77    0.32
   1  -6   0    0.87    0.41
  -1   6   0    1.13    0.58
   2  -6   0    1.83    0.55
  -2   6   0    2.31    0.74
  -3   6   0    0.72    0.60
  -4   6   0    8.17    1.33
  -5   6   0    0.34    0.66
   5   6   0    0.74    0.42
   6   6   0    2.10    0.65
  -6   6   0    2.14    0.89
   7   6   0   -0.24    0.47
  -7   6   0   -0.55    0.59
   0  -7   0    0.02    0.31
   1  -7   0    1.25    0.49
  -1   7   0    2.50    0.70
   2  -7   0    3.64    0.73
  -2   7   0    3.60    0.86
   3  -7   0    1.79    0.55
  -3   7   0    1.40    0.71
  -4   7   0    4.47    0.96
   5   7   0    0.53    0.46
  -5   7   0    0.17    0.57
   6   7   0    1.26    0.54
  -6   7   0    0.34    0.64
  -7   7   0    1.10    0.90
   7   7   0   -0.72    0.52
   1  -8   0    0.81    0.43
   2  -8   0    0.58    0.42
  -2   8   0    1.30    0.68
   3  -8   0    4.16    0.80
  -3   8   0    3.77    0.93
   4  -8   0    0.34    0.37
  -4   8   0    0.08    0.58
   5  -8   0    0.47    0.43
   5   8   0    0.86    0.44
  -5   8   0    0.45    0.63
   6   8   0   -0.06    0.46
  -6   8   0    0.73    0.74
  -2   9   0   -0.44    0.57
   3  -9   0    0.00    0.39
  -3   9   0    0.46    0.67
   4  -9   0    0.06    0.33
   4   9   0    1.27    0.50
  -4   9   0    0.14    0.57
   5  -9   0    0.29    0.37
   5   9   0   -0.01    0.47
  -5   9   0   -0.09    0.57
  -4  10   0    0.50    0.74
  -9   0   1    0.42    0.88
   9   0  -1    0.14    0.60
  -8   0   1   -0.32    0.54
   8   0  -1   -0.39    0.41
  -7   0   1    3.15    0.92
   7   0  -1    3.52    0.67
   6   0  -1    4.82    0.75
  -6   0   1    4.56    1.00
  -5   0   1   -0.10    0.42
   5   0  -1   -0.30    0.25
   4   0  -1   51.62    4.64
  -4   0   1   62.81    5.35
  -3   0   1   83.31    8.75
   3   0  -1  108.64    7.75
  -2   0   1  384.38   34.52
  -1   0   1  471.19   42.26
   0   0  -1    9.30    1.17
   1   0   1    0.16    0.08
  -1   0  -1    0.13    0.12
   2   0   1    8.86    0.81
  -2   0  -1    9.38    0.96
   3   0   1    0.51    0.20
  -3   0  -1    0.66    0.30
   4   0   1   39.33    3.42
  -4   0  -1   43.19    3.94
  -5   0  -1    0.20    0.49
   5   0   1    1.11    0.38
  -6   0  -1    3.93    0.97
[truncated: 138,849 more chars]
