# Supplementary material for: The crystal structures of two new coumarin derivatives: 2-(4-{2-[(2-oxo-2H-chromen-4-yl)­oxy]acet­yl}piperazin-1-yl)acetamide and N-(2,4-di­meth­oxy­benz­yl)-2-[(2-oxo-2H-chromen-4-yl)­oxy]acetamide
Source: Acta Crystallogr E Crystallogr Commun. 2019 Mar 26;75(Pt 4):482–8. doi: 10.1107/S2056989019003736 (PMC6509693; doi:10.1107/S2056989019003736)
Supplement: Supplementary file 2 [file e-75-00482-Isup2.hkl]

data_I                                                                          
_shelx_title ' COUR_IDOACETONAL_5E_0m in P-1'                                   
_shelx_refln_list_code          4                                               
_shelx_F_calc_maximum      105.75                                               
_exptl_crystal_F_000       364.00                                               
_reflns_d_resolution_high  0.7855                                               
                                                                                
loop_                                                                           
 _space_group_symop_operation_xyz                                               
 'x, y, z'                                                                      
 '-x, -y, -z'                                                                   
                                                                                
_cell_length_a     8.5260                                                       
_cell_length_b     8.8415                                                       
_cell_length_c    11.9462                                                       
_cell_angle_alpha  88.660                                                       
_cell_angle_beta   69.568                                                       
_cell_angle_gamma  70.724                                                       
                                                                                
_shelx_F_squared_multiplier     1.000                                           
                                                                                
loop_                                                                           
 _refln_index_h                                                                 
 _refln_index_k                                                                 
 _refln_index_l                                                                 
 _refln_F_squared_calc                                                          
 _refln_F_squared_meas                                                          
 _refln_F_squared_sigma                                                         
 _refln_observed_status                                                         
   1   0   0        695.64        758.11         9.42 o                         
   2   0   0        373.30        405.53         5.53 o                         
   3   0   0        372.86        386.35         5.91 o                         
   4   0   0        113.09        131.03         2.00 o                         
   5   0   0        110.47        105.61         1.72 o                         
   6   0   0        275.25        274.62         4.04 o                         
   7   0   0        346.80        349.75         5.13 o                         
   8   0   0          5.03          4.77         0.39 o                         
   9   0   0          0.23         -0.31         0.31 o                         
  -9   1   0         15.08         19.46         1.00 o                         
  -8   1   0          4.85          7.55         0.53 o                         
  -7   1   0         81.72         82.16         1.55 o                         
  -6   1   0       1017.71       1060.80        14.55 o                         
  -5   1   0         64.79         59.20         1.02 o                         
  -4   1   0         16.02         18.64         0.65 o                         
  -3   1   0         31.14         33.53         0.64 o                         
  -2   1   0        106.22        115.18         1.55 o                         
  -1   1   0         11.02          7.15         0.27 o                         
   0   1   0         88.32         94.77         1.29 o                         
   1   1   0        744.42        683.11         6.59 o                         
   2   1   0       1116.73       1043.78        14.34 o                         
   3   1   0         42.18         44.60         0.84 o                         
   4   1   0          5.71          5.92         0.35 o                         
   5   1   0        114.38        114.14         1.80 o                         
   6   1   0         57.47         60.09         1.14 o                         
   7   1   0        129.51        133.24         2.20 o                         
   8   1   0          0.60          0.40         0.27 o                         
   9   1   0          0.82          0.33         0.30 o                         
  -8   2   0         16.28         15.40         1.02 o                         
  -7   2   0         61.41         60.60         1.42 o                         
  -6   2   0        122.77        124.20         2.09 o                         
  -5   2   0          3.04          2.72         0.28 o                         
  -4   2   0          3.48          5.37         0.27 o                         
  -3   2   0        610.94        698.09         8.83 o                         
  -2   2   0        397.61        439.84         5.59 o                         
  -1   2   0          2.32          4.63         0.24 o                         
   0   2   0       1352.54       1342.34        14.63 o                         
   1   2   0       5064.03       5147.31        55.28 o                         
   2   2   0        125.35        115.71         1.17 o                         
   3   2   0        830.92        853.83         9.95 o                         
   4   2   0       2454.31       2665.23        39.05 o                         
   5   2   0         79.90         68.66         1.08 o                         
   6   2   0         64.91         60.48         1.02 o                         
   7   2   0         32.05         35.98         0.86 o                         
   8   2   0         37.03         45.51         1.05 o                         
   9   2   0          9.85          8.10         0.56 o                         
  10   2   0         10.02         12.30         1.81 o                         
  -8   3   0          9.40          8.44         0.69 o                         
  -7   3   0         12.89         13.98         0.67 o                         
  -6   3   0         75.27         77.03         1.66 o                         
  -5   3   0        693.90        722.71        10.04 o                         
  -4   3   0          3.05          4.01         0.28 o                         
  -3   3   0         56.67         54.49         1.10 o                         
  -2   3   0          0.93          2.25         0.42 o                         
  -1   3   0       1389.95       1577.58        18.34 o                         
   0   3   0         14.00         14.98         0.28 o                         
   1   3   0        199.62        172.24         1.93 o                         
   2   3   0        182.80        169.29         1.89 o                         
   3   3   0         25.39         21.86         0.32 o                         
   4   3   0         10.47         11.26         0.26 o                         
   5   3   0         68.65         70.81         1.10 o                         
   6   3   0         18.46         15.38         0.44 o                         
   7   3   0         24.12         23.58         0.78 o                         
   8   3   0         52.63         49.63         1.23 o                         
   9   3   0          4.88          6.25         0.51 o                         
  10   3   0          0.03          0.20         0.50 o                         
  -7   4   0         43.46         48.27         1.53 o                         
  -6   4   0          2.03          2.10         0.39 o                         
  -5   4   0         29.17         30.64         1.13 o                         
  -4   4   0        215.42        226.92         3.81 o                         
  -3   4   0          3.48          5.06         0.29 o                         
  -2   4   0        109.20        118.98         2.36 o                         
  -1   4   0          7.86          6.99         0.49 o                         
   0   4   0         10.74         14.38         0.31 o                         
   1   4   0         12.59         10.61         0.23 o                         
   2   4   0         66.78         69.83         0.87 o                         
   3   4   0         28.73         29.69         0.45 o                         
   4   4   0        430.81        465.74         5.13 o                         
   5   4   0         63.22         60.91         0.91 o                         
   6   4   0        148.96        141.00         2.57 o                         
   7   4   0          2.33          2.08         0.28 o                         
   8   4   0         14.15         17.77         0.74 o                         
   9   4   0          0.34          0.35         0.35 o                         
  10   4   0          3.49          5.76         0.86 o                         
  -6   5   0        180.34        186.33         3.38 o                         
  -5   5   0        113.73        116.63         2.27 o                         
  -4   5   0        222.28        213.18         3.64 o                         
  -3   5   0         13.41         13.92         0.58 o                         
  -2   5   0         35.94         43.05         0.85 o                         
  -1   5   0         53.23         63.99         1.02 o                         
   0   5   0        423.11        441.72         5.30 o                         
   1   5   0       1834.57       1935.91        20.84 o                         
   2   5   0        391.59        400.67         4.44 o                         
   3   5   0          0.97          1.05         0.13 o                         
   4   5   0          0.86          2.15         0.16 o                         
   5   5   0         14.16         11.37         0.30 o                         
   6   5   0         19.38         18.81         0.65 o                         
   7   5   0         22.19         15.81         0.84 o                         
   8   5   0          2.16          0.93         0.35 o                         
   9   5   0          4.48          1.88         0.40 o                         
  10   5   0          4.33          5.43         0.75 o                         
  -6   6   0         22.56         26.93         1.15 o                         
  -5   6   0         90.30         89.16         2.20 o                         
  -4   6   0         24.28         19.10         0.72 o                         
  -3   6   0         81.15         86.38         1.99 o                         
  -2   6   0         22.03         27.20         0.78 o                         
  -1   6   0        143.60        144.28         2.21 o                         
   0   6   0         17.01         18.36         0.41 o                         
   1   6   0         88.37         98.28         1.31 o                         
   2   6   0          6.07         10.33         0.29 o                         
   3   6   0         17.93         19.56         0.41 o                         
   4   6   0         17.86         21.58         0.42 o                         
   5   6   0         48.04         52.83         0.90 o                         
   6   6   0         56.66         55.16         1.07 o                         
   7   6   0        232.59        219.81         3.80 o                         
   8   6   0         41.52         37.01         1.07 o                         
   9   6   0          0.84          0.96         0.53 o                         
  -5   7   0          7.45          8.88         0.71 o                         
  -4   7   0          0.03         -0.26         0.34 o                         
  -3   7   0         41.55         40.72         1.07 o                         
  -2   7   0         47.07         55.82         1.67 o                         
  -1   7   0         66.29         66.69         1.20 o                         
   0   7   0        115.24        118.44         1.69 o                         
   1   7   0          0.61          0.94         0.17 o                         
   2   7   0         89.07        106.77         1.35 o                         
   3   7   0        118.68        118.07         1.57 o                         
   4   7   0          0.19          0.50         0.15 o                         
   5   7   0        155.67        166.65         2.18 o                         
   6   7   0         31.02         29.74         0.80 o                         
   7   7   0         10.28         10.78         0.57 o                         
   8   7   0          2.16          2.59         0.58 o                         
   9   7   0          2.05          2.16         0.65 o                         
  -4   8   0         18.89         16.64         0.89 o                         
  -3   8   0          2.48          2.18         0.47 o                         
  -2   8   0          0.83          0.61         0.30 o                         
  -1   8   0         70.16         71.75         1.30 o                         
   0   8   0          0.45          0.47         0.24 o                         
   1   8   0          4.75          4.08         0.30 o                         
   2   8   0         32.43         30.18         0.63 o                         
   3   8   0          0.02         -0.14         0.14 o                         
   4   8   0         29.34         28.49         0.71 o                         
   5   8   0         76.48         77.02         1.41 o                         
   6   8   0          4.67          4.33         0.42 o                         
   7   8   0         12.39         13.11         0.67 o                         
   8   8   0          3.94          4.10         0.67 o                         
   9   8   0          9.86         13.71         1.31 o                         
  -2   9   0          9.70          8.93         0.68 o                         
  -1   9   0          5.07          5.06         0.46 o                         
   0   9   0         15.20         16.19         0.71 o                         
   1   9   0          4.26          4.51         0.41 o                         
   2   9   0         20.41         19.22         0.70 o                         
   3   9   0          1.05          0.89         0.33 o                         
   4   9   0          4.04          3.40         0.40 o                         
   5   9   0        159.24        157.71         3.18 o                         
   6   9   0         24.56         25.82         0.94 o                         
   7   9   0          0.09          0.15         0.42 o                         
   8   9   0          0.33          0.79         0.58 o                         
  -1  10   0        141.25        146.40         3.08 o                         
   0  10   0          0.00          0.40         0.31 o                         
   1  10   0         33.68         31.98         1.02 o                         
   2  10   0          3.06          2.89         0.91 o                         
   3  10   0         26.63         24.76         1.07 o                         
   4  10   0         12.99         13.92         0.82 o                         
   5  10   0         51.42         52.62         1.54 o                         
   6  10   0         25.84         32.96         1.09 o                         
   7  10   0          4.26          3.84         0.57 o                         
   2  11   0         28.40         29.91         1.25 o                         
   3  11   0         33.55         36.77         2.87 o                         
   4  11   0          0.25         -0.04         0.39 o                         
   5  11   0          0.48          0.22         0.39 o                         
  -4 -11   1          0.56          0.25         0.45 o                         
  -3 -11   1          0.75          1.45         0.46 o                         
  -2 -11   1          5.83          5.22         1.01 o                         
  -7 -10   1          0.41          0.40         0.60 o                         
  -6 -10   1          0.78          1.55         0.41 o                         
  -5 -10   1          4.16          4.10         0.46 o                         
  -4 -10   1         11.35         11.00         0.61 o                         
  -3 -10   1          0.00          0.05         0.36 o                         
  -2 -10   1          1.74          1.04         0.39 o                         
  -1 -10   1         22.31         21.66         1.00 o                         
   0 -10   1          1.59          1.61         0.45 o                         
   1 -10   1         17.90         21.92         1.06 o                         
  -8  -9   1          0.36          2.72         0.81 o                         
  -7  -9   1          4.96          5.58         0.70 o                         
  -6  -9   1          1.90          1.11         0.36 o                         
  -5  -9   1          0.29          0.82         0.30 o                         
  -4  -9   1          0.26         -0.24         0.24 o                         
  -3  -9   1         23.80         24.57         0.74 o                         
  -2  -9   1         77.68         82.96         2.63 o                         
  -1  -9   1         22.36         23.92         0.81 o                         
   0  -9   1          7.68          6.50         0.46 o                         
   1  -9   1         13.77         17.32         0.95 o                         
   2  -9   1          3.95          4.91         0.46 o                         
   3  -9   1         10.36          8.99         0.62 o                         
  -8  -8   1          7.81          9.15         0.87 o                         
  -7  -8   1          1.28          1.92         0.42 o                         
  -6  -8   1          0.58          0.11         0.25 o                         
  -5  -8   1        155.74        157.06         2.74 o                         
  -4  -8   1        141.77        141.99         2.28 o                         
  -3  -8   1         36.26         33.87         0.79 o                         
  -2  -8   1         26.01         25.78         0.62 o                         
  -1  -8   1          9.27          9.82         0.40 o                         
   0  -8   1         97.59         98.68         2.37 o                         
   1  -8   1         54.27         56.21         1.23 o                         
   2  -8   1        234.69        241.03         4.72 o                         
   3  -8   1          2.65          4.00         0.50 o                         
   4  -8   1         13.77         12.77         0.90 o                         
  -9  -7   1          5.60          5.08         0.62 o                         
  -8  -7   1          1.42          1.50         0.37 o                         
  -7  -7   1         63.37         64.98         1.50 o                         
  -6  -7   1         11.79         11.88         0.57 o                         
  -5  -7   1        221.66        223.16         3.05 o                         
  -4  -7   1        519.99        533.28         7.45 o                         
  -3  -7   1         29.31         24.08         0.53 o                         
  -2  -7   1         39.15         45.40         0.85 o                         
  -1  -7   1         76.69         73.82         1.08 o                         
   0  -7   1        233.73        230.49         3.36 o                         
   1  -7   1         14.46         14.71         0.58 o                         
   2  -7   1        267.51        264.43         4.33 o                         
   3  -7   1        111.27        103.62         2.46 o                         
   4  -7   1          7.44          7.77         0.61 o                         
   5  -7   1          1.24          1.13         0.46 o                         
  -9  -6   1         10.01         11.64         0.78 o                         
  -8  -6   1          5.85          4.26         0.45 o                         
  -7  -6   1          2.07          3.00         0.39 o                         
  -6  -6   1         51.83         53.29         1.21 o                         
  -5  -6   1          3.48          1.38         0.35 o                         
  -4  -6   1         14.16         14.66         0.35 o                         
  -3  -6   1        129.66        136.28         1.64 o                         
  -2  -6   1          5.86          8.17         0.26 o                         
  -1  -6   1        185.04        207.48         2.76 o                         
   0  -6   1        326.22        327.06         4.61 o                         
   1  -6   1        141.87        136.11         2.08 o                         
   2  -6   1         47.96         42.30         0.99 o                         
   3  -6   1         66.55         69.54         1.46 o                         
   4  -6   1         19.31         21.42         1.09 o                         
   5  -6   1         20.27         19.99         0.91 o                         
   6  -6   1         14.60         12.91         0.80 o                         
  -9  -5   1          2.58          3.34         0.47 o                         
  -8  -5   1         55.16         53.11         2.27 o                         
  -7  -5   1        129.60        123.59         2.34 o                         
  -6  -5   1         19.96         19.76         1.31 o                         
  -5  -5   1        141.52        143.62         2.07 o                         
  -4  -5   1         10.88         12.43         0.29 o                         
  -3  -5   1        312.55        300.37         3.69 o                         
  -2  -5   1          5.29          4.93         0.19 o                         
  -1  -5   1         51.64         61.31         0.87 o                         
   0  -5   1        126.65        154.36         1.97 o                         
   1  -5   1        285.33        286.87         4.05 o                         
   2  -5   1        533.98        555.87         7.70 o                         
   3  -5   1          4.42          3.11         0.29 o                         
   4  -5   1        359.65        341.37         5.50 o                         
   5  -5   1         21.42         22.80         0.81 o                         
   6  -5   1          0.39          0.23         0.63 o                         
   7  -5   1          0.76          1.27         0.47 o                         
  -9  -4   1         51.77         55.50         3.15 o                         
  -8  -4   1          7.77          6.06         0.48 o                         
  -7  -4   1          6.87          4.73         0.41 o                         
  -6  -4   1          6.01          5.74         0.39 o                         
  -5  -4   1        440.76        447.57         5.76 o                         
  -4  -4   1          3.62          2.76         0.16 o                         
  -3  -4   1         46.82         48.87         0.57 o                         
  -2  -4   1         27.92         34.53         0.61 o                         
  -1  -4   1        276.15        292.96         4.34 o                         
   0  -4   1        303.59        306.35         4.52 o                         
   1  -4   1        918.76        998.87        12.51 o                         
   2  -4   1         10.53         13.08         0.36 o                         
   3  -4   1        156.01        154.44         2.36 o                         
   4  -4   1          0.51          0.22         0.25 o                         
   5  -4   1          8.27          9.83         0.53 o                         
   6  -4   1         72.12         69.99         1.57 o                         
   7  -4   1          8.79          8.81         0.68 o                         
  -9  -3   1          0.78          1.70         0.41 o                         
  -8  -3   1          7.72          7.10         0.67 o                         
  -7  -3   1         44.25         34.51         0.82 o                         
  -6  -3   1          2.13          2.38         0.29 o                         
  -5  -3   1         11.26         10.75         0.33 o                         
  -4  -3   1         53.54         60.35         0.85 o                         
  -3  -3   1         52.50         54.26         0.69 o                         
  -2  -3   1        311.15        317.85         4.09 o                         
  -1  -3   1         71.14         75.56         0.97 o                         
   0  -3   1         11.68         15.09         0.75 o                         
   1  -3   1         74.13         81.00         1.15 o                         
   2  -3   1          7.26         10.01         0.31 o                         
   3  -3   1        214.01        233.59         3.13 o                         
   4  -3   1         60.74         65.04         1.19 o                         
   5  -3   1        422.77        444.97         6.34 o                         
   6  -3   1         15.53         16.89         0.68 o                         
   7  -3   1          0.82          1.48         0.51 o                         
   8  -3   1         31.19         34.97         1.30 o                         
  -9  -2   1          1.22          1.07         0.38 o                         
  -8  -2   1         41.55         43.69         1.03 o                         
  -7  -2   1        169.63        150.61         2.42 o                         
  -6  -2   1         11.47         10.61         0.50 o                         
  -5  -2   1         22.76         23.43         0.57 o                         
  -4  -2   1         41.28         26.70         0.65 o                         
  -3  -2   1       2709.84       2851.02        35.34 o                         
  -2  -2   1        837.27        838.48        10.56 o                         
  -1  -2   1       2621.40       2472.23        36.69 o                         
   0  -2   1        295.18        319.62         4.03 o                         
   1  -2   1        586.87        599.06         8.25 o                         
   2  -2   1       1132.29       1218.23        15.20 o                         
   3  -2   1       1362.85       1585.43        19.76 o                         
   4  -2   1          5.17          7.88         0.32 o                         
   5  -2   1        496.95        508.11         6.60 o                         
   6  -2   1          4.34          3.54         0.34 o                         
   7  -2   1          3.84          4.59         0.42 o                         
   8  -2   1         30.17         32.60         1.43 o                         
  -9  -1   1         85.16         95.94         3.18 o                         
  -8  -1   1          0.08         -0.24         0.32 o                         
  -7  -1   1          0.12         -0.23         0.23 o                         
  -6  -1   1         48.86         44.16         0.93 o                         
  -5  -1   1         18.72         19.89         0.53 o                         
  -4  -1   1        415.83        439.53         6.08 o                         
  -3  -1   1        132.82        144.88         2.35 o                         
  -2  -1   1       1876.78       1839.59        39.14 o                         
  -1  -1   1       2817.81       2598.83        36.32 o                         
   0  -1   1        187.18        188.98         2.93 o                         
   1  -1   1        193.99        191.34         2.45 o                         
   2  -1   1         94.83         86.64         1.29 o                         
   3  -1   1         48.02         51.63         0.88 o                         
   4  -1   1          9.93         16.24         0.47 o                         
   5  -1   1         29.18         28.38         0.70 o                         
   6  -1   1          9.62          8.46         0.53 o                         
   7  -1   1          8.16          7.20         0.44 o                         
   8  -1   1          7.63          8.20         0.49 o                         
   9  -1   1         25.23         29.27         1.17 o                         
  -9   0   1          1.41          1.61         0.39 o                         
  -8   0   1          0.09          0.25         0.30 o                         
  -7   0   1         51.65         51.45         1.10 o                         
  -6   0   1        187.28        190.46         2.91 o                         
  -5   0   1         23.60         19.00         0.68 o                         
  -4   0   1        218.89        255.69         3.36 o                         
  -3   0   1        277.47        298.95         3.84 o                         
  -2   0   1        706.52        778.79         9.72 o                         
  -1   0   1       1352.91       1364.26        14.92 o                         
   0   0   1         88.26         84.57         2.94 o                         
   1   0   1        316.55        285.11         3.71 o                         
   2   0   1       2440.06       2423.65       105.95 o                         
   3   0   1         28.13         25.26         0.54 o                         
   4   0   1        220.60        264.43         3.77 o                         
   5   0   1        196.09        207.33         3.08 o                         
   6   0   1        653.53        672.33        10.00 o                         
   7   0   1        764.42        769.34        10.72 o                         
   8   0   1         31.47         28.99         0.82 o                         
   9   0   1          3.62          4.04         0.48 o                         
  -8   1   1         48.67         52.41         1.34 o                         
  -7   1   1         28.92         29.02         1.09 o                         
  -6   1   1         48.29         45.12         1.00 o                         
  -5   1   1        214.91        207.74         2.87 o                         
  -4   1   1        510.22        506.63         6.91 o                         
  -3   1   1        175.23        179.93         3.05 o                         
  -2   1   1         19.56         18.98         0.54 o                         
  -1   1   1        743.99        736.71         8.56 o                         
   0   1   1       1471.79       1465.76        15.86 o                         
   1   1   1       1178.40       1169.09        10.78 o                         
   2   1   1          9.82          4.89         0.17 o                         
   3   1   1        314.95        336.49         5.45 o                         
   4   1   1        650.13        681.23         9.30 o                         
   5   1   1        268.86        284.72         4.09 o                         
   6   1   1         87.03         92.35         1.58 o                         
   7   1   1         13.62         13.27         0.58 o                         
   8   1   1         56.81         54.35         1.64 o                         
   9   1   1          3.59          3.72         0.51 o                         
  10   1   1          5.02          3.83         0.81 o                         
  -8   2   1          1.48          1.61         0.40 o                         
  -7   2   1          0.19          0.02         0.31 o                         
  -6   2   1        104.27        107.02         2.59 o                         
  -5   2   1         95.20         99.49         1.56 o                         
  -4   2   1         29.35         32.44         0.72 o                         
  -3   2   1         76.94         81.99         1.22 o                         
  -2   2   1         99.19        109.19         1.39 o                         
  -1   2   1       2502.70       2715.27        36.03 o                         
   0   2   1       1249.43       1364.66        14.92 o                         
   1   2   1       2975.78       2999.30        38.11 o                         
   2   2   1          0.04          0.15         0.05 o                         
   3   2   1          9.78          9.28         0.19 o                         
   4   2   1        156.00        167.83         2.25 o                         
   5   2   1        244.20        294.04         3.86 o                         
   6   2   1          3.83          3.80         0.28 o                         
   7   2   1        109.02        109.55         1.87 o                         
   8   2   1         26.00         19.82         0.66 o                         
   9   2   1          4.51          4.70         0.49 o                         
  10   2   1          0.03          0.73         0.46 o                         
  -8   3   1          0.28         -0.60         0.60 o                         
  -7   3   1         18.83         18.45         0.79 o                         
  -6   3   1         79.32         78.25         2.11 o                         
  -5   3   1         35.97         36.88         0.98 o                         
  -4   3   1        247.39        236.14         3.23 o                         
  -3   3   1        161.41        173.65         2.40 o                         
  -2   3   1        489.12        556.76         6.20 o                         
  -1   3   1       2218.41       2460.06        26.83 o                         
   0   3   1         41.91         49.40         0.76 o                         
   1   3   1          3.26          3.69         0.18 o                         
   2   3   1        498.17        477.67         5.56 o                         
   3   3   1         19.48         18.63         0.29 o                         
   4   3   1         15.91         16.76         0.47 o                         
   5   3   1        437.06        439.91         6.24 o                         
   6   3   1         46.79         53.91         0.94 o                         
   7   3   1          0.04         -0.18         0.26 o                         
   8   3   1          6.43          7.63         0.44 o                         
   9   3   1          8.60          7.93         0.66 o                         
  10   3   1         12.93         15.91         1.28 o                         
  -7   4   1         62.50         63.82         1.59 o                         
  -6   4   1          4.71          5.27         0.55 o                         
  -5   4   1         66.20         68.37         1.51 o                         
  -4   4   1         49.54         52.66         2.45 o                         
  -3   4   1        140.56        158.02         2.72 o                         
  -2   4   1        833.99        900.36        10.62 o                         
  -1   4   1        667.31        738.20         8.17 o                         
   0   4   1         16.41         10.71         0.25 o                         
   1   4   1        152.21        144.91         1.57 o                         
   2   4   1          0.04          0.07         0.08 o                         
   3   4   1         11.59         12.08         0.39 o                         
   4   4   1        763.21        824.45         7.96 o                         
   5   4   1        252.75        276.57         2.96 o                         
   6   4   1          1.19          1.43         0.21 o                         
   7   4   1          1.93          2.52         0.28 o                         
   8   4   1         11.16         13.10         0.62 o                         
   9   4   1         18.46         17.15         0.90 o                         
  10   4   1          6.18          5.10         0.65 o                         
  -6   5   1          0.02         -0.10         0.63 o                         
  -5   5   1          3.58          3.23         0.41 o                         
  -4   5   1          0.11          0.14         0.28 o                         
  -3   5   1         34.81         36.36         0.94 o                         
  -2   5   1         40.14         40.31         0.95 o                         
  -1   5   1         87.00         90.92         1.24 o                         
   0   5   1        722.56        759.24         8.76 o                         
   1   5   1        520.47        544.64         5.62 o                         
   2   5   1        113.78        114.07         1.29 o                         
   3   5   1        393.41        403.10         4.47 o                         
   4   5   1         79.53         73.46         0.85 o                         
   5   5   1         27.14         23.51         0.41 o                         
   6   5   1         21.71         20.31         0.44 o                         
   7   5   1          2.23          2.74         0.31 o                         
   8   5   1        190.60        186.59         3.70 o                         
   9   5   1          0.36          0.28         0.43 o                         
  10   5   1          6.08          6.00         0.68 o                         
  -5   6   1          9.24          8.59         0.57 o                         
  -4   6   1          0.69          0.16         0.29 o                         
  -3   6   1          3.00          3.60         0.43 o                         
  -2   6   1         36.50         39.72         0.93 o                         
  -1   6   1         99.09         97.23         1.46 o                         
   0   6   1         28.00         30.02         0.54 o                         
   1   6   1         26.74         34.87         0.54 o                         
   2   6   1          1.85          1.12         0.13 o                         
   3   6   1         84.35         75.95         0.99 o                         
   4   6   1          0.47          0.44         0.11 o                         
   5   6   1          5.77          6.47         0.29 o                         
   6   6   1          4.16          3.87         0.22 o                         
   7   6   1         14.73         17.35         0.68 o                         
   8   6   1          4.39          4.16         0.53 o                         
   9   6   1          2.26          3.11         0.56 o                         
  10   6   1          1.46          1.66         0.63 o                         
  -5   7   1          5.10          6.25         1.11 o                         
  -4   7   1          4.76          4.76         0.37 o                         
  -3   7   1          1.66          1.11         0.27 o                         
  -2   7   1         79.56         81.29         1.45 o                         
  -1   7   1         23.66         26.38         0.66 o                         
   0   7   1         96.34         92.64         1.49 o                         
   1   7   1          2.71          3.25         0.22 o                         
   2   7   1          3.94          4.28         0.21 o                         
   3   7   1         20.23         20.29         0.55 o                         
   4   7   1          0.14          0.33         0.15 o                         
   5   7   1         64.62         62.14         0.89 o                         
   6   7   1          1.04          0.86         0.21 o                         
   7   7   1         16.41         17.29         0.73 o                         
   8   7   1        105.79         99.39         2.88 o                         
   9   7   1          1.26          1.14         0.60 o                         
  -3   8   1          9.16          9.16         0.52 o                         
  -2   8   1          1.15          2.16         0.32 o                         
  -1   8   1         23.45         26.12         0.81 o                         
   0   8   1          4.98          4.00         0.38 o                         
   1   8   1          6.52          6.63         0.37 o                         
   2   8   1        311.36        304.75         4.31 o                         
   3   8   1          0.06         -0.03         0.19 o                         
   4   8   1         36.94         37.40         0.79 o                         
   5   8   1         31.21         30.04         0.77 o                         
   6   8   1         24.66         26.95         0.92 o                         
   7   8   1          4.94          5.00         0.50 o                         
   8   8   1          0.38          1.21         0.60 o                         
   9   8   1          0.06          0.31         0.56 o                         
  -2   9   1         82.03         86.99         1.98 o                         
  -1   9   1        141.86        143.12         2.55 o                         
   0   9   1         51.85         51.43         1.16 o                         
   1   9   1         16.61         17.84         0.61 o                         
   2   9   1          7.04          7.03         0.57 o                         
   3   9   1          0.36          0.03         0.24 o                         
   4   9   1          3.67          3.66         0.35 o                         
   5   9   1         66.60         70.97         1.71 o                         
   6   9   1         15.88         17.46         0.79 o                         
   7   9   1          0.48          2.16         0.89 o                         
   8   9   1          4.56          6.78         0.60 o                         
   0  10   1         35.74         35.22         1.10 o                         
   1  10   1          0.12          0.45         0.31 o                         
   2  10   1          4.39          4.86         0.44 o                         
   3  10   1         58.35         55.12         3.28 o                         
   4  10   1          4.17          3.24         0.81 o                         
   5  10   1          1.08          1.13         0.40 o                         
   6  10   1         84.58         91.01         2.11 o                         
   7  10   1          0.28          0.67         0.41 o                         
   2  11   1          7.30          7.87         0.67 o                         
   3  11   1          6.68          7.43         0.96 o                         
   4  11   1         14.50         16.49         0.93 o                         
   5  11   1          0.02         -0.43         0.43 o                         
  -4 -11   2         11.98         13.30         0.82 o                         
  -3 -11   2          4.22          3.70         0.50 o                         
  -2 -11   2          0.12          0.71         0.43 o                         
  -6 -10   2          0.49         -0.09         0.48 o                         
  -5 -10   2          3.30          3.29         0.44 o                         
  -4 -10   2          2.51          2.70         0.41 o                         
  -3 -10   2          3.18          2.92         0.38 o                         
  -2 -10   2         28.07         27.30         2.22 o                         
  -1 -10   2          4.69          4.20         0.50 o                         
   0 -10   2          4.11          4.59         0.50 o                         
   1 -10   2          5.82          4.81         0.48 o                         
  -7  -9   2          0.39          0.31         0.38 o                         
  -6  -9   2         10.19          9.07         0.63 o                         
  -5  -9   2          1.09          2.02         0.31 o                         
  -4  -9   2         43.42         38.66         0.97 o                         
  -3  -9   2         26.16         25.10         1.11 o                         
  -2  -9   2          9.23          9.24         0.59 o                         
  -1  -9   2         28.11         27.88         1.07 o                         
   0  -9   2          7.06          6.12         0.79 o                         
   1  -9   2         25.92         24.21         0.76 o                         
   2  -9   2         26.36         29.17         0.87 o                         
   3  -9   2          0.01         -0.33         0.38 o                         
  -8  -8   2          0.44          1.15         0.45 o                         
  -7  -8   2         17.09         18.87         1.15 o                         
  -6  -8   2          2.14          1.16         0.31 o                         
  -5  -8   2        124.02        135.18         2.18 o                         
  -4  -8   2          0.25          0.89         0.22 o                         
  -3  -8   2         27.48         30.93         0.92 o                         
  -2  -8   2          5.68          5.71         0.36 o                         
  -1  -8   2         20.44         20.79         0.56 o                         
   0  -8   2         17.83         17.73         0.75 o                         
   1  -8   2        263.28        258.11         4.86 o                         
   2  -8   2        341.23        352.80         6.53 o                         
   3  -8   2          3.17          3.93         0.50 o                         
   4  -8   2          0.01          0.58         0.40 o                         
  -9  -7   2          1.18          0.81         0.44 o                         
  -8  -7   2          1.05          0.38         0.33 o                         
  -7  -7   2          3.88          3.36         0.45 o                         
  -6  -7   2          7.66          7.89         0.48 o                         
  -5  -7   2        272.90        270.50         4.50 o                         
  -4  -7   2        129.17        124.27         1.83 o                         
  -3  -7   2          2.38          3.86         0.39 o                         
  -2  -7   2          0.08          0.33         0.23 o                         
  -1  -7   2          3.12          3.49         0.25 o                         
   0  -7   2        430.91        436.43         6.82 o                         
   1  -7   2        231.10        234.69         3.85 o                         
   2  -7   2        397.53        397.03         7.22 o                         
   3  -7   2          6.70          6.40         0.56 o                         
   4  -7   2         11.69         11.84         0.69 o                         
   5  -7   2          6.07          5.36         0.58 o                         
  -9  -6   2          1.14          2.37         0.46 o                         
  -8  -6   2         24.75         26.03         0.91 o                         
  -7  -6   2         13.45         13.79         0.63 o                         
  -6  -6   2          5.85          5.25         0.62 o                         
  -5  -6   2          1.19          1.15         0.41 o                         
  -4  -6   2         66.62         58.91         0.91 o                         
  -3  -6   2         36.75         31.24         0.69 o                         
  -2  -6   2         19.23         18.30         0.40 o                         
  -1  -6   2        154.31        169.33         2.47 o                         
   0  -6   2        124.84        127.64         1.94 o                         
   1  -6   2          0.19          0.53         0.22 o                         
   2  -6   2          8.05          5.60         0.45 o                         
   3  -6   2          5.12          6.94         0.62 o                         
   4  -6   2        152.27        147.75         3.09 o                         
   5  -6   2          4.53          4.42         0.50 o                         
   6  -6   2         42.87         43.19         1.43 o                         
  -9  -5   2          2.01          2.92         0.47 o                         
  -8  -5   2          3.91          5.26         0.45 o                         
  -7  -5   2          0.36          0.03         0.29 o                         
  -6  -5   2         52.07         50.54         1.18 o                         
  -5  -5   2         39.68         37.91         0.93 o                         
  -4  -5   2         52.42         43.38         0.78 o                         
  -3  -5   2          2.57          1.89         0.11 o                         
  -2  -5   2         79.85         98.86         1.58 o                         
  -1  -5   2          0.84          0.27         0.11 o                         
   0  -5   2         15.66         14.53         0.46 o                         
   1  -5   2         58.85         53.60         0.94 o                         
   2  -5   2         10.34         11.35         0.45 o                         
   3  -5   2        205.52        205.88         3.07 o                         
   4  -5   2         27.00         28.47         0.83 o                         
   5  -5   2         14.10         13.00         0.71 o                         
   6  -5   2          1.01          0.25         0.40 o                         
   7  -5   2          0.71          0.19         0.41 o                         
  -9  -4   2          3.70          1.61         0.51 o                         
  -8  -4   2          1.31          0.52         0.33 o                         
  -7  -4   2        339.49        317.55         5.28 o                         
  -6  -4   2        142.52        121.44         2.82 o                         
  -5  -4   2        117.14        113.69         2.07 o                         
  -4  -4   2        635.10        617.79         7.27 o                         
  -3  -4   2        148.40        165.13         3.13 o                         
  -2  -4   2        406.34        410.85         6.58 o                         
  -1  -4   2        123.23        115.46         1.57 o                         
   0  -4   2        423.20        453.59         5.75 o                         
   1  -4   2        387.50        394.28         5.06 o                         
   2  -4   2         55.45         58.86         0.95 o                         
   3  -4   2        297.35        322.45         4.60 o                         
   4  -4   2        119.91        113.10         2.08 o                         
   5  -4   2        320.06        307.13         9.46 o                         
   6  -4   2         13.65         11.40         0.69 o                         
   7  -4   2         16.14         20.67         0.95 o                         
   8  -4   2         58.26         63.30         1.85 o                         
  -9  -3   2         21.42         20.59         0.86 o                         
  -8  -3   2          8.73          6.86         0.51 o                         
  -7  -3   2         27.24         21.03         0.75 o                         
  -6  -3   2          6.51          4.76         0.36 o                         
  -5  -3   2        123.22        127.84         1.99 o                         
  -4  -3   2        644.77        648.23         8.86 o                         
  -3  -3   2          0.78          0.21         0.12 o                         
  -2  -3   2        368.46        384.68         6.97 o                         
  -1  -3   2       1420.22       1398.05        17.37 o                         
   0  -3   2        993.86       1027.24        13.40 o                         
   1  -3   2        204.82        201.71         2.63 o                         
   2  -3   2        674.96        702.13         8.25 o                         
   3  -3   2        587.00        665.15         8.46 o                         
   4  -3   2          0.62          1.02         0.24 o                         
   5  -3   2          8.37          8.40         0.49 o                         
   6  -3   2         28.36         27.72         0.89 o                         
   7  -3   2          4.94          4.68         0.53 o                         
   8  -3   2          1.02          1.04         0.43 o                         
  -9  -2   2          0.74          1.00         0.40 o                         
  -8  -2   2          1.03          0.95         0.34 o                         
  -7  -2   2          0.63          0.28         0.24 o                         
  -6  -2   2         65.10         54.04         1.05 o                         
  -5  -2   2          8.72          4.74         0.28 o                         
  -4  -2   2       2183.01       2321.82        32.10 o                         
  -3  -2   2        224.36        238.15         3.33 o                         
  -2  -2   2       1248.22       1253.64        17.15 o                         
  -1  -2   2        235.33        214.09         6.27 o                         
   0  -2   2       3947.84       3810.17        59.43 o                         
   1  -2   2       2011.40       2041.83        27.40 o                         
   2  -2   2        289.77        296.80         4.13 o                         
   3  -2   2        955.95       1094.90        14.82 o                         
   4  -2   2         22.51         19.24         0.59 o                         
   5  -2   2        345.90        391.27         6.25 o                         
   6  -2   2          4.70          3.87         0.53 o                         
   7  -2   2         66.37         68.76         1.57 o                         
   8  -2   2         53.62         57.35         1.66 o                         
   9  -2   2         32.29         31.74         1.99 o                         
  -9  -1   2          2.42          2.95         0.52 o                         
  -8  -1   2          6.96          5.81         0.42 o                         
  -7  -1   2         57.90         53.39         1.11 o                         
  -6  -1   2          7.32          5.78         0.35 o                         
  -5  -1   2         24.88         26.28         0.62 o                         
  -4  -1   2        188.40        217.17         3.08 o                         
  -3  -1   2         43.60         40.75         0.63 o                         
  -2  -1   2        565.28        545.74         9.43 o                         
  -1  -1   2       5826.96       5748.81       134.16 o                         
   0  -1   2       4929.99       4613.10       178.52 o                         
   1  -1   2          5.41          8.32         0.42 o                         
   2  -1   2        100.38        109.58         2.01 o                         
   3  -1   2        216.56        222.10         3.15 o                         
   4  -1   2        222.21        238.66         3.85 o                         
   5  -1   2         29.12         31.65         0.82 o                         
   6  -1   2          0.30          0.15         0.33 o                         
   7  -1   2         23.44         26.03         0.85 o                         
   8  -1   2          5.95          6.14         0.51 o                         
   9  -1   2          0.91          1.33         0.46 o                         
  -8   0   2         15.00         15.31         0.69 o                         
  -7   0   2          0.06         -0.23         0.23 o                         
  -6   0   2        262.70        258.97         3.83 o                         
  -5   0   2          4.39          5.81         0.32 o                         
  -4   0   2          1.41          1.21         0.12 o                         
  -3   0   2         52.80         53.93         0.81 o                         
  -2   0   2        274.34        262.91         3.34 o                         
  -1   0   2       1669.75       1715.98        24.58 o                         
   0   0   2        167.69        150.24         5.40 o                         
   1   0   2          5.39          2.58         0.12 o                         
   2   0   2        314.95        306.31         3.29 o                         
   3   0   2        497.09        557.83         7.59 o                         
   4   0   2       1077.85       1179.58        18.95 o                         
   5   0   2          0.16          0.06         0.14 o                         
   6   0   2          8.78         11.38         1.07 o                         
   7   0   2         24.01         25.77         1.27 o                         
   8   0   2          2.21          4.22         0.45 o                         
   9   0   2         14.79         13.10         0.67 o                         
  -8   1   2          9.90          7.11         0.53 o                         
  -7   1   2         11.42         10.40         0.57 o                         
  -6   1   2        265.97        276.13         4.10 o                         
  -5   1   2        728.63        704.46        10.11 o                         
  -4   1   2          4.63          7.04         0.28 o                         
  -3   1   2         16.16         13.17         0.28 o                         
  -2   1   2         29.20         31.80         0.44 o                         
  -1   1   2         15.29         12.22         0.41 o                         
   0   1   2       3098.90       3004.10        38.76 o                         
   1   1   2         65.01         64.34         0.98 o                         
   2   1   2        473.15        433.72         7.30 o                         
   3   1   2        266.91        299.35         4.91 o                         
   4   1   2         32.72         46.14         1.03 o                         
   5   1   2         79.67         68.88         1.35 o                         
   6   1   2        456.19        473.35         7.47 o                         
   7   1   2        277.35        297.77         6.94 o                         
   8   1   2         31.55         25.63         0.89 o                         
   9   1   2          0.26         -0.07         0.33 o                         
  10   1   2          1.19          1.14         0.41 o                         
  -8   2   2         46.92         49.96         1.63 o                         
  -7   2   2          0.68          0.75         0.31 o                         
  -6   2   2        553.40        576.08         9.01 o                         
  -5   2   2         25.85         23.39         0.75 o                         
  -4   2   2         34.86         34.34         0.68 o                         
  -3   2   2         49.99         47.93         1.11 o                         
  -2   2   2        369.68        410.96         4.67 o                         
  -1   2   2        357.16        372.56         4.02 o                         
   0   2   2       5080.21       5249.00        65.58 o                         
   1   2   2      10243.19       9992.46       190.89 o                         
   2   2   2         65.77         51.88         0.59 o                         
   3   2   2        728.49        706.29         8.00 o                         
   4   2   2        182.50        180.78         2.37 o                         
   5   2   2        151.71        157.07         2.17 o                         
   6   2   2          3.73          4.69         0.30 o                         
   7   2   2        528.46        529.32         7.57 o                         
   8   2   2         53.30         46.51         1.47 o                         
   9   2   2          1.39          3.08         0.65 o                         
  10   2   2         30.29         28.81         1.27 o                         
  -7   3   2          6.00          6.49         0.52 o                         
  -6   3   2         23.61         25.32         0.86 o                         
  -5   3   2        383.64        382.70         6.12 o                         
  -4   3   2        402.60        387.32         5.55 o                         
  -3   3   2         27.71         28.93         0.59 o                         
  -2   3   2         26.18         21.33         0.48 o                         
  -1   3   2        329.35        378.16         4.45 o                         
   0   3   2         16.75         15.13         0.24 o                         
   1   3   2        383.50        374.30         3.83 o                         
   2   3   2         21.46         19.58         0.28 o                         
   3   3   2         93.76         92.40         1.05 o                         
   4   3   2       1073.10       1146.37        11.02 o                         
   5   3   2         89.22         86.85         1.11 o                         
   6   3   2        202.18        200.67         3.72 o                         
   7   3   2          4.64          5.23         0.50 o                         
   8   3   2         35.21         26.99         1.46 o                         
   9   3   2         18.11         23.27         0.87 o                         
  10   3   2          6.65          9.19         1.42 o                         
  -7   4   2         10.41          7.55         0.84 o                         
  -6   4   2          7.95          6.68         0.49 o                         
  -5   4   2          5.29          4.88         0.43 o                         
  -4   4   2         20.50         17.17         0.66 o                         
  -3   4   2         11.30         13.77         0.55 o                         
  -2   4   2        455.24        496.44         5.86 o                         
  -1   4   2        284.54        350.13         4.18 o                         
   0   4   2        368.41        381.29         3.76 o                         
   1   4   2         74.76         81.72         0.93 o                         
   2   4   2         14.35         18.55         0.32 o                         
   3   4   2          2.77          1.61         0.12 o                         
   4   4   2        242.53        248.71         2.51 o                         
   5   4   2        227.20        246.81         2.67 o                         
   6   4   2          0.25          0.59         0.23 o                         
   7   4   2         12.81         13.66         0.48 o                         
   8   4   2          3.41          3.56         0.40 o                         
   9   4   2          0.14          0.02         0.39 o                         
  10   4   2          9.76         11.02         1.20 o                         
  -6   5   2         14.31         14.66         0.83 o                         
  -5   5   2         18.40         20.28         0.63 o                         
  -4   5   2         59.93         57.49         1.12 o                         
  -3   5   2          2.57          1.43         0.24 o                         
  -2   5   2         55.73         60.01         1.06 o                         
  -1   5   2          0.02         -0.02         0.15 o                         
   0   5   2        125.25        126.09         1.41 o                         
   1   5   2         12.05          9.34         0.23 o                         
   2   5   2         68.69         70.23         0.84 o                         
   3   5   2         18.40         21.11         0.35 o                         
   4   5   2         96.05         87.56         1.05 o                         
   5   5   2          2.63          1.64         0.14 o                         
   6   5   2         21.89         18.88         0.43 o                         
   7   5   2        205.28        209.08         4.01 o                         
   8   5   2         31.61         29.52         1.07 o                         
   9   5   2         12.23         11.73         0.77 o                         
  10   5   2          2.71          2.40         0.91 o                         
  -5   6   2         44.84         45.25         1.01 o                         
  -4   6   2          4.55          4.30         0.32 o                         
  -3   6   2          0.00          0.48         0.35 o                         
  -2   6   2         90.29         72.91         1.38 o                         
  -1   6   2          4.53          3.11         0.25 o                         
   0   6   2          2.14          1.86         0.20 o                         
   1   6   2          0.14          0.25         0.12 o                         
   2   6   2          6.05          7.08         0.29 o                         
   3   6   2         71.35         73.28         0.95 o                         
   4   6   2         25.54         27.72         0.48 o                         
   5   6   2         49.90         46.78         0.81 o                         
   6   6   2          1.08          1.17         0.18 o                         
   7   6   2        128.18        138.79         2.21 o                         
   8   6   2          4.67          5.13         1.01 o                         
   9   6   2         36.44         36.43         1.52 o                         
  10   6   2         45.15         53.52         2.01 o                         
  -4   7   2          6.30          6.38         0.39 o                         
  -3   7   2          1.30          0.93         0.26 o                         
  -2   7   2         10.86         13.92         0.50 o                         
  -1   7   2          1.88          1.63         0.32 o                         
   0   7   2         25.19         20.51         0.61 o                         
   1   7   2        436.84        437.38         6.84 o                         
   2   7   2        230.81        241.03         3.19 o                         
   3   7   2         11.04         10.23         0.36 o                         
   4   7   2         44.67         42.26         0.77 o                         
   5   7   2          0.75          0.77         0.19 o                         
   6   7   2          8.61          6.37         0.29 o                         
   7   7   2          1.68          1.12         0.29 o                         
   8   7   2          0.29          0.58         0.74 o                         
   9   7   2          2.13          2.55         0.60 o                         
  10   7   2          2.60          6.35         1.01 o                         
  -3   8   2          2.92          2.47         0.35 o                         
  -2   8   2         37.38         35.79         0.92 o                         
  -1   8   2         11.50          8.50         0.44 o                         
   0   8   2          2.44          2.58         0.32 o                         
   1   8   2         57.71         52.60         1.48 o                         
   2   8   2         80.53         76.72         1.46 o                         
   3   8   2         21.52         18.70         0.53 o                         
   4   8   2          6.70          6.06         0.32 o                         
   5   8   2         26.73         31.04         0.74 o                         
   6   8   2         42.79         42.93         1.03 o                         
   7   8   2         30.82         33.20         1.06 o                         
   8   8   2         92.92         92.67         2.35 o                         
   9   8   2          0.15          1.19         0.60 o                         
  -2   9   2          2.82          1.72         0.34 o                         
  -1   9   2        200.59        211.77         3.54 o                         
   0   9   2          0.91          0.53         0.28 o                         
   1   9   2         19.71         18.75         0.65 o                         
   2   9   2         84.20         83.01         1.79 o                         
   3   9   2          1.79          1.09         0.45 o                         
   4   9   2         10.06          9.04         0.45 o                         
   5   9   2        293.59        312.18         7.31 o                         
   6   9   2         61.49         63.05         1.61 o                         
   7   9   2         14.08         15.49         1.34 o                         
   8   9   2          4.03          3.98         0.51 o                         
   0  10   2          4.13          4.34         0.40 o                         
   1  10   2         13.17         13.28         0.57 o                         
   2  10   2          5.37          4.91         0.40 o                         
   3  10   2         12.86         15.02         0.60 o                         
   4  10   2          2.32          0.77         0.33 o                         
   5  10   2         11.60         12.72         0.78 o                         
   6  10   2          1.34          1.59         0.42 o                         
   7  10   2         30.10         36.29         1.19 o                         
   3  11   2          1.50          1.58         0.46 o                         
   4  11   2          0.32          0.11         0.86 o                         
   5  11   2         14.07         13.44         0.86 o                         
  -6 -10   3          0.78          0.81         0.50 o                         
  -5 -10   3          9.57          8.89         0.66 o                         
  -4 -10   3          4.88          5.05         0.39 o                         
  -3 -10   3          0.18          0.13         0.29 o                         
  -2 -10   3         60.40         57.95         2.69 o                         
  -1 -10   3         29.58         29.43         1.36 o                         
   0 -10   3          7.11          6.79         0.60 o                         
   1 -10   3         15.79         18.90         0.93 o                         
  -7  -9   3          4.97          4.48         0.70 o                         
  -6  -9   3         14.06         16.02         1.28 o                         
  -5  -9   3         33.25         33.28         1.11 o                         
  -4  -9   3         30.16         28.51         0.79 o                         
  -3  -9   3         26.74         27.81         0.89 o                         
  -2  -9   3         12.86         10.55         0.49 o                         
  -1  -9   3        113.44        107.01         2.65 o                         
   0  -9   3         10.28          9.56         0.64 o                         
   1  -9   3          3.99          5.35         0.46 o                         
   2  -9   3         16.76         17.73         1.57 o                         
   3  -9   3          1.29          0.99         0.40 o                         
  -8  -8   3          1.42          0.93         0.44 o                         
  -7  -8   3          0.09         -0.06         0.31 o                         
  -6  -8   3          8.75         10.40         0.56 o                         
  -5  -8   3          0.92          0.06         0.35 o                         
  -4  -8   3        253.83        236.29         3.49 o                         
  -3  -8   3          5.37          5.32         0.40 o                         
  -2  -8   3         19.27         18.79         0.59 o                         
  -1  -8   3          7.54          7.12         0.38 o                         
   0  -8   3        216.16        223.55         3.71 o                         
   1  -8   3         42.06         41.36         1.15 o                         
   2  -8   3          3.16          2.95         0.60 o                         
   3  -8   3          0.74          0.79         0.37 o                         
   4  -8   3          2.82          2.98         0.56 o                         
  -8  -7   3          0.15          0.13         0.34 o                         
  -7  -7   3         12.89         12.08         0.62 o                         
  -6  -7   3         16.86         17.82         0.69 o                         
  -5  -7   3          2.08          2.43         0.33 o                         
  -4  -7   3         31.62         32.34         0.90 o                         
  -3  -7   3         67.83         64.39         1.45 o                         
  -2  -7   3          6.90          5.64         0.32 o                         
  -1  -7   3          0.80          0.48         0.20 o                         
   0  -7   3        227.44        226.62         3.71 o                         
   1  -7   3         73.17         74.02         1.47 o                         
   2  -7   3         22.58         22.22         0.74 o                         
   3  -7   3          3.95          2.51         0.40 o                         
   4  -7   3         63.96         57.06         1.56 o                         
   5  -7   3         25.89         31.01         1.17 o                         
  -8  -6   3          0.86          1.07         0.37 o                         
  -7  -6   3         33.59         30.78         0.94 o                         
  -6  -6   3         16.40         14.80         0.62 o                         
  -5  -6   3        183.70        178.65         3.16 o                         
  -4  -6   3        457.03        443.96         7.04 o                         
  -3  -6   3          8.19         10.57         0.40 o                         
  -2  -6   3         82.56         91.23         2.42 o                         
  -1  -6   3        115.99        109.52         1.86 o                         
   0  -6   3          0.05          0.53         0.42 o                         
   1  -6   3        793.48        780.17        11.94 o                         
   2  -6   3        671.11        675.20        10.42 o                         
   3  -6   3        530.50        537.99         8.45 o                         
   4  -6   3        108.44        103.60         2.33 o                         
   5  -6   3          1.25          0.15         0.37 o                         
   6  -6   3          7.19          6.04         0.61 o                         
  -9  -5   3          1.98          0.81         0.51 o                         
  -8  -5   3         22.32         22.21         0.84 o                         
  -7  -5   3          1.92          1.45         0.33 o                         
  -6  -5   3         57.61         55.48         1.30 o                         
  -5  -5   3        307.23        293.22         4.79 o                         
  -4  -5   3        278.05        250.15         3.68 o                         
  -3  -5   3         30.25         26.88         0.69 o                         
  -2  -5   3          5.50          7.24         0.25 o                         
  -1  -5   3          0.42          0.09         0.13 o                         
   0  -5   3          0.67          0.45         0.22 o                         
   1  -5   3         62.42         60.29         1.01 o                         
   2  -5   3        155.96        148.16         2.24 o                         
   3  -5   3        290.31        282.77         4.59 o                         
   4  -5   3          0.60          1.63         0.31 o                         
   5  -5   3         30.10         23.23         0.92 o                         
   6  -5   3          3.73          6.81         0.59 o                         
   7  -5   3          0.23          0.26         0.39 o                         
  -9  -4   3         14.30         19.32         2.17 o                         
  -8  -4   3          3.28          1.59         0.44 o                         
  -7  -4   3         31.03         22.60         0.95 o                         
  -6  -4   3         19.90         20.30         0.87 o                         
  -5  -4   3          2.77          1.43         0.67 o                         
  -4  -4   3          4.60          8.63         0.31 o                         
  -3  -4   3          0.71          1.53         0.22 o                         
  -2  -4   3          7.72         11.07         0.62 o                         
  -1  -4   3       1600.83       1705.97        23.21 o                         
   0  -4   3        976.52       1063.64        13.28 o                         
   1  -4   3         14.63         16.02         0.35 o                         
   2  -4   3         95.79         97.27         1.52 o                         
   3  -4   3         51.72         54.08         0.99 o                         
   4  -4   3        143.10        153.20         2.38 o                         
   5  -4   3        109.97        118.19         2.24 o                         
   6  -4   3         95.53         85.62         2.06 o                         
   7  -4   3         43.06         40.02         1.33 o                         
   8  -4   3         14.01         15.29         0.88 o                         
  -9  -3   3          0.09          0.62         0.45 o                         
  -8  -3   3         11.79         10.13         0.70 o                         
  -7  -3   3        134.42        132.01         2.49 o                         
  -6  -3   3          1.61          0.80         0.28 o                         
  -5  -3   3          3.42          3.09         0.29 o                         
  -4  -3   3       1023.37        953.60        15.10 o                         
  -3  -3   3        127.45        131.04         2.22 o                         
  -2  -3   3        227.70        199.74         3.71 o                         
  -1  -3   3          1.99          1.81         0.14 o                         
   0  -3   3       1838.03       1895.72        25.77 o                         
   1  -3   3        178.06        165.17         2.34 o                         
   2  -3   3         50.82         55.78         0.97 o                         
   3  -3   3         38.63         39.74         0.76 o                         
   4  -3   3         22.70         24.11         0.60 o                         
   5  -3   3          1.62          0.81         0.23 o                         
   6  -3   3         25.65         22.40         0.78 o                         
   7  -3   3         13.49         10.82         0.63 o                         
   8  -3   3          8.79         10.80         0.75 o                         
  -9  -2   3          5.25          6.43         0.82 o                         
  -8  -2   3         22.49         23.24         1.03 o                         
  -7  -2   3          1.59          0.52         0.37 o                         
  -6  -2   3          6.91          7.97         0.37 o                         
  -5  -2   3          1.79          1.41         0.20 o                         
  -4  -2   3         32.31         30.95         0.63 o                         
  -3  -2   3         83.38         76.03         1.32 o                         
  -2  -2   3         60.83         62.99         0.97 o                         
  -1  -2   3        121.37        132.24         3.02 o                         
   0  -2   3         10.19         15.56         0.66 o                         
   1  -2   3        414.35        374.03         5.81 o                         
   2  -2   3        153.94        184.66         2.42 o                         
   3  -2   3        366.53        370.73         5.14 o                         
   4  -2   3          3.88          4.96         0.26 o                         
   5  -2   3         96.78        111.15         1.82 o                         
   6  -2   3         47.34         47.19         1.16 o                         
   7  -2   3        168.71        166.46         3.06 o                         
   8  -2   3         16.71         18.02         0.98 o                         
   9  -2   3          0.02         -0.11         0.40 o                         
  -8  -1   3          9.43         11.42         0.89 o                         
  -7  -1   3         25.09         24.04         0.80 o                         
  -6  -1   3         45.75         46.12         0.97 o                         
  -5  -1   3         59.60         57.41         1.21 o                         
  -4  -1   3         42.00         44.99         0.84 o                         
  -3  -1   3       1437.83       1545.21        23.19 o                         
  -2  -1   3          0.55          1.22         0.15 o                         
  -1  -1   3        351.50        378.82         6.77 o                         
   0  -1   3       2371.26       2297.40        35.17 o                         
   1  -1   3        207.32        174.43         3.23 o                         
   2  -1   3        722.62        709.30         8.65 o                         
   3  -1   3        335.93        369.45         5.10 o                         
   4  -1   3       1519.21       1699.37        22.91 o                         
   5  -1   3         62.76         72.39         1.26 o                         
   6  -1   3          3.04          2.27         0.63 o                         
   7  -1   3        225.15        219.18         3.81 o                         
   8  -1   3          7.60          6.51         0.51 o                         
   9  -1   3         23.77         26.10         0.97 o                         
  -8   0   3          2.79          3.56         0.65 o                         
  -7   0   3          4.36          2.46         0.42 o                         
  -6   0   3          4.41          4.80         0.64 o                         
  -5   0   3         39.94         35.05         0.77 o                         
  -4   0   3         15.14         14.00         0.36 o                         
  -3   0   3        654.30        717.82        11.26 o                         
  -2   0   3        302.33        300.01         4.32 o                         
  -1   0   3          1.64          2.30         0.25 o                         
   0   0   3       1917.71       1739.76        31.32 o                         
   1   0   3       2219.37       2111.90        32.03 o                         
   2   0   3         13.79         11.54         0.54 o                         
   3   0   3       1303.90       1330.42        13.95 o                         
   4   0   3        592.66        669.23         9.14 o                         
   5   0   3         24.74         25.73         0.62 o                         
   6   0   3        305.94        288.26         4.20 o                         
   7   0   3          0.01         -0.11         0.32 o                         
   8   0   3         65.72         59.39         1.70 o                         
   9   0   3          1.81          1.58         0.40 o                         
  10   0   3         50.64         55.59         1.69 o                         
  -8   1   3          7.61          7.93         0.72 o                         
  -7   1   3          7.05          6.30         0.59 o                         
  -6   1   3        123.99        122.29         2.72 o                         
  -5   1   3         38.69         41.91         0.89 o                         
  -4   1   3         60.31         59.01         0.96 o                         
  -3   1   3         28.49         25.80         0.50 o                         
  -2   1   3        201.52        218.05         2.64 o                         
  -1   1   3        115.07        105.43         1.47 o                         
   0   1   3       4362.71       4132.53        53.12 o                         
   1   1   3      11182.75      11219.91       175.20 o                         
   2   1   3       2208.84       2103.34        28.84 o                         
   3   1   3         21.40         14.30         0.25 o                         
   4   1   3         79.90         87.88         1.14 o                         
   5   1   3        163.20        173.79         3.16 o                         
   6   1   3         62.54         57.44         1.17 o                         
   7   1   3        512.04        503.45         7.12 o                         
   8   1   3          0.05         -0.33         0.33 o                         
   9   1   3          7.79          9.85         0.59 o                         
  10   1   3          0.02         -0.26         0.36 o                         
  -7   2   3          4.12          3.32         0.51 o                         
  -6   2   3        240.39        243.83         4.90 o                         
  -5   2   3        663.73        657.00        10.13 o                         
  -4   2   3        127.73        131.80         1.89 o                         
  -3   2   3         70.10         74.65         1.13 o                         
  -2   2   3         24.83         35.78         0.60 o                         
  -1   2   3        180.47        191.53         2.75 o                         
   0   2   3        247.69        245.12         3.97 o                         
   1   2   3       7279.80       7323.60        93.96 o                         
   2   2   3        727.05        690.83         8.15 o                         
   3   2   3        101.69         89.11         0.97 o                         
   4   2   3        272.75        272.64         3.79 o                         
   5   2   3        184.26        201.43         2.42 o                         
   6   2   3          4.52          2.38         0.39 o                         
   7   2   3        399.92        395.90         5.23 o                         
   8   2   3        167.66        173.32         3.12 o                         
   9   2   3          3.09          5.15         0.65 o                         
  10   2   3          6.16          5.19         0.51 o                         
  -7   3   3         45.71         49.18         1.57 o                         
  -6   3   3          0.01         -0.29         0.35 o                         
  -5   3   3          4.20          4.96         0.52 o                         
  -4   3   3         26.35         30.24         0.85 o                         
  -3   3   3        167.41        165.79         2.53 o                         
  -2   3   3         53.78         64.35         1.04 o                         
  -1   3   3         10.34         11.19         0.35 o                         
   0   3   3         90.69         88.78         1.26 o                         
   1   3   3          2.82          1.43         0.09 o                         
   2   3   3        452.96        462.90         5.77 o                         
   3   3   3        268.69        271.16         2.80 o                         
   4   3   3         11.45         10.35         0.22 o                         
   5   3   3        112.18         96.09         1.63 o                         
   6   3   3         10.06          9.93         0.34 o                         
   7   3   3          0.75          0.60         0.27 o                         
   8   3   3          4.37          5.46         0.58 o                         
   9   3   3          1.55          2.07         0.39 o                         
  10   3   3         19.11         19.96         1.15 o                         
  -6   4   3         44.65         47.60         1.54 o                         
  -5   4   3         31.56         31.46         1.45 o                         
  -4   4   3         10.39          9.76         0.50 o                         
  -3   4   3          2.61          1.87         0.30 o                         
  -2   4   3         35.67         31.73         0.79 o                         
  -1   4   3         64.20         75.92         0.96 o                         
   0   4   3        641.26        643.95         7.32 o                         
   1   4   3         63.05         62.46         0.81 o                         
   2   4   3        208.48        186.64         2.10 o                         
   3   4   3          1.01          2.84         0.12 o                         
   4   4   3          0.91          1.64         0.11 o                         
   5   4   3         98.72        100.48         1.12 o                         
   6   4   3        206.63        203.76         2.53 o                         
   7   4   3        221.20        213.72         3.48 o                         
   8   4   3          1.08          0.41         0.30 o                         
   9   4   3         65.13         64.85         1.51 o                         
  10   4   3          0.55         -0.40         0.40 o                         
  -6   5   3        114.47        124.50         3.73 o                         
  -5   5   3          0.11         -0.08         0.78 o                         
  -4   5   3          4.76          5.26         0.44 o                         
  -3   5   3          0.70          0.12         0.24 o                         
  -2   5   3         14.42         16.50         0.65 o                         
  -1   5   3          7.53          7.18         0.28 o                         
   0   5   3         42.06         50.03         0.80 o                         
   1   5   3         16.77         20.12         0.37 o                         
   2   5   3        109.93        108.87         1.37 o                         
   3   5   3         60.60         64.22         0.84 o                         
   4   5   3          0.65          0.25         0.11 o                         
   5   5   3         65.43         70.91         0.89 o                         
   6   5   3          1.61          1.75         0.19 o                         
   7   5   3        128.83        129.89         1.77 o                         
   8   5   3          0.64          0.12         0.30 o                         
   9   5   3          1.24          1.41         0.71 o                         
  10   5   3          7.35          8.51         1.08 o                         
  -5   6   3         20.22         24.04         1.48 o                         
  -4   6   3          6.27          5.77         0.56 o                         
  -3   6   3          0.26         -0.03         0.25 o                         
  -2   6   3          0.71          1.87         0.22 o                         
  -1   6   3          7.41          6.70         0.29 o                         
   0   6   3         18.89         17.63         0.44 o                         
   1   6   3          1.35          1.28         0.43 o                         
   2   6   3         22.37         24.69         0.51 o                         
   3   6   3         59.35         56.10         0.91 o                         
   4   6   3         53.85         60.25         0.96 o                         
   5   6   3         53.27         57.22         0.88 o                         
   6   6   3          0.12          0.43         0.28 o                         
   7   6   3         93.48         98.18         1.52 o                         
   8   6   3         28.57         24.92         1.00 o                         
   9   6   3          0.57          0.38         0.71 o                         
  10   6   3         50.00         50.79         2.57 o                         
  -4   7   3         20.25         18.68         1.10 o                         
  -3   7   3          0.01         -0.04         0.33 o                         
  -2   7   3          3.86          7.34         0.37 o                         
  -1   7   3          9.19          7.07         0.36 o                         
   0   7   3          6.28          4.28         0.33 o                         
   1   7   3         56.13         44.56         0.96 o                         
   2   7   3        239.83        226.87         3.31 o                         
   3   7   3         16.95         16.63         0.43 o                         
   4   7   3          2.69          2.42         0.22 o                         
   5   7   3         24.40         27.26         0.74 o                         
   6   7   3         62.91         60.29         0.95 o                         
   7   7   3         10.93         10.67         0.47 o                         
   8   7   3         91.99         94.67         2.26 o                         
   9   7   3         57.78         56.81         2.42 o                         
  10   7   3          1.37          1.01         0.71 o                         
  -3   8   3          1.59          1.63         0.44 o                         
  -2   8   3          4.51          4.08         0.48 o                         
  -1   8   3         17.25         15.44         0.55 o                         
   0   8   3         17.63         17.25         0.57 o                         
   1   8   3          5.31          4.51         0.32 o                         
   2   8   3         10.38         10.74         0.45 o                         
   3   8   3          5.77          6.12         0.35 o                         
   4   8   3         30.64         30.76         0.69 o                         
   5   8   3         18.24         19.27         0.56 o                         
   6   8   3         93.14         97.60         1.49 o                         
   7   8   3          6.02          5.55         0.43 o                         
   8   8   3          6.63          8.90         0.68 o                         
   9   8   3          0.00         -0.36         0.36 o                         
  -1   9   3         11.22          9.21         0.66 o                         
   0   9   3          3.19          3.71         0.35 o                         
   1   9   3          6.91          5.38         0.38 o                         
   2   9   3        142.45        138.99         2.41 o                         
   3   9   3         44.72         46.36         1.05 o                         
   4   9   3          5.49          4.83         0.36 o                         
   5   9   3          2.38          3.88         0.34 o                         
   6   9   3        109.13        115.67         2.15 o                         
   7   9   3         47.93         53.19         1.24 o                         
   8   9   3          5.60          6.69         0.70 o                         
   0  10   3          7.08          7.78         0.62 o                         
   1  10   3          0.23          0.06         0.36 o                         
   2  10   3          5.82          4.55         0.38 o                         
   3  10   3          5.72          5.19         0.40 o                         
   4  10   3          7.82          9.15         0.86 o                         
   5  10   3          0.69          0.84         0.47 o                         
   6  10   3         10.83         14.83         0.85 o                         
   7  10   3         51.15         56.16         1.52 o                         
   4  11   3          4.37          3.33         0.53 o                         
   5  11   3          4.66          5.14         0.91 o                         
  -5 -10   4          0.63          0.06         0.60 o                         
  -4 -10   4         35.88         41.55         1.31 o                         
  -3 -10   4         21.88         21.00         0.78 o                         
  -2 -10   4         24.90         21.66         1.83 o                         
  -1 -10   4          8.98          9.80         1.01 o                         
   0 -10   4          0.06         -0.11         0.35 o                         
   1 -10   4          7.39          8.03         0.63 o                         
  -6  -9   4          1.61          1.83         0.41 o                         
  -5  -9   4          0.78          0.94         0.32 o                         
  -4  -9   4          1.61          2.30         0.52 o                         
  -3  -9   4          0.71          0.86         0.24 o                         
  -2  -9   4         21.58         24.03         0.80 o                         
  -1  -9   4          8.09          8.34         0.45 o                         
   0  -9   4          7.97          7.40         0.49 o                         
   1  -9   4         44.52         46.22         1.50 o                         
   2  -9   4         11.70         14.09         0.71 o                         
   3  -9   4          0.13          0.45         0.46 o                         
  -7  -8   4          4.75          4.96         0.64 o                         
  -6  -8   4          5.84          6.91         0.59 o                         
  -5  -8   4          0.53          0.51         0.29 o                         
  -4  -8   4          5.22          5.92         0.67 o                         
  -3  -8   4          9.78          8.80         0.70 o                         
  -2  -8   4          1.07          1.14         0.24 o                         
  -1  -8   4          1.65          0.60         0.22 o                         
   0  -8   4        586.62        564.29        10.20 o                         
   1  -8   4          8.47          9.53         0.47 o                         
   2  -8   4         33.21         34.38         1.05 o                         
   3  -8   4         12.79         14.61         0.72 o                         
   4  -8   4          0.01         -0.02         0.34 o                         
  -8  -7   4          2.78          1.42         0.55 o                         
  -7  -7   4          2.72          5.31         0.56 o                         
  -6  -7   4         68.28         67.46         2.57 o                         
  -5  -7   4          5.31          3.36         0.37 o                         
  -4  -7   4          6.82          6.15         0.49 o                         
  -3  -7   4         20.70         17.92         0.85 o                         
  -2  -7   4          2.05          0.94         0.22 o                         
  -1  -7   4         25.49         28.43         0.83 o                         
   0  -7   4         62.05         63.11         1.26 o                         
   1  -7   4         50.48         50.11         1.10 o                         
   2  -7   4         15.28         14.15         0.56 o                         
   3  -7   4          5.55          5.22         0.47 o                         
   4  -7   4          1.12          0.84         0.39 o                         
   5  -7   4          2.02          1.97         0.44 o                         
  -8  -6   4          1.50          1.80         0.49 o                         
  -7  -6   4          1.28          0.56         0.49 o                         
  -6  -6   4         22.33         21.99         0.92 o                         
  -5  -6   4          0.86          0.76         0.42 o                         
  -4  -6   4        752.39        757.84        13.60 o                         
  -3  -6   4         69.52         72.02         1.72 o                         
  -2  -6   4         25.82         25.76         0.99 o                         
  -1  -6   4          4.12          4.46         0.28 o                         
   0  -6   4         30.11         28.27         0.83 o                         
   1  -6   4        710.36        666.28        10.23 o                         
   2  -6   4        861.93        840.95        12.88 o                         
   3  -6   4        195.17        188.64         3.24 o                         
   4  -6   4         10.99          9.64         0.51 o                         
   5  -6   4          5.20          4.76         0.50 o                         
   6  -6   4         54.45         56.38         1.60 o                         
  -8  -5   4         46.80         52.74         1.98 o                         
  -7  -5   4          0.06         -0.30         0.30 o                         
  -6  -5   4         21.17         16.89         0.80 o                         
  -5  -5   4        510.41        465.29        18.29 o                         
  -4  -5   4        223.62        221.64         4.26 o                         
  -3  -5   4        206.93        215.88         4.76 o                         
  -2  -5   4         20.08         23.27         2.07 o                         
  -1  -5   4         70.02         64.33         1.35 o                         
   0  -5   4         16.28         23.78         0.57 o                         
   1  -5   4        183.47        165.82         2.72 o                         
   2  -5   4         49.63         56.54         1.15 o                         
   3  -5   4        115.92        110.25         2.01 o                         
   4  -5   4         54.31         50.74         1.16 o                         
   5  -5   4         32.70         34.18         0.96 o                         
   6  -5   4         48.59         45.50         1.38 o                         
   7  -5   4          2.89          3.46         0.55 o                         
  -8  -4   4         10.15          7.76         0.67 o                         
  -7  -4   4          0.62         -0.21         0.37 o                         
  -6  -4   4         52.16         47.26         1.36 o                         
  -5  -4   4         62.37         58.58         1.54 o                         
  -4  -4   4        120.28        119.60         4.08 o                         
  -3  -4   4         30.86         31.72         0.74 o                         
  -2  -4   4        117.80        102.19         2.71 o                         
  -1  -4   4          2.22          1.89         0.16 o                         
   0  -4   4        519.90        541.13         8.58 o                         
   1  -4   4         18.79         14.06         0.36 o                         
   2  -4   4          1.92          2.18         0.21 o                         
   3  -4   4         61.57         51.81         1.09 o                         
   4  -4   4         14.43         13.72         0.55 o                         
   5  -4   4         28.23         24.63         0.83 o                         
   6  -4   4         58.55         52.84         1.30 o                         
   7  -4   4         18.90         15.68         1.39 o                         
   8  -4   4          9.34          9.74         1.04 o                         
  -8  -3   4         10.25         10.65         0.74 o                         
  -7  -3   4          0.77          1.59         0.61 o                         
  -6  -3   4         11.08          9.43         0.61 o                         
  -5  -3   4         16.07         15.45         0.73 o                         
  -4  -3   4        172.18        172.32         2.90 o                         
  -3  -3   4        118.62        128.69         2.54 o                         
  -2  -3   4         26.72         23.08         2.07 o                         
  -1  -3   4         96.49         98.56         1.64 o                         
   0  -3   4       1088.50       1042.96        15.93 o                         
   1  -3   4          0.63          2.25         0.39 o                         
   2  -3   4        258.10        278.42         4.37 o                         
   3  -3   4         23.81         15.68         0.38 o                         
   4  -3   4        260.75        272.83         4.44 o                         
   5  -3   4          0.35         -0.03         0.24 o                         
   6  -3   4          0.08         -0.25         0.25 o                         
   7  -3   4          9.43         10.74         0.61 o                         
   8  -3   4          7.05          7.29         0.62 o                         
  -8  -2   4         26.62         26.89         1.36 o                         
  -7  -2   4         56.24         47.17         1.59 o                         
  -6  -2   4        419.13        376.44         7.26 o                         
  -5  -2   4         19.60         21.94         1.14 o                         
  -4  -2   4         24.29         27.72         0.58 o                         
  -3  -2   4        209.52        217.36         5.52 o                         
  -2  -2   4        273.15        282.74         8.55 o                         
  -1  -2   4         26.59         27.95         0.61 o                         
   0  -2   4        728.58        727.31        16.47 o                         
   1  -2   4        193.22        212.31         3.92 o                         
   2  -2   4        351.56        362.08         6.63 o                         
   3  -2   4         17.34         12.39         0.33 o                         
   4  -2   4        113.67        123.81         1.89 o                         
   5  -2   4         47.74         45.16         1.02 o                         
   6  -2   4          3.58          5.34         0.40 o                         
   7  -2   4          5.38          6.94         0.52 o                         
   8  -2   4          3.06          3.70         0.46 o                         
   9  -2   4         23.52         23.98         1.06 o                         
  -8  -1   4         23.32         24.10         1.33 o                         
  -7  -1   4          7.58          6.99         0.70 o                         
  -6  -1   4          0.86          0.70         0.23 o                         
  -5  -1   4         21.36         17.36         0.58 o                         
  -4  -1   4          5.25          5.49         0.30 o                         
  -3  -1   4         77.92         87.88         1.89 o                         
  -2  -1   4        177.38        160.16         3.02 o                         
  -1  -1   4          3.83          3.90         0.22 o                         
   0  -1   4         81.26         84.36         2.05 o                         
   1  -1   4         15.38         14.13         0.57 o                         
   2  -1   4        747.34        686.99        10.72 o                         
   3  -1   4       2986.74       3061.30        64.14 o                         
   4  -1   4        581.30        625.67         8.54 o                         
   5  -1   4          6.50          8.33         0.39 o                         
   6  -1   4          1.36          1.54         0.30 o                         
   7  -1   4        200.51        194.39         3.42 o                         
   8  -1   4          6.23          4.25         0.43 o                         
   9  -1   4          0.28         -0.15         0.33 o                         
  -8   0   4         10.08         12.81         1.02 o                         
  -7   0   4         16.46         18.02         0.85 o                         
  -6   0   4         63.20         57.76         1.51 o                         
  -5   0   4        280.11        258.71         4.33 o                         
  -4   0   4        141.23        155.80         2.68 o                         
  -3   0   4        653.50        728.64        10.19 o                         
  -2   0   4        120.94        128.99         3.32 o                         
  -1   0   4         11.85          9.43         0.52 o                         
   0   0   4         57.18         59.50         1.33 o                         
   1   0   4          7.57          7.54         0.25 o                         
   2   0   4         14.02         10.79         0.34 o                         
   3   0   4        168.30        170.52         2.21 o                         
   4   0   4        312.16        367.66         5.06 o                         
   5   0   4        137.03        136.86         2.07 o                         
   6   0   4          1.34          0.21         0.25 o                         
   7   0   4         64.29         60.71         1.37 o                         
   8   0   4        129.02        132.12         2.53 o                         
   9   0   4         29.37         32.48         1.04 o                         
  10   0   4         45.68         49.83         1.40 o                         
  -7   1   4          6.03          6.05         0.56 o                         
  -6   1   4         14.17         13.20         0.71 o                         
  -5   1   4          3.68          2.45         0.38 o                         
  -4   1   4          0.10          0.54         0.25 o                         
  -3   1   4        125.06        127.04         1.79 o                         
  -2   1   4          2.94          2.66         0.60 o                         
  -1   1   4          4.66          6.06         0.32 o                         
   0   1   4        110.28        119.66         1.82 o                         
   1   1   4       1182.07       1181.08        18.61 o                         
   2   1   4       2506.36       2441.61        33.43 o                         
   3   1   4        329.54        327.54         4.53 o                         
   4   1   4          1.00          1.54         0.20 o                         
   5   1   4          4.20          6.13         0.31 o                         
   6   1   4          7.06          8.15         0.43 o                         
   7   1   4        311.38        315.59         5.17 o                         
   8   1   4        183.37        171.56         3.10 o                         
   9   1   4         45.74         42.00         1.37 o                         
  10   1   4          0.29          0.82         0.39 o                         
  -7   2   4          0.15          0.43         0.41 o                         
  -6   2   4          5.40          6.09         0.57 o                         
  -5   2   4          2.80          3.11         0.44 o                         
  -4   2   4         25.61         24.43         0.86 o                         
  -3   2   4          1.95          2.61         0.21 o                         
  -2   2   4        119.88        138.61         1.92 o                         
  -1   2   4          2.21          3.12         0.28 o                         
   0   2   4        192.61        169.30         2.30 o                         
   1   2   4        430.46        450.86         6.44 o                         
   2   2   4         17.35         24.09         0.50 o                         
   3   2   4       1461.97       1442.42        16.48 o                         
   4   2   4         85.90         88.05         0.99 o                         
   5   2   4          8.55          8.85         0.23 o                         
   6   2   4        181.22        184.10         2.81 o                         
   7   2   4        160.25        150.71         2.43 o                         
   8   2   4         51.43         54.92         1.18 o                         
   9   2   4        113.20        117.41         2.33 o                         
  10   2   4          4.52          3.91         0.52 o                         
  -6   3   4         46.27         42.67         1.40 o                         
  -5   3   4        113.41        117.14         2.66 o                         
  -4   3   4         17.82         13.71         0.69 o                         
  -3   3   4         54.38         48.73         1.11 o                         
  -2   3   4          1.33          2.75         0.20 o                         
  -1   3   4        458.63        478.85         6.14 o                         
   0   3   4        150.01        143.85         2.18 o                         
   1   3   4        614.78        628.27         6.97 o                         
   2   3   4        150.97        160.53         2.15 o                         
   3   3   4        238.58        239.52         2.90 o                         
   4   3   4        119.85        117.14         1.23 o                         
   5   3   4         61.00         61.37         0.88 o                         
   6   3   4          0.10          0.23         0.15 o                         
   7   3   4        248.56        248.16         3.73 o                         
   8   3   4         35.06         37.61         0.93 o                         
   9   3   4          4.85          4.16         0.47 o                         
  10   3   4         10.12         10.90         0.63 o                         
  -6   4   4          7.14          6.44         0.65 o                         
  -5   4   4        106.52        100.28         2.41 o                         
  -4   4   4         10.68          9.89         0.63 o                         
  -3   4   4          4.47          4.94         0.40 o                         
  -2   4   4          1.62          1.27         0.26 o                         
  -1   4   4         55.23         57.09         1.03 o                         
   0   4   4         20.42         21.99         0.54 o                         
   1   4   4       1954.98       2006.39        21.88 o                         
   2   4   4        319.69        306.38         3.99 o                         
   3   4   4         50.98         52.86         0.85 o                         
   4   4   4        153.45        165.66         1.78 o                         
   5   4   4         13.83         11.83         0.28 o                         
   6   4   4        143.43        141.15         1.84 o                         
   7   4   4        121.64        116.88         1.73 o                         
   8   4   4         59.24         62.48         1.41 o                         
   9   4   4          2.76          1.44         0.36 o                         
  10   4   4          7.48          8.62         0.61 o                         
  -5   5   4          0.01         -0.38         0.38 o                         
  -4   5   4         47.73         50.33         1.51 o                         
  -3   5   4         18.37         16.06         0.85 o                         
  -2   5   4        281.34        258.43         4.47 o                         
  -1   5   4        196.88        196.06         3.37 o                         
   0   5   4         11.22         12.36         0.43 o                         
   1   5   4        218.82        219.64         2.89 o                         
   2   5   4          0.82          2.75         0.20 o                         
   3   5   4         13.15          9.81         0.25 o                         
   4   5   4        104.70        103.71         1.47 o                         
   5   5   4        565.76        564.11         6.55 o                         
   6   5   4         63.40         60.78         0.94 o                         
   7   5   4         24.58         24.69         0.54 o                         
   8   5   4         21.80         23.19         0.72 o                         
   9   5   4         44.23         49.42         1.40 o                         
  10   5   4          2.15          1.13         0.53 o                         
  -4   6   4          8.28          9.66         0.71 o                         
  -3   6   4          8.09          9.25         0.63 o                         
  -2   6   4         49.12         52.05         1.43 o                         
  -1   6   4        293.79        275.79         6.41 o                         
   0   6   4         13.83         14.59         0.57 o                         
   1   6   4         31.12         28.49         0.74 o                         
   2   6   4        264.97        271.73         5.26 o                         
   3   6   4         32.19         33.79         0.76 o                         
   4   6   4         96.85         96.78         1.41 o                         
   5   6   4        103.03        108.41         1.57 o                         
   6   6   4          1.03          1.77         0.20 o                         
   7   6   4         78.38         76.91         1.25 o                         
   8   6   4          8.80          8.08         0.43 o                         
   9   6   4          0.38          0.49         0.44 o                         
  10   6   4          0.67          1.56         0.61 o                         
  -3   7   4          2.36          2.04         0.53 o                         
  -2   7   4         27.01         23.61         1.81 o                         
  -1   7   4          0.56          0.16         0.40 o                         
   0   7   4         39.39         40.85         1.43 o                         
   1   7   4        145.67        133.72         2.70 o                         
   2   7   4          1.17          1.10         0.21 o                         
   3   7   4         20.05         22.86         0.71 o                         
   4   7   4         71.02         67.46         1.08 o                         
   5   7   4         90.16         87.50         1.38 o                         
   6   7   4         59.91         62.67         1.04 o                         
   7   7   4         11.67         12.33         0.42 o                         
   8   7   4         52.05         57.52         1.29 o                         
   9   7   4          9.64         10.27         0.62 o                         
  10   7   4         25.21         25.80         1.61 o                         
  -2   8   4         14.44         18.76         1.41 o                         
  -1   8   4          0.93          1.97         0.50 o                         
   0   8   4         25.54         21.37         1.51 o                         
   1   8   4          5.79          5.92         0.47 o                         
   2   8   4         49.63         45.74         0.98 o                         
   3   8   4         17.77         20.35         0.58 o                         
   4   8   4         10.40         10.96         0.46 o                         
   5   8   4         18.87         21.62         0.58 o                         
   6   8   4         22.34         25.95         0.61 o                         
   7   8   4          3.79          4.14         0.35 o                         
   8   8   4          0.49          0.20         0.35 o                         
   9   8   4          2.31          2.66         0.45 o                         
  -1   9   4          1.87          2.10         0.53 o                         
   0   9   4         11.11         11.89         0.89 o                         
   1   9   4          0.03         -0.30         0.39 o                         
   2   9   4          8.09          8.71         0.42 o                         
   3   9   4         69.39         66.97         1.34 o                         
   4   9   4         11.91         12.55         0.49 o                         
   5   9   4         14.78         15.01         0.56 o                         
   6   9   4         73.60         80.20         1.87 o                         
   7   9   4         33.44         36.02         0.96 o                         
   8   9   4          0.88          0.54         0.31 o                         
   1  10   4         15.84         16.44         0.81 o                         
   2  10   4          0.41          0.47         0.37 o                         
   3  10   4          6.37          7.52         0.56 o                         
   4  10   4          2.02          2.20         0.37 o                         
   5  10   4         24.03         24.09         0.84 o                         
   6  10   4          8.43         11.06         0.81 o                         
   7  10   4          0.19          0.60         0.35 o                         
  -4 -10   5        112.18        110.72         4.44 o                         
  -3 -10   5         25.88         23.85         1.23 o                         
  -2 -10   5         18.79         21.41         1.16 o                         
  -1 -10   5         34.14         29.59         1.70 o                         
   0 -10   5          7.03          6.88         0.45 o                         
  -6  -9   5          2.96          2.23         1.16 o                         
  -5  -9   5          9.30         10.20         1.05 o                         
  -4  -9   5          0.70          1.69         0.60 o                         
  -3  -9   5          1.55          2.22         0.81 o                         
  -2  -9   5         32.03         28.54         1.23 o                         
  -1  -9   5         59.10         59.04         1.21 o                         
   0  -9   5         13.77         13.81         0.62 o                         
   1  -9   5          7.17          6.79         0.96 o                         
   2  -9   5         19.17         22.01         1.46 o                         
   3  -9   5         30.91         35.68         1.61 o                         
  -7  -8   5          4.27          5.04         0.70 o                         
  -6  -8   5          5.40          6.26         0.66 o                         
  -5  -8   5          7.32          8.98         0.63 o                         
  -4  -8   5          0.73          0.40         0.46 o                         
  -3  -8   5         74.77         76.02         3.53 o                         
  -2  -8   5         34.42         31.35         2.02 o                         
  -1  -8   5        358.29        338.74         6.26 o                         
   0  -8   5         81.74         85.55         1.87 o                         
   1  -8   5          0.00          0.06         0.25 o                         
   2  -8   5         70.42         72.16         1.48 o                         
   3  -8   5         16.01         17.95         0.73 o                         
   4  -8   5         16.04         14.83         0.74 o                         
  -7  -7   5         20.56         23.71         1.59 o                         
  -6  -7   5          0.39         -0.06         0.54 o                         
  -5  -7   5          7.27          6.15         0.55 o                         
  -4  -7   5         22.59         19.66         1.10 o                         
  -3  -7   5          4.05          3.93         0.81 o                         
  -2  -7   5         11.37          8.97         1.01 o                         
  -1  -7   5         96.00         83.08         2.97 o                         
   0  -7   5        236.48        218.68         4.13 o                         
   1  -7   5          4.29          3.69         0.29 o                         
   2  -7   5         46.81         46.83         1.05 o                         
   3  -7   5         60.78         62.05         1.32 o                         
   4  -7   5         11.05         12.40         0.63 o                         
   5  -7   5          0.70          0.45         0.37 o                         
  -8  -6   5          7.96          5.67         0.73 o                         
  -7  -6   5          2.69          2.37         0.49 o                         
  -6  -6   5         37.52         30.57         1.13 o                         
  -5  -6   5          1.30          1.23         0.37 o                         
  -4  -6   5        248.20        240.39         5.99 o                         
  -3  -6   5         44.95         40.63         2.12 o                         
  -2  -6   5          4.22          6.45         0.81 o                         
  -1  -6   5          9.74          7.31         0.57 o                         
   0  -6   5         22.55         22.55         0.77 o                         
   1  -6   5         57.81         53.95         1.07 o                         
   2  -6   5         23.93         23.56         0.68 o                         
   3  -6   5        396.64        388.56         5.59 o                         
   4  -6   5         18.57         18.15         0.66 o                         
   5  -6   5         23.35         26.54         0.96 o                         
   6  -6   5         14.07         16.85         0.80 o                         
  -8  -5   5          4.11          3.80         0.56 o                         
  -7  -5   5          0.09         -0.02         0.37 o                         
  -6  -5   5         26.61         24.36         0.95 o                         
  -5  -5   5          0.00         -0.45         0.45 o                         
  -4  -5   5        134.89        128.30         3.53 o                         
  -3  -5   5        118.79        115.11         3.93 o                         
  -2  -5   5        244.49        242.43        18.07 o                         
  -1  -5   5         97.76        109.06         2.38 o                         
   0  -5   5         60.40         59.49         1.83 o                         
   1  -5   5         65.15         63.31         1.49 o                         
   2  -5   5         22.63         22.04         0.60 o                         
   3  -5   5          0.36          0.30         0.26 o                         
   4  -5   5          1.20          0.70         0.38 o                         
   5  -5   5         70.21         65.23         1.43 o                         
   6  -5   5          6.26          6.00         0.51 o                         
   7  -5   5         38.90         40.56         1.31 o                         
  -8  -4   5         16.19         16.38         0.92 o                         
  -7  -4   5         29.87         28.37         1.10 o                         
  -6  -4   5          4.19          4.04         0.47 o                         
  -5  -4   5        214.68        210.32         4.26 o                         
  -4  -4   5        366.19        347.85         8.36 o                         
  -3  -4   5        302.73        284.69         5.58 o                         
  -2  -4   5         35.28         38.85         1.28 o                         
  -1  -4   5        516.84        503.13        10.94 o                         
   0  -4   5         42.47         45.31         1.08 o                         
   1  -4   5         69.20         77.62         1.68 o                         
   2  -4   5          0.07          1.44         0.36 o                         
   3  -4   5        510.85        483.28         6.80 o                         
   4  -4   5          0.12          0.24         0.25 o                         
   5  -4   5          5.82          5.67         0.48 o                         
   6  -4   5          1.02          0.63         0.30 o                         
   7  -4   5         14.97         11.75         0.62 o                         
   8  -4   5         10.48         12.63         0.76 o                         
  -8  -3   5          5.09          4.17         0.91 o                         
  -7  -3   5          4.47          3.29         0.49 o                         
  -6  -3   5         51.21         46.17         1.71 o                         
  -5  -3   5        136.90        129.33         3.11 o                         
  -4  -3   5          4.90          3.82         0.53 o                         
  -3  -3   5          0.30          0.34         0.31 o                         
  -2  -3   5          0.15         -0.10         0.17 o                         
  -1  -3   5         19.14         24.66         0.75 o                         
   0  -3   5        730.44        642.86        11.50 o                         
   1  -3   5          4.48          4.62         0.23 o                         
   2  -3   5         88.46         93.48         1.96 o                         
   3  -3   5        157.19        166.72         3.34 o                         
   4  -3   5        172.24        161.41         2.74 o                         
   5  -3   5          7.42          6.26         0.39 o                         
   6  -3   5          4.32          2.57         0.64 o                         
   7  -3   5        111.33         98.10         2.01 o                         
   8  -3   5         17.30         18.19         0.79 o                         
  -8  -2   5          0.42          0.83         0.50 o                         
  -7  -2   5         18.96         13.14         0.76 o                         
  -6  -2   5          0.66          1.43         0.60 o                         
  -5  -2   5          9.50          7.72         0.52 o                         
  -4  -2   5         76.17         83.23         1.53 o                         
  -3  -2   5         53.41         50.02         1.17 o                         
  -2  -2   5         45.44         47.03         1.07 o                         
  -1  -2   5         49.91         55.05         2.14 o                         
   0  -2   5       2067.99       2117.87        37.38 o                         
   1  -2   5        367.09        376.03         6.84 o                         
   2  -2   5         18.36         21.92         0.51 o                         
   3  -2   5         79.61         84.27         1.82 o                         
   4  -2   5          1.22          2.48         0.27 o                         
   5  -2   5         23.05         27.75         0.72 o                         
   6  -2   5         84.83         71.90         1.51 o                         
   7  -2   5        177.85        163.77         2.98 o                         
   8  -2   5          3.27          2.68         0.40 o                         
   9  -2   5         10.05         11.85         0.70 o                         
  -8  -1   5          1.28          2.72         0.65 o                         
  -7  -1   5         11.55         10.84         0.87 o                         
  -6  -1   5        101.46         93.83         2.25 o                         
  -5  -1   5          9.35          6.94         0.39 o                         
  -4  -1   5         28.88         26.28         0.68 o                         
  -3  -1   5        189.86        208.39         4.00 o                         
  -2  -1   5        222.36        231.26         3.76 o                         
  -1  -1   5          0.53          0.29         0.12 o                         
   0  -1   5          0.36          3.63         0.40 o                         
   1  -1   5         99.54         80.42         1.41 o                         
   2  -1   5          5.63          7.82         0.37 o                         
   3  -1   5         98.23         88.25         1.36 o                         
   4  -1   5         15.98         19.65         0.71 o                         
   5  -1   5        148.83        148.51         2.52 o                         
   6  -1   5         12.55         14.96         0.74 o                         
   7  -1   5         86.54         88.14         1.79 o                         
   8  -1   5         22.80         20.41         0.79 o                         
   9  -1   5         34.85         37.54         1.12 o                         
  -7   0   5          0.71         -0.40         0.43 o                         
  -6   0   5          1.73          2.17         0.39 o                         
  -5   0   5         48.27         50.24         1.14 o                         
  -4   0   5         11.83         12.09         0.47 o                         
  -3   0   5         42.89         43.97         1.00 o                         
  -2   0   5         21.00         20.78         1.15 o                         
  -1   0   5        171.47        161.66         2.71 o                         
   0   0   5        916.31        850.80        17.56 o                         
   1   0   5       1049.11       1007.94        17.87 o                         
   2   0   5       1256.18       1260.00        19.12 o                         
   3   0   5         48.45         45.37         1.08 o                         
   4   0   5        200.40        216.49         3.11 o                         
   5   0   5         13.71         14.30         0.35 o                         
   6   0   5         13.16         15.99         0.55 o                         
   7   0   5          6.25          7.38         0.45 o                         
   8   0   5         78.16         75.76         1.64 o                         
   9   0   5         10.19         10.77         0.74 o                         
  10   0   5          5.34          6.79         0.59 o                         
  -7   1   5         18.68         17.24         1.66 o                         
  -6   1   5          0.68          0.22         0.35 o                         
  -5   1   5        156.62        149.00         3.11 o                         
  -4   1   5          1.85          3.05         0.34 o                         
  -3   1   5        126.88        125.04         1.79 o                         
  -2   1   5         18.56         24.18         1.59 o                         
  -1   1   5         31.78         30.33         0.72 o                         
   0   1   5        381.09        359.79         5.17 o                         
   1   1   5          4.05          2.85         0.23 o                         
   2   1   5        233.43        219.73         6.75 o                         
   3   1   5         48.00         48.73         1.00 o                         
   4   1   5        391.93        398.17         5.51 o                         
   5   1   5         15.50         13.96         0.32 o                         
   6   1   5          9.89         11.94         0.48 o                         
   7   1   5          1.95          1.45         0.58 o                         
   8   1   5          0.43          0.39         0.33 o                         
   9   1   5          0.14         -0.30         0.30 o                         
  10   1   5         26.66         30.52         1.04 o                         
  -7   2   5          0.52         -0.01         0.71 o                         
  -6   2   5          0.05          0.02         0.35 o                         
  -5   2   5          2.60          2.54         0.52 o                         
  -4   2   5         84.11         87.81         2.01 o                         
  -3   2   5         23.66         22.96         0.64 o                         
  -2   2   5         30.54         32.09         0.59 o                         
  -1   2   5          7.29          6.93         0.27 o                         
   0   2   5        155.89        159.61         2.41 o                         
   1   2   5          1.51          0.84         0.15 o                         
   2   2   5         97.52        113.43         1.77 o                         
   3   2   5       1674.42       1662.39        22.85 o                         
   4   2   5        422.33        402.72         4.76 o                         
   5   2   5        233.28        209.90         3.55 o                         
   6   2   5        285.39        278.01         3.38 o                         
   7   2   5         29.15         33.34         0.81 o                         
   8   2   5         43.28         42.31         1.00 o                         
   9   2   5         67.89         63.64         1.49 o                         
  10   2   5         31.22         34.94         1.10 o                         
  -6   3   5         44.36         44.34         1.45 o                         
  -5   3   5         87.90         87.42         2.16 o                         
  -4   3   5          1.79          1.91         0.48 o                         
  -3   3   5         54.26         49.32         1.25 o                         
  -2   3   5          0.16          0.25         0.17 o                         
  -1   3   5        144.90        150.24         2.95 o                         
   0   3   5         46.96         52.99         1.09 o                         
   1   3   5       2940.56       2922.50        40.96 o                         
   2   3   5       1222.81       1194.71        16.86 o                         
   3   3   5        172.95        188.37         2.40 o                         
   4   3   5          0.82          0.25         0.10 o                         
   5   3   5          2.16          1.82         0.16 o                         
   6   3   5        245.64        240.00         3.46 o                         
   7   3   5        148.07        144.87         1.92 o                         
   8   3   5        494.75        491.10         7.08 o                         
   9   3   5         33.28         31.23         0.95 o                         
  10   3   5          0.01          0.13         0.34 o                         
  -5   4   5        137.09        135.85         3.07 o                         
  -4   4   5         98.35         97.86         3.13 o                         
  -3   4   5        100.43         92.71         2.13 o                         
  -2   4   5         53.69         54.86         1.23 o                         
  -1   4   5          3.01          2.91         0.29 o                         
   0   4   5          6.51          6.00         0.48 o                         
   1   4   5        251.52        259.39         3.18 o                         
   2   4   5        472.01        482.11         6.83 o                         
   3   4   5          1.22          1.66         0.67 o                         
   4   4   5          0.03          0.12         0.12 o                         
   5   4   5          1.31          0.83         0.15 o                         
   6   4   5        111.06        107.83         1.46 o                         
   7   4   5        236.41        236.85         2.96 o                         
   8   4   5         93.31        100.53         1.60 o                         
   9   4   5          3.61          2.70         0.46 o                         
  10   4   5         20.86         25.13         0.89 o                         
  -5   5   5          3.09          1.50         0.50 o                         
  -4   5   5          2.93          3.80         0.52 o                         
  -3   5   5         36.60         34.60         1.54 o                         
  -2   5   5          3.11          1.75         0.30 o                         
  -1   5   5         11.66          9.20         0.46 o                         
   0   5   5         43.45         42.18         0.97 o                         
   1   5   5         43.86         38.40         1.06 o                         
   2   5   5        454.80        431.61         6.90 o                         
   3   5   5         61.73         68.32         2.74 o                         
   4   5   5        110.43        112.36         1.78 o                         
   5   5   5         16.04         20.16         0.50 o                         
   6   5   5         11.41         11.50         0.35 o                         
   7   5   5         58.87         58.23         1.01 o                         
   8   5   5         10.12         10.92         0.43 o                         
   9   5   5          0.30          0.06         0.30 o                         
  10   5   5          0.80          1.46         0.42 o                         
  -4   6   5          6.24          5.99         0.75 o                         
  -3   6   5         12.53         11.60         0.82 o                         
  -2   6   5         55.30         49.63         1.67 o                         
  -1   6   5          0.16          0.68         0.39 o                         
   0   6   5         67.15         66.07         1.92 o                         
   1   6   5         24.76         22.67         1.04 o                         
   2   6   5         24.38         22.54         0.78 o                         
   3   6   5          0.96          0.84         0.23 o                         
   4   6   5         35.49         34.70         0.75 o                         
   5   6   5         90.40         85.87         1.47 o                         
   6   6   5         14.64         12.05         0.37 o                         
   7   6   5          2.17          3.16         0.24 o                         
   8   6   5          3.81          4.43         0.32 o                         
   9   6   5         11.14         11.06         0.54 o                         
  10   6   5          0.53          0.87         0.47 o                         
  -3   7   5         16.90         16.21         1.03 o                         
  -2   7   5          2.99          2.71         0.53 o                         
  -1   7   5         37.78         30.85         1.81 o                         
   0   7   5         12.89         10.78         1.21 o                         
   1   7   5          5.57          4.09         0.50 o                         
   2   7   5        139.26        131.55         3.33 o                         
   3   7   5         54.13         56.43         1.71 o                         
   4   7   5         17.34         19.83         1.09 o                         
   5   7   5         89.13         83.71         1.62 o                         
   6   7   5        118.36        117.03         1.69 o                         
   7   7   5          2.93          3.59         0.26 o                         
   8   7   5         10.88         11.55         0.53 o                         
   9   7   5          2.90          4.84         0.49 o                         
  10   7   5          6.91          7.16         0.81 o                         
  -2   8   5          8.62          9.00         0.82 o                         
  -1   8   5          0.07          0.24         0.41 o                         
   0   8   5         32.74         32.56         1.32 o                         
   1   8   5          1.53          0.81         0.39 o                         
   2   8   5        197.23        193.14         4.67 o                         
   3   8   5         22.52         22.93         1.02 o                         
   4   8   5         28.71         26.18         1.03 o                         
   5   8   5         16.62         16.09         0.77 o                         
   6   8   5         17.39         16.98         0.52 o                         
   7   8   5          5.19          5.95         0.33 o                         
   8   8   5          0.14         -0.18         0.24 o                         
   9   8   5          4.21          5.16         0.43 o                         
   0   9   5          0.05         -0.08         0.46 o                         
   1   9   5          0.08          0.10         0.50 o                         
   2   9   5         14.31         12.21         0.82 o                         
   3   9   5          0.82          0.13         0.39 o                         
   4   9   5          1.38          1.18         0.39 o                         
   5   9   5          1.08          0.93         0.33 o                         
   6   9   5        101.41        103.31         1.89 o                         
   7   9   5         10.98         15.38         0.53 o                         
   8   9   5          4.76          5.99         0.42 o                         
   2  10   5         18.59         18.82         1.03 o                         
   3  10   5         10.01          9.18         1.31 o                         
   4  10   5          1.02          1.41         0.46 o                         
   5  10   5         15.87         16.23         0.77 o                         
   6  10   5         81.12         89.48         2.56 o                         
   7  10   5         11.16         13.74         0.86 o                         
  -3 -10   6          4.18          6.55         1.21 o                         
  -2 -10   6         18.80         19.05         1.71 o                         
  -1 -10   6         17.51         18.35         1.13 o                         
  -5  -9   6         28.92         28.72         1.18 o                         
  -4  -9   6         67.04         79.60         2.67 o                         
  -3  -9   6         37.21         43.35         2.62 o                         
  -2  -9   6          1.16          0.91         0.71 o                         
  -1  -9   6         27.41         30.39         1.39 o                         
   0  -9   6         13.53         14.04         1.97 o                         
   1  -9   6          3.52          4.42         0.64 o                         
   2  -9   6         34.53         41.03         2.42 o                         
  -6  -8   6          0.01         -0.22         0.37 o                         
  -5  -8   6          0.26         -0.01         0.38 o                         
  -4  -8   6          8.25          8.16         0.82 o                         
  -3  -8   6         24.10         25.40         1.92 o                         
  -2  -8   6         41.63         41.63         2.42 o                         
  -1  -8   6         33.36         26.91         1.25 o                         
   0  -8   6          1.83          2.71         0.53 o                         
   1  -8   6         28.31         27.35         1.25 o                         
   2  -8   6         16.03         16.57         1.03 o                         
   3  -8   6          3.71          3.84         0.60 o                         
   4  -8   6          9.29          8.92         1.86 o                         
  -7  -7   6          0.03          0.39         0.46 o                         
  -6  -7   6          0.61          0.51         0.41 o                         
  -5  -7   6        142.87        145.14         3.25 o                         
  -4  -7   6         18.08         16.14         1.31 o                         
  -3  -7   6         47.15         44.46         2.42 o                         
  -2  -7   6          2.49          2.92         0.81 o                         
  -1  -7   6          4.64          6.87         0.91 o                         
   0  -7   6         80.67         79.15         2.38 o                         
   1  -7   6          5.32          6.13         0.60 o                         
   2  -7   6          3.52          2.93         0.45 o                         
   3  -7   6          3.52          3.64         0.34 o                         
   4  -7   6          3.69          3.51         0.31 o                         
   5  -7   6         45.38         48.81         1.32 o                         
  -7  -6   6          1.79          3.77         0.55 o                         
  -6  -6   6          1.50          1.42         0.43 o                         
  -5  -6   6          5.01          4.85         0.50 o                         
  -4  -6   6          0.01          0.36         0.50 o                         
  -3  -6   6         19.72         17.45         1.31 o                         
  -2  -6   6         22.49         21.07         1.51 o                         
  -1  -6   6          2.20          0.92         0.45 o                         
   0  -6   6          3.81          2.42         0.66 o                         
   1  -6   6         22.44         21.10         0.77 o                         
   2  -6   6         14.22         13.76         0.69 o                         
   3  -6   6         41.20         41.08         1.08 o                         
   4  -6   6         48.63         45.75         1.05 o                         
   5  -6   6         38.49         35.87         0.96 o                         
   6  -6   6          7.63          9.22         0.70 o                         
  -7  -5   6          5.36          3.64         0.53 o                         
  -6  -5   6          1.11          1.50         0.45 o                         
  -5  -5   6         25.72         22.40         1.28 o                         
  -4  -5   6        400.91        388.31         9.32 o                         
  -3  -5   6        141.51        134.50         3.64 o                         
  -2  -5   6          0.95          1.41         0.43 o                         
  -1  -5   6         68.91         77.58         1.84 o                         
   0  -5   6         12.75         15.02         0.67 o                         
   1  -5   6        114.19        112.79         2.38 o                         
   2  -5   6         28.30         26.58         0.93 o                         
   3  -5   6         30.15         32.46         0.93 o                         
   4  -5   6        155.65        146.66         2.55 o                         
   5  -5   6          7.15          7.16         0.42 o                         
   6  -5   6         35.76         32.76         0.94 o                         
   7  -5   6          2.59          3.74         0.47 o                         
  -7  -4   6         10.01          9.54         0.82 o                         
  -6  -4   6          0.64          0.43         0.34 o                         
  -5  -4   6         44.73         40.53         1.23 o                         
  -4  -4   6         49.20         45.75         1.75 o                         
  -3  -4   6        571.90        578.38        13.37 o                         
  -2  -4   6          2.96          2.92         0.43 o                         
  -1  -4   6         77.86         77.95         3.23 o                         
   0  -4   6         36.09         38.83         0.99 o                         
   1  -4   6          2.96          3.95         0.33 o                         
   2  -4   6          3.73          5.17         0.51 o                         
   3  -4   6       1472.27       1416.72        22.10 o                         
   4  -4   6        231.19        225.93         4.54 o                         
   5  -4   6          7.18          4.03         0.31 o                         
   6  -4   6         32.56         30.51         0.88 o                         
   7  -4   6          4.11          4.01         0.42 o                         
   8  -4   6          0.04          0.08         0.33 o                         
  -7  -3   6          1.98          2.38         0.45 o                         
  -6  -3   6         46.74         40.05         1.27 o                         
  -5  -3   6          0.09         -0.29         0.29 o                         
  -4  -3   6        166.98        163.45         7.16 o                         
  -3  -3   6        293.21        270.69         6.53 o                         
  -2  -3   6         28.82         26.41         1.16 o                         
  -1  -3   6          0.17          0.17         0.35 o                         
   0  -3   6        301.70        343.99         6.32 o                         
   1  -3   6        332.14        344.63         6.38 o                         
   2  -3   6         45.10         42.50         0.88 o                         
   3  -3   6        104.36        100.25         1.90 o                         
   4  -3   6         21.12         20.67         0.79 o                         
   5  -3   6         13.18         12.05         0.68 o                         
   6  -3   6        158.18        135.59         2.45 o                         
   7  -3   6         54.31         62.14         1.85 o                         
   8  -3   6         20.84         22.07         0.83 o                         
  -7  -2   6          0.12          0.24         0.48 o                         
  -6  -2   6        111.93        100.28         3.29 o                         
  -5  -2   6          8.18          8.07         0.55 o                         
  -4  -2   6         28.68         29.39         1.42 o                         
  -3  -2   6         81.59         80.57         1.74 o                         
  -2  -2   6          0.25         -0.03         0.13 o                         
  -1  -2   6          8.79          8.23         0.44 o                         
   0  -2   6        365.62        368.79         6.72 o                         
   1  -2   6        604.07        623.36        11.21 o                         
   2  -2   6          2.58          3.23         0.29 o                         
   3  -2   6        113.49         99.16         1.77 o                         
   4  -2   6         16.36         14.32         0.63 o                         
   5  -2   6          0.02         -0.03         0.25 o                         
   6  -2   6          4.57          4.56         0.31 o                         
   7  -2   6        344.47        310.01         5.13 o                         
   8  -2   6          4.04          4.21         0.46 o                         
   9  -2   6          1.10          0.57         0.41 o                         
  -7  -1   6          9.37          8.32         0.82 o                         
  -6  -1   6          5.04          3.64         0.52 o                         
  -5  -1   6         29.09         30.59         1.15 o                         
  -4  -1   6          2.76          2.51         0.26 o                         
  -3  -1   6         26.24         28.28         0.82 o                         
  -2  -1   6         17.77         21.66         0.54 o                         
  -1  -1   6         33.89         35.88         1.14 o                         
   0  -1   6         45.41         45.67         1.41 o                         
   1  -1   6        197.38        199.23         3.21 o                         
   2  -1   6         11.51         10.73         0.46 o                         
   3  -1   6         10.98          8.59         0.46 o                         
   4  -1   6        346.23        356.14         6.68 o                         
   5  -1   6          0.46          0.40         0.29 o                         
   6  -1   6          8.56          7.52         0.58 o                         
   7  -1   6         12.67         13.48         0.80 o                         
   8  -1   6         74.24         71.16         1.57 o                         
   9  -1   6          1.74          1.86         0.37 o                         
  -7   0   6          1.49          1.30         0.66 o                         
  -6   0   6         49.33         47.60         1.79 o                         
  -5   0   6          8.79          9.54         0.77 o                         
  -4   0   6          1.02          0.38         0.20 o                         
  -3   0   6          0.02          0.45         0.19 o                         
  -2   0   6         25.96         22.53         1.19 o                         
  -1   0   6          8.54          8.80         0.61 o                         
   0   0   6          6.39          8.22         0.37 o                         
   1   0   6          1.05          1.18         0.24 o                         
   2   0   6        325.36        341.97         4.86 o                         
   3   0   6         24.85         27.41         1.12 o                         
   4   0   6        101.50         93.00         1.31 o                         
   5   0   6          4.93          5.19         0.33 o                         
   6   0   6        229.17        234.76         4.66 o                         
   7   0   6         12.40          9.15         0.44 o                         
   8   0   6         97.94         96.23         1.95 o                         
   9   0   6         21.11         24.45         0.85 o                         
  10   0   6          2.71          3.12         0.45 o                         
  -6   1   6          1.08          0.75         0.41 o                         
  -5   1   6          2.34          2.35         0.41 o                         
  -4   1   6          2.41          2.14         0.35 o                         
  -3   1   6        107.85        116.15         2.06 o                         
  -2   1   6        111.36        114.55         1.83 o                         
  -1   1   6          0.96          1.31         0.17 o                         
   0   1   6         47.90         47.71         0.96 o                         
   1   1   6        270.86        270.97         5.12 o                         
   2   1   6       2170.41       2106.66        37.84 o                         
   3   1   6          4.43          2.54         0.24 o                         
   4   1   6       1091.92       1103.96        15.11 o                         
   5   1   6        330.85        333.49         4.70 o                         
   6   1   6         67.44         62.67         1.16 o                         
   7   1   6         51.77         51.27         1.32 o                         
   8   1   6         39.99         39.48         1.01 o                         
   9   1   6          2.19          2.00         0.37 o                         
  10   1   6          1.72          3.40         0.45 o                         
  -6   2   6          0.02         -0.29         0.35 o                         
  -5   2   6          1.10          1.25         0.37 o                         
  -4   2   6          6.86          7.55         0.53 o                         
  -3   2   6         81.86         85.96         1.89 o                         
  -2   2   6        252.70        277.98         6.21 o                         
  -1   2   6         39.01         41.99         0.90 o                         
   0   2   6         34.25         37.43         0.74 o                         
   1   2   6         35.59         35.36         1.04 o                         
   2   2   6          2.92          4.07         0.47 o                         
   3   2   6        554.07        547.49         8.87 o                         
   4   2   6          2.76          3.55         0.16 o                         
   5   2   6          1.99          1.87         0.22 o                         
   6   2   6         46.66         48.93         0.88 o                         
   7   2   6        736.42        707.39         9.96 o                         
   8   2   6          6.69          5.94         0.40 o                         
   9   2   6         97.95        100.84         2.02 o                         
  10   2   6          4.13          2.86         0.42 o                         
  -6   3   6          7.23          6.22         0.82 o                         
  -5   3   6        177.23        179.44         3.81 o                         
  -4   3   6          0.15         -0.33         0.39 o                         
  -3   3   6         21.51         18.72         0.93 o                         
  -2   3   6         22.32         18.20         0.57 o                         
  -1   3   6          8.73          7.61         0.58 o                         
   0   3   6         50.77         48.83         0.92 o                         
   1   3   6       1681.78       1736.30        24.44 o                         
   2   3   6        374.54        370.81         5.39 o                         
   3   3   6       1043.68       1066.14        16.99 o                         
   4   3   6         26.06         31.56         0.53 o                         
   5   3   6          0.92          1.41         0.15 o                         
   6   3   6        320.30        308.08         4.08 o                         
   7   3   6         10.04          9.38         0.40 o                         
   8   3   6        555.71        552.25         7.89 o                         
   9   3   6          3.87          3.47         0.37 o                         
  10   3   6         37.01         42.19         1.17 o                         
  -5   4   6         39.42         39.80         1.37 o                         
  -4   4   6         48.71         49.87         2.22 o                         
  -3   4   6        155.47        148.48         3.76 o                         
  -2   4   6          4.41          5.39         0.39 o                         
  -1   4   6         31.71         29.79         0.78 o                         
   0   4   6          6.43          4.40         0.30 o                         
   1   4   6         16.21         14.68         0.40 o                         
   2   4   6        345.11        338.07         5.30 o                         
   3   4   6         10.24         11.25         0.45 o                         
   4   4   6          0.07          0.65         0.33 o                         
   5   4   6          0.13         -0.02         0.14 o                         
   6   4   6         28.44         28.09         0.70 o                         
   7   4   6          1.96          1.68         0.24 o                         
   8   4   6        193.74        187.95         2.82 o                         
   9   4   6          2.79          2.78         0.38 o                         
  10   4   6         62.53         66.44         1.74 o                         
  -4   5   6          0.44          0.20         0.41 o                         
  -3   5   6          8.78          9.47         0.63 o                         
  -2   5   6          4.80          5.81         0.45 o                         
  -1   5   6          0.08         -0.13         0.27 o                         
   0   5   6         21.08         19.53         0.79 o                         
   1   5   6        317.59        315.50         5.94 o                         
   2   5   6        109.19        104.78         1.90 o                         
   3   5   6         34.74         32.54         0.80 o                         
   4   5   6         78.34         80.63         1.57 o                         
   5   5   6          8.74          8.08         0.38 o                         
   6   5   6          7.04          6.27         0.34 o                         
   7   5   6         57.37         54.82         1.09 o                         
   8   5   6        105.30        105.51         1.72 o                         
   9   5   6          0.00         -0.13         0.24 o                         
  10   5   6         18.85         21.48         0.86 o                         
  -3   6   6          4.43          4.64         0.64 o                         
  -2   6   6         51.97         41.57         1.53 o                         
  -1   6   6          1.49          2.58         0.46 o                         
   0   6   6          3.37          3.10         0.46 o                         
   1   6   6          1.78          0.93         0.39 o                         
   2   6   6        377.85        351.96         6.64 o                         
   3   6   6        168.40        162.37         3.60 o                         
   4   6   6          1.81          2.04         0.30 o                         
   5   6   6        110.61         93.27         2.05 o                         
   6   6   6          5.32          3.80         0.34 o                         
   7   6   6         13.01         12.10         0.53 o                         
   8   6   6         50.14         51.80         0.99 o                         
   9   6   6          0.04         -0.23         0.23 o                         
  10   6   6          0.95          1.10         0.38 o                         
  -2   7   6         13.00         11.56         0.85 o                         
  -1   7   6         85.19         79.98         2.39 o                         
   0   7   6          0.24         -0.05         0.36 o                         
   1   7   6         20.96         19.56         0.96 o                         
   2   7   6          3.04          4.08         0.53 o                         
   3   7   6        122.23        114.21         2.96 o                         
   4   7   6         16.60         15.85         0.77 o                         
   5   7   6        231.45        233.75         5.90 o                         
   6   7   6         25.79         26.76         0.80 o                         
   7   7   6         10.62         11.58         0.66 o                         
   8   7   6          0.06          0.34         0.27 o                         
   9   7   6         13.54         15.99         0.69 o                         
  10   7   6         13.44         15.72         1.31 o                         
  -1   8   6         19.30         15.92         0.99 o                         
   0   8   6          0.41         -0.17         0.41 o                         
   1   8   6          4.49          5.91         0.60 o                         
   2   8   6          0.04          0.40         0.36 o                         
   3   8   6         27.59         26.08         1.16 o                         
   4   8   6         47.13         49.04         1.60 o                         
   5   8   6         20.68         20.35         0.96 o                         
   6   8   6        130.23        122.80         2.69 o                         
   7   8   6         18.22         18.36         0.72 o                         
   8   8   6         13.51         13.47         0.54 o                         
   9   8   6         28.45         32.35         1.16 o                         
   0   9   6          2.35          2.78         0.60 o                         
   1   9   6          4.87          5.36         0.63 o                         
   2   9   6          8.62          7.53         0.81 o                         
   3   9   6         18.11         16.54         0.94 o                         
   4   9   6          0.81          0.17         0.39 o                         
   5   9   6          1.16          1.66         0.43 o                         
   6   9   6          0.14          0.57         0.40 o                         
   7   9   6          7.32          7.66         0.56 o                         
   8   9   6          3.62          3.36         0.45 o                         
   3  10   6          0.00         -0.40         0.60 o                         
   4  10   6          2.67          3.03         0.53 o                         
   5  10   6          0.15          0.55         0.91 o                         
   6  10   6          0.22          0.40         0.43 o                         
   7  10   6         12.46         13.20         1.21 o                         
  -4  -9   7          3.39          6.09         0.96 o                         
  -3  -9   7         12.41         14.82         1.51 o                         
  -2  -9   7         11.64         10.48         1.31 o                         
  -1  -9   7         12.01          9.02         1.01 o                         
   0  -9   7          1.03          1.28         0.53 o                         
   1  -9   7         24.45         24.38         1.32 o                         
   2  -9   7          0.45          2.22         0.91 o                         
  -5  -8   7         24.01         21.82         1.01 o                         
  -4  -8   7         26.72         30.48         1.53 o                         
  -3  -8   7          2.67          4.23         1.01 o                         
  -2  -8   7         16.64         17.44         1.61 o                         
  -1  -8   7          4.39          2.21         0.53 o                         
   0  -8   7         26.56         23.57         1.21 o                         
   1  -8   7          0.03          0.05         0.43 o                         
   2  -8   7         20.94         22.56         1.25 o                         
   3  -8   7         63.43         67.94         1.92 o                         
   4  -8   7          0.51          0.50         0.60 o                         
  -6  -7   7          0.79          1.36         0.45 o                         
  -5  -7   7          5.21          5.75         0.56 o                         
  -4  -7   7         22.25         24.36         1.32 o                         
  -3  -7   7          0.11         -0.19         0.46 o                         
  -2  -7   7          4.42          5.95         1.01 o                         
  -1  -7   7         32.51         24.48         1.26 o                         
   0  -7   7         43.80         35.61         1.42 o                         
   1  -7   7         36.78         34.11         1.39 o                         
   2  -7   7        111.00        108.26         3.14 o                         
   3  -7   7          2.34          3.10         0.44 o                         
   4  -7   7          1.12          1.09         0.41 o                         
   5  -7   7         48.30         55.78         3.73 o                         
  -6  -6   7          6.16          7.14         0.65 o                         
  -5  -6   7         59.26         58.69         1.65 o                         
  -4  -6   7         57.62         61.39         2.17 o                         
  -3  -6   7          0.03         -0.08         0.39 o                         
  -2  -6   7         30.81         29.84         1.92 o                         
  -1  -6   7        144.11        127.45         3.45 o                         
   0  -6   7         11.03          5.64         0.60 o                         
   1  -6   7          2.13          0.86         0.43 o                         
   2  -6   7          2.84          2.62         0.40 o                         
   3  -6   7         22.52         24.99         0.95 o                         
   4  -6   7         28.11         26.50         1.04 o                         
   5  -6   7         15.60         17.02         0.89 o                         
   6  -6   7         79.84         91.91         2.95 o                         
  -7  -5   7          0.64          1.33         0.50 o                         
  -6  -5   7         12.60         14.27         0.77 o                         
  -5  -5   7          4.51          4.42         0.64 o                         
  -4  -5   7          0.19          0.94         0.48 o                         
  -3  -5   7         25.13         24.62         1.71 o                         
  -2  -5   7          0.17         -0.40         0.50 o                         
  -1  -5   7          2.98          2.32         0.60 o                         
   0  -5   7          0.15          0.18         0.31 o                         
   1  -5   7         88.78         82.71         1.87 o                         
   2  -5   7        287.98        272.48         5.26 o                         
   3  -5   7        955.40        880.63        16.01 o                         
   4  -5   7         38.54         39.03         1.24 o                         
   5  -5   7         26.13         21.50         0.97 o                         
   6  -5   7          6.87          6.64         0.76 o                         
   7  -5   7          1.26          1.13         0.56 o                         
  -7  -4   7          0.24         -0.18         0.35 o                         
  -6  -4   7          7.53          7.18         0.81 o                         
  -5  -4   7         11.13          9.66         0.88 o                         
  -4  -4   7        193.96        200.94         5.21 o                         
  -3  -4   7        588.86        572.36        13.30 o                         
  -2  -4   7          2.08          2.12         0.71 o                         
  -1  -4   7         71.65         75.73         3.23 o                         
   0  -4   7         35.58         36.55         0.96 o                         
   1  -4   7         46.74         44.34         1.17 o                         
   2  -4   7         22.37         22.21         1.11 o                         
   3  -4   7        358.12        339.02         6.44 o                         
   4  -4   7        213.79        187.83         3.84 o                         
   5  -4   7         86.16         80.50         2.04 o                         
   6  -4   7         21.67         17.27         0.90 o                         
   7  -4   7         43.25         46.06         2.68 o                         
   8  -4   7          0.81          1.04         0.63 o                         
  -7  -3   7          0.37          0.87         0.50 o                         
  -6  -3   7          8.74          7.03         0.57 o                         
  -5  -3   7          0.82          0.45         0.39 o                         
  -4  -3   7          1.59          0.15         0.60 o                         
  -3  -3   7         55.69         50.69         2.57 o                         
  -2  -3   7          0.06         -0.15         0.36 o                         
  -1  -3   7          0.95          1.31         0.35 o                         
   0  -3   7         18.32         25.42         0.76 o                         
   1  -3   7          0.01         -0.05         0.23 o                         
   2  -3   7         30.03         33.80         0.96 o                         
   3  -3   7          6.16          7.47         0.44 o                         
   4  -3   7          5.26          6.03         0.52 o                         
   5  -3   7          6.26          6.71         0.52 o                         
   6  -3   7         10.87          9.77         0.68 o                         
   7  -3   7         67.61         61.84         2.03 o                         
   8  -3   7          8.44          8.60         0.77 o                         
  -7  -2   7          0.09         -0.17         0.43 o                         
  -6  -2   7         19.81         18.87         2.67 o                         
  -5  -2   7          0.20         -0.17         0.30 o                         
  -4  -2   7          0.31          0.57         0.26 o                         
  -3  -2   7        174.55        175.74         5.55 o                         
  -2  -2   7         65.86         65.66         1.27 o                         
  -1  -2   7         18.82         19.83         0.57 o                         
   0  -2   7          1.47          1.07         0.20 o                         
   1  -2   7         19.96         18.64         0.63 o                         
   2  -2   7        749.90        745.44        13.46 o                         
   3  -2   7        187.33        170.75         3.96 o                         
   4  -2   7        282.19        261.80         5.34 o                         
   5  -2   7         99.04         91.46         3.09 o                         
   6  -2   7          8.08          7.18         0.58 o                         
   7  -2   7         54.32         51.16         1.59 o                         
   8  -2   7         68.15         68.29         1.99 o                         
   9  -2   7          2.08          0.34         0.51 o                         
  -7  -1   7          0.06          0.13         0.48 o                         
  -6  -1   7         14.34         12.21         0.89 o                         
  -5  -1   7        157.20        156.42         4.06 o                         
  -4  -1   7          7.10          5.12         0.39 o                         
  -3  -1   7          1.75          2.97         0.34 o                         
  -2  -1   7          0.53          0.22         0.17 o                         
  -1  -1   7        229.66        199.32         3.32 o                         
   0  -1   7          7.12          4.96         0.33 o                         
   1  -1   7        567.32        589.73         9.13 o                         
   2  -1   7          0.14          0.58         0.19 o                         
   3  -1   7          3.57          2.56         0.28 o                         
   4  -1   7         32.02         32.65         0.77 o                         
   5  -1   7        105.36        105.85         2.36 o                         
   6  -1   7         49.72         51.09         1.47 o                         
   7  -1   7          0.86          2.19         0.46 o                         
   8  -1   7          0.09          0.01         0.45 o                         
   9  -1   7         28.43         30.33         1.55 o                         
  -6   0   7         26.44         21.72         1.97 o                         
  -5   0   7          3.98          4.21         0.52 o                         
  -4   0   7          9.46          9.98         1.26 o                         
  -3   0   7          0.12          0.22         0.23 o                         
  -2   0   7          1.79          1.94         0.23 o                         
  -1   0   7        233.73        234.25         3.89 o                         
   0   0   7         44.21         51.25         1.03 o                         
   1   0   7        834.53        822.35        14.98 o                         
   2   0   7          0.05          0.58         0.17 o                         
   3   0   7          0.02          0.22         0.29 o                         
   4   0   7        387.38        360.24         6.72 o                         
   5   0   7        265.76        256.50         4.24 o                         
   6   0   7        192.14        174.66         3.63 o                         
   7   0   7         25.75         19.27         0.91 o                         
   8   0   7        234.52        225.17         5.74 o                         
   9   0   7          0.44          0.44         0.63 o                         
  10   0   7         15.71         20.27         1.31 o                         
  -6   1   7          0.33          0.22         0.43 o                         
  -5   1   7          0.37          0.15         0.32 o                         
  -4   1   7         11.78         11.64         0.60 o                         
  -3   1   7          0.04          1.61         0.81 o                         
  -2   1   7        330.11        341.17         5.57 o                         
  -1   1   7          4.14          4.89         0.30 o                         
   0   1   7         93.21         85.52         1.59 o                         
   1   1   7          1.23          0.82         0.35 o                         
   2   1   7        563.70        554.20        22.11 o                         
   3   1   7        144.10        149.99         2.76 o                         
   4   1   7        238.71        234.07         3.50 o                         
   5   1   7         31.86         35.51         0.81 o                         
   6   1   7          0.01         -0.13         0.31 o                         
   7   1   7        241.28        231.28         5.05 o                         
   8   1   7         53.66         51.95         1.58 o                         
   9   1   7          1.78          1.59         0.50 o                         
  10   1   7         47.38         53.04         1.74 o                         
  -6   2   7          2.77          2.52         0.81 o                         
  -5   2   7          4.89          5.31         0.53 o                         
  -4   2   7          3.17          2.76         0.63 o                         
  -3   2   7         27.63         30.80         0.94 o                         
  -2   2   7          7.96          6.91         0.34 o                         
  -1   2   7          0.93          0.84         0.21 o                         
   0   2   7         25.81         29.28         0.64 o                         
   1   2   7        124.65        129.24         2.49 o                         
   2   2   7         22.81         16.70         0.82 o                         
   3   2   7          0.43          0.89         0.20 o                         
   4   2   7        113.36        106.44         1.89 o                         
   5   2   7        116.94        110.51         1.74 o                         
   6   2   7          1.88          1.67         0.23 o                         
   7   2   7        134.37        130.05         2.20 o                         
   8   2   7          2.50          2.64         0.47 o                         
   9   2   7          4.75          4.68         0.60 o                         
  10   2   7          0.01         -0.37         0.58 o                         
  -5   3   7          1.73          0.79         0.43 o                         
  -4   3   7          0.30         -0.07         0.34 o                         
  -3   3   7          0.70          0.52         0.30 o                         
  -2   3   7        248.33        243.07         4.63 o                         
  -1   3   7          5.60          5.27         0.29 o                         
   0   3   7         24.07         21.76         0.76 o                         
   1   3   7         16.43         14.65         0.50 o                         
   2   3   7        206.41        204.41         3.43 o                         
   3   3   7         63.88         53.95         1.35 o                         
   4   3   7         18.52         21.60         0.50 o                         
   5   3   7          4.54          4.47         0.28 o                         
   6   3   7         18.50         19.43         0.60 o                         
   7   3   7        162.41        154.99         3.14 o                         
   8   3   7          6.92          7.92         0.49 o                         
   9   3   7          0.28          0.55         0.45 o                         
  10   3   7          0.24          0.40         0.55 o                         
  -4   4   7         25.29         25.27         1.24 o                         
  -3   4   7          0.01         -0.32         0.34 o                         
  -2   4   7         29.36         24.64         0.87 o                         
  -1   4   7         42.57         36.67         0.89 o                         
   0   4   7         16.20         14.65         0.99 o                         
   1   4   7        211.12        207.42         4.06 o                         
   2   4   7        122.19        118.43         2.50 o                         
   3   4   7         14.72         13.51         0.52 o                         
   4   4   7          0.75          0.63         0.23 o                         
   5   4   7          0.53          0.91         0.24 o                         
   6   4   7         37.46         35.63         0.83 o                         
   7   4   7         45.13         43.01         1.24 o                         
   8   4   7         71.70         74.36         1.89 o                         
   9   4   7         19.37         19.07         1.23 o                         
  10   4   7          2.63          3.65         1.56 o                         
  -4   5   7         64.12         65.82         2.17 o                         
  -3   5   7          0.34          0.05         0.76 o                         
  -2   5   7          8.62          8.75         0.67 o                         
  -1   5   7         53.80         53.47         1.72 o                         
   0   5   7          4.16          4.21         0.41 o                         
   1   5   7          7.97          7.40         0.94 o                         
   2   5   7       1128.87       1083.92        19.43 o                         
   3   5   7         80.00         76.13         1.51 o                         
   4   5   7         26.20         28.03         0.93 o                         
   5   5   7         15.75         13.50         0.48 o                         
   6   5   7         57.58         50.15         1.14 o                         
   7   5   7          1.25          1.04         0.38 o                         
   8   5   7         77.24         77.14         1.93 o                         
   9   5   7         43.06         41.41         1.33 o                         
  10   5   7          7.14          8.18         0.89 o                         
  -3   6   7          4.37          3.88         0.86 o                         
  -2   6   7          3.38          2.97         0.53 o                         
  -1   6   7         26.50         25.29         1.13 o                         
   0   6   7          0.48          0.71         0.36 o                         
   1   6   7          1.40          1.00         0.39 o                         
   2   6   7        104.51        110.82         4.34 o                         
   3   6   7        185.40        181.22         4.32 o                         
   4   6   7         26.59         24.50         0.80 o                         
   5   6   7          0.11         -0.05         0.24 o                         
   6   6   7         63.64         63.96         1.39 o                         
   7   6   7          0.01          0.03         0.21 o                         
   8   6   7          0.00          0.06         0.30 o                         
   9   6   7          5.81          4.99         0.55 o                         
  10   6   7          4.17          5.60         0.82 o                         
  -2   7   7          0.59          0.97         0.53 o                         
  -1   7   7         16.26         16.45         0.96 o                         
   0   7   7         19.44         19.54         0.99 o                         
   1   7   7          1.19          2.26         0.46 o                         
   2   7   7          9.39         13.85         0.81 o                         
   3   7   7          4.08          5.69         0.53 o                         
   4   7   7         34.28         30.94         1.16 o                         
   5   7   7         28.89         26.48         1.06 o                         
   6   7   7         25.97         26.68         0.81 o                         
   7   7   7         31.97         31.84         1.11 o                         
   8   7   7          0.20         -0.06         0.27 o                         
   9   7   7          4.91          4.48         0.51 o                         
   0   8   7         15.84         14.34         0.96 o                         
   1   8   7         15.02         17.64         0.99 o                         
   2   8   7          0.61          0.89         0.41 o                         
   3   8   7          4.57          3.70         0.48 o                         
   4   8   7          0.52         -0.05         0.66 o                         
   5   8   7          5.53          5.74         0.56 o                         
   6   8   7         41.14         41.06         1.51 o                         
   7   8   7         16.17         18.25         0.71 o                         
   8   8   7          0.08          0.14         0.29 o                         
   9   8   7          0.98          1.37         0.63 o                         
   1   9   7         51.30         54.97         1.92 o                         
   2   9   7          9.57          9.79         0.80 o                         
   3   9   7          7.41          5.33         1.11 o                         
   4   9   7          5.25          6.75         0.63 o                         
   5   9   7          0.01          0.00         0.31 o                         
   6   9   7          0.18         -0.08         0.39 o                         
   7   9   7          0.07          0.14         0.31 o                         
   8   9   7          3.12          4.33         0.50 o                         
   4  10   7          1.97          1.31         0.60 o                         
   5  10   7          5.74          4.89         0.63 o                         
  -2  -9   8          3.28          3.83         1.11 o                         
  -1  -9   8          2.31          4.03         1.01 o                         
   0  -9   8          7.05          7.36         1.56 o                         
   1  -9   8         17.58         22.23         1.28 o                         
  -4  -8   8         10.92         14.71         1.13 o                         
  -3  -8   8          3.27          5.48         0.75 o                         
  -2  -8   8          8.55          7.26         1.21 o                         
  -1  -8   8          8.83          8.16         1.21 o                         
   0  -8   8          0.64          0.20         0.66 o                         
   1  -8   8          0.16         -0.05         0.43 o                         
   2  -8   8          2.43          4.12         0.96 o                         
   3  -8   8         20.57         22.53         1.48 o                         
  -5  -7   8         17.03         16.16         1.21 o                         
  -4  -7   8         18.26         19.19         1.25 o                         
  -3  -7   8          4.20          4.43         0.67 o                         
  -2  -7   8          0.00         -0.10         0.60 o                         
  -1  -7   8         11.84          7.96         1.21 o                         
   0  -7   8         19.68         17.10         1.61 o                         
   1  -7   8          4.14          3.86         0.60 o                         
   2  -7   8         36.26         33.13         1.46 o                         
   3  -7   8          0.17          0.30         0.50 o                         
   4  -7   8         23.69         30.54         1.40 o                         
   5  -7   8         39.18         41.52         1.76 o                         
  -6  -6   8          0.19          0.17         0.43 o                         
  -5  -6   8         12.67         12.84         0.72 o                         
  -4  -6   8          1.07          0.58         0.56 o                         
  -3  -6   8         14.25         15.58         1.02 o                         
  -2  -6   8          6.88          8.97         1.21 o                         
  -1  -6   8         91.72         80.37         3.63 o                         
   0  -6   8        220.01        193.52         4.99 o                         
   1  -6   8          0.11         -0.26         0.39 o                         
   2  -6   8         61.59         57.22         1.96 o                         
   3  -6   8        124.35        114.94         2.61 o                         
   4  -6   8          0.10          0.70         0.38 o                         
   5  -6   8         14.42         13.00         0.78 o                         
   6  -6   8         66.95         78.31         2.21 o                         
  -6  -5   8          4.41          4.30         0.61 o                         
  -5  -5   8          0.93          0.45         0.51 o                         
  -4  -5   8          5.66          9.47         0.85 o                         
  -3  -5   8         42.95         43.82         1.75 o                         
  -2  -5   8          6.85          6.35         1.01 o                         
  -1  -5   8         16.92         14.11         1.31 o                         
   0  -5   8          3.13          3.97         0.53 o                         
   1  -5   8          0.27         -0.36         0.36 o                         
   2  -5   8         12.27          9.68         0.58 o                         
   3  -5   8          1.09          1.21         0.34 o                         
   4  -5   8          0.11          0.37         0.35 o                         
   5  -5   8          0.13         -0.17         0.35 o                         
   6  -5   8          0.02         -0.39         0.39 o                         
   7  -5   8         16.74         18.27         1.23 o                         
  -6  -4   8          0.00         -0.33         0.33 o                         
  -5  -4   8          1.32          0.84         0.37 o                         
  -4  -4   8          2.29          3.52         0.91 o                         
  -3  -4   8         89.47         95.39         4.64 o                         
  -2  -4   8          0.15         -0.35         0.39 o                         
  -1  -4   8         69.24         72.40         3.23 o                         
   0  -4   8          0.49          0.11         0.31 o                         
   1  -4   8          5.24          6.78         0.55 o                         
   2  -4   8         13.19         14.55         0.63 o                         
   3  -4   8        168.36        144.17         3.04 o                         
   4  -4   8          2.47          3.72         0.50 o                         
   5  -4   8        108.72        101.57         2.44 o                         
   6  -4   8         99.56        102.78         2.52 o                         
   7  -4   8        117.65        119.31         2.93 o                         
  -6  -3   8          5.70          4.50         0.52 o                         
  -5  -3   8          2.98          2.30         0.40 o                         
  -4  -3   8          9.78          7.70         0.82 o                         
  -3  -3   8         65.31         69.47         2.62 o                         
  -2  -3   8        213.31        219.14         5.60 o                         
  -1  -3   8         56.22         53.44         2.52 o                         
   0  -3   8        135.90        130.65         3.68 o                         
   1  -3   8        159.93        147.38         3.00 o                         
   2  -3   8          2.27          2.85         0.33 o                         
   3  -3   8        111.72         97.33         2.16 o                         
   4  -3   8        154.76        151.02         3.18 o                         
   5  -3   8         63.75         59.98         1.79 o                         
   6  -3   8         10.52          9.34         0.67 o                         
   7  -3   8         13.45         12.30         0.81 o                         
   8  -3   8          7.31          7.74         0.81 o                         
  -6  -2   8          6.39          3.72         0.86 o                         
  -5  -2   8          9.39          8.08         0.72 o                         
  -4  -2   8         26.73         26.37         1.35 o                         
  -3  -2   8        131.74        126.58         3.49 o                         
  -2  -2   8         56.70         56.93         2.57 o                         
  -1  -2   8         10.01          9.84         0.34 o                         
   0  -2   8         71.98         75.91         1.62 o                         
   1  -2   8         31.51         27.30         0.95 o                         
   2  -2   8        117.01        112.93         2.38 o                         
   3  -2   8         56.63         54.15         1.22 o                         
   4  -2   8         77.82         75.72         1.82 o                         
   5  -2   8          3.77          3.11         0.44 o                         
   6  -2   8          7.48          5.44         0.53 o                         
   7  -2   8         21.54         22.16         1.10 o                         
   8  -2   8         19.58         21.70         1.08 o                         
   9  -2   8          0.22         -0.17         0.54 o                         
  -6  -1   8         16.12         16.61         1.16 o                         
  -5  -1   8          3.48          2.48         0.52 o                         
  -4  -1   8          5.74          3.84         0.40 o                         
  -3  -1   8          2.14          0.81         0.81 o                         
  -2  -1   8         17.71         16.35         0.87 o                         
  -1  -1   8         56.65         53.99         1.12 o                         
   0  -1   8        110.57        123.69         2.55 o                         
   1  -1   8         77.48         84.11         1.55 o                         
   2  -1   8        396.48        403.43         7.45 o                         
   3  -1   8        182.21        178.36         3.55 o                         
   4  -1   8         78.34         80.21         1.50 o                         
   5  -1   8        165.71        156.25         3.69 o                         
   6  -1   8        169.82        164.09         3.49 o                         
   7  -1   8        262.04        238.99         4.91 o                         
   8  -1   8         11.02          8.42         0.69 o                         
   9  -1   8          0.06         -0.52         0.52 o                         
  -6   0   8         15.87         14.70         1.04 o                         
  -5   0   8         57.60         61.93         2.08 o                         
  -4   0   8         10.66          9.69         0.69 o                         
  -3   0   8          3.91          4.66         0.56 o                         
  -2   0   8         10.96         10.19         1.26 o                         
  -1   0   8          4.19          4.53         0.30 o                         
   0   0   8        180.89        172.36         2.96 o                         
   1   0   8        732.60        755.76        13.84 o                         
   2   0   8         17.07         15.78         0.48 o                         
   3   0   8        100.36        110.42         2.13 o                         
   4   0   8         68.32         58.04         1.45 o                         
   5   0   8        211.51        202.34         3.42 o                         
   6   0   8          9.11          9.34         0.49 o                         
   7   0   8         17.22         13.89         0.77 o                         
   8   0   8         46.18         41.85         1.43 o                         
   9   0   8          9.21         10.78         0.83 o                         
  10   0   8         10.42         11.69         1.41 o                         
  -5   1   8          0.77          0.34         0.55 o                         
  -4   1   8          5.19          6.48         0.53 o                         
  -3   1   8         42.13         43.78         1.12 o                         
  -2   1   8         20.12         22.72         1.02 o                         
  -1   1   8         11.18         10.49         0.46 o                         
   0   1   8          0.20         -0.16         0.16 o                         
   1   1   8         29.99         34.27         0.82 o                         
   2   1   8        116.44        110.81         2.34 o                         
   3   1   8        236.26        257.53         3.81 o                         
   4   1   8        221.71        210.72         3.54 o                         
   5   1   8         37.72         37.75         0.80 o                         
   6   1   8        605.48        582.06         9.22 o                         
   7   1   8        134.94        130.33         2.90 o                         
   8   1   8          0.31          0.11         0.36 o                         
   9   1   8          7.45          7.87         0.71 o                         
  10   1   8          3.03          1.82         0.57 o                         
  -5   2   8          3.62          3.92         0.51 o                         
  -4   2   8          0.64          0.32         0.30 o                         
  -3   2   8        128.00        131.51         2.75 o                         
  -2   2   8         39.51         36.15         1.71 o                         
  -1   2   8          6.13          6.73         0.40 o                         
   0   2   8         83.84         93.46         1.59 o                         
   1   2   8          0.55          0.17         0.18 o                         
   2   2   8         26.28         20.94         0.75 o                         
   3   2   8         53.70         58.15         1.59 o                         
   4   2   8          3.27          3.30         0.28 o                         
   5   2   8          5.43          3.84         0.25 o                         
   6   2   8          9.07          6.94         0.67 o                         
   7   2   8         24.93         21.80         0.73 o                         
   8   2   8          9.79          9.01         0.63 o                         
   9   2   8          0.12          0.32         0.41 o                         
  10   2   8          1.00          0.63         0.46 o                         
  -4   3   8          6.74          6.86         0.57 o                         
  -3   3   8          2.83          2.88         0.65 o                         
  -2   3   8          9.08          7.61         0.58 o                         
  -1   3   8         10.99         14.93         0.72 o                         
   0   3   8          4.09          4.17         0.38 o                         
   1   3   8         12.91         11.27         0.49 o                         
   2   3   8          7.83          8.58         0.48 o                         
   3   3   8         22.72         15.87         0.72 o                         
   4   3   8        359.42        361.36         5.30 o                         
   5   3   8        279.68        275.97         3.71 o                         
   6   3   8          1.58          1.55         0.20 o                         
   7   3   8        311.27        301.94         5.81 o                         
   8   3   8         13.49         12.75         0.69 o                         
   9   3   8         13.41         13.87         1.06 o                         
  10   3   8         29.47         32.54         1.69 o                         
  -4   4   8          2.31          2.55         0.53 o                         
  -3   4   8          7.94          9.40         0.63 o                         
  -2   4   8        129.52        125.30         2.69 o                         
  -1   4   8          2.26          1.10         0.38 o                         
   0   4   8          1.00          0.82         0.25 o                         
   1   4   8        792.49        786.15        17.69 o                         
   2   4   8          4.53          4.39         0.46 o                         
   3   4   8         71.69         63.98         1.59 o                         
   4   4   8          0.01         -0.17         0.17 o                         
   5   4   8         31.65         26.20         0.66 o                         
   6   4   8         24.72         22.46         0.83 o                         
   7   4   8          0.14          0.04         0.23 o                         
   8   4   8        138.18        138.08         3.02 o                         
   9   4   8          9.63         10.83         1.11 o                         
  10   4   8          1.79          1.56         0.69 o                         
  -3   5   8          0.01          0.02         0.43 o                         
  -2   5   8         10.72          8.36         0.70 o                         
  -1   5   8          5.12          5.32         0.56 o                         
   0   5   8         29.41         32.16         1.26 o                         
   1   5   8          5.91          5.91         1.01 o                         
   2   5   8        942.24        936.92        39.73 o                         
   3   5   8         18.43         18.71         1.76 o                         
   4   5   8         51.51         44.13         1.34 o                         
   5   5   8          0.78          0.90         0.25 o                         
   6   5   8          0.55          0.10         0.23 o                         
   7   5   8          0.05         -0.05         0.21 o                         
   8   5   8        187.96        183.68         4.74 o                         
   9   5   8        185.16        189.34         4.02 o                         
  10   5   8          8.48          8.66         0.97 o                         
  -2   6   8          5.55          5.32         0.63 o                         
  -1   6   8          0.00         -0.11         0.35 o                         
   0   6   8          2.46          2.42         0.48 o                         
   1   6   8          0.14          0.16         0.50 o                         
   2   6   8        220.22        208.32         4.92 o                         
   3   6   8          0.38          0.62         0.35 o                         
   4   6   8         18.73         15.74         0.77 o                         
   5   6   8         34.56         27.98         1.04 o                         
   6   6   8         43.50         35.61         0.94 o                         
   7   6   8         13.01         11.06         0.54 o                         
   8   6   8          3.16          4.18         0.48 o                         
   9   6   8          0.75          0.32         0.37 o                         
  10   6   8          0.30          0.38         0.42 o                         
  -1   7   8          4.14          2.96         0.60 o                         
   0   7   8          4.96          6.63         0.70 o                         
   1   7   8          0.08         -0.30         0.91 o                         
   2   7   8         33.49         31.51         1.23 o                         
   3   7   8          1.15          2.59         0.48 o                         
   4   7   8          0.33          0.34         0.34 o                         
   5   7   8         16.69         14.08         0.80 o                         
   6   7   8         50.33         49.68         1.19 o                         
   7   7   8          0.04         -0.01         0.31 o                         
   8   7   8          2.38          1.95         0.37 o                         
   9   7   8          1.33          1.61         0.42 o                         
   0   8   8          0.91          0.50         0.50 o                         
   1   8   8          0.03          0.22         0.43 o                         
   2   8   8          2.21          3.09         0.56 o                         
   3   8   8          2.34          3.16         0.50 o                         
   4   8   8          3.19          2.76         0.48 o                         
   5   8   8          7.20          5.60         0.56 o                         
   6   8   8          7.56          9.33         0.70 o                         
   7   8   8          0.20         -0.02         0.27 o                         
   8   8   8          0.48         -0.01         0.29 o                         
   9   8   8          1.70          1.21         0.60 o                         
   2   9   8         24.13         23.01         1.71 o                         
   3   9   8          0.39          0.08         0.41 o                         
   4   9   8          5.14          6.49         0.63 o                         
   5   9   8          7.46          6.39         1.01 o                         
   6   9   8         34.06         34.00         1.38 o                         
   7   9   8          0.77          0.90         0.40 o                         
  -3  -8   9         17.79         22.01         1.35 o                         
  -2  -8   9          2.74          1.31         0.91 o                         
  -1  -8   9          2.85          3.53         1.01 o                         
   0  -8   9         10.92         11.51         0.92 o                         
   1  -8   9         12.12         12.35         0.96 o                         
   2  -8   9         43.33         48.84         1.99 o                         
  -4  -7   9          6.66          8.02         0.92 o                         
  -3  -7   9          0.69          2.99         0.70 o                         
  -2  -7   9          7.54          8.47         1.31 o                         
  -1  -7   9         16.87         13.71         1.41 o                         
   0  -7   9         20.57         15.53         0.99 o                         
   1  -7   9         11.13         10.97         0.89 o                         
   2  -7   9          7.50          7.28         0.86 o                         
   3  -7   9         20.95         21.13         1.92 o                         
   4  -7   9         12.76         12.02         1.00 o                         
  -5  -6   9          0.03          0.04         0.56 o                         
  -4  -6   9         21.51         25.90         3.07 o                         
  -3  -6   9         22.17         22.86         1.28 o                         
  -2  -6   9         11.31         11.69         1.31 o                         
  -1  -6   9          0.10         -0.60         0.60 o                         
   0  -6   9          1.72          0.40         0.43 o                         
   1  -6   9         16.15         15.90         0.99 o                         
   2  -6   9        124.69        109.20         3.21 o                         
   3  -6   9         26.21         21.45         1.17 o                         
   4  -6   9          5.68          6.43         0.59 o                         
   5  -6   9          3.76          3.10         0.73 o                         
  -5  -5   9          0.43          0.15         0.37 o                         
  -4  -5   9          7.41          7.81         0.85 o                         
  -3  -5   9         24.91         22.59         1.28 o                         
  -2  -5   9          1.49          0.91         0.81 o                         
  -1  -5   9          7.05          7.46         1.11 o                         
   0  -5   9         59.35         50.42         1.78 o                         
   1  -5   9         13.20         10.60         1.01 o                         
   2  -5   9         23.76         20.10         1.10 o                         
   3  -5   9         56.73         57.63         1.56 o                         
   4  -5   9         20.26         15.66         0.83 o                         
   5  -5   9          2.23          1.50         0.46 o                         
   6  -5   9          4.26          2.72         0.61 o                         
  -5  -4   9          0.54          0.73         0.38 o                         
  -4  -4   9         18.97         21.31         1.61 o                         
  -3  -4   9         33.26         35.89         1.61 o                         
  -2  -4   9         59.04         62.45         2.10 o                         
  -1  -4   9          1.54          1.81         0.81 o                         
   0  -4   9         74.02         73.30         3.33 o                         
   1  -4   9         15.87         17.22         0.96 o                         
   2  -4   9          7.28          6.72         0.47 o                         
   3  -4   9         43.68         38.55         1.20 o                         
   4  -4   9         67.18         72.15         2.34 o                         
   5  -4   9          2.07          2.77         0.46 o                         
   6  -4   9          6.81          4.99         0.58 o                         
   7  -4   9        106.29        120.29         2.96 o                         
  -5  -3   9          0.00         -0.31         0.31 o                         
  -4  -3   9          7.07          6.25         0.78 o                         
  -3  -3   9        263.38        264.16        13.83 o                         
  -2  -3   9         14.51         14.24         0.96 o                         
  -1  -3   9          1.43          2.12         0.71 o                         
   0  -3   9          5.50          7.26         1.01 o                         
   1  -3   9        175.41        168.20         3.38 o                         
   2  -3   9         98.90         98.93         2.20 o                         
   3  -3   9        310.29        317.09         6.10 o                         
   4  -3   9        990.48        990.09        17.97 o                         
   5  -3   9         14.99         18.14         0.88 o                         
   6  -3   9          6.37          6.02         0.58 o                         
   7  -3   9         55.90         51.79         1.62 o                         
   8  -3   9          0.14          0.72         0.50 o                         
  -5  -2   9          0.23          0.13         0.81 o                         
  -4  -2   9          4.62          3.80         0.71 o                         
  -3  -2   9        248.32        255.44        10.85 o                         
  -2  -2   9        591.80        616.31        14.26 o                         
  -1  -2   9          0.54          1.73         0.43 o                         
   0  -2   9          0.15         -0.07         0.22 o                         
   1  -2   9          0.94          1.11         0.43 o                         
   2  -2   9         26.95         21.51         0.77 o                         
   3  -2   9          0.30          0.36         0.27 o                         
   4  -2   9        727.24        708.14        11.09 o                         
   5  -2   9         60.62         56.27         2.09 o                         
   6  -2   9          2.39          1.38         0.42 o                         
   7  -2   9         12.51         11.28         0.77 o                         
   8  -2   9         18.75         20.17         1.04 o                         
   9  -2   9          5.89          8.67         1.31 o                         
  -5  -1   9          1.90          1.19         0.44 o                         
  -4  -1   9          0.25          0.73         0.66 o                         
  -3  -1   9          2.54          0.95         0.53 o                         
  -2  -1   9          9.85          8.08         1.26 o                         
  -1  -1   9          0.99          0.79         0.29 o                         
   0  -1   9          1.42          2.36         0.24 o                         
   1  -1   9         69.91         79.90         1.55 o                         
   2  -1   9        113.68        111.01         2.01 o                         
   3  -1   9        392.48        383.40         7.18 o                         
   4  -1   9         41.12         39.21         1.16 o                         
   5  -1   9        173.46        174.52         3.03 o                         
   6  -1   9         16.25         15.42         0.83 o                         
   7  -1   9         14.71         12.05         0.77 o                         
   8  -1   9         22.77         16.88         0.93 o                         
   9  -1   9          0.38          0.41         0.50 o                         
  -5   0   9          2.83          2.51         0.52 o                         
  -4   0   9         31.87         30.23         1.76 o                         
  -3   0   9        104.35        112.84         4.74 o                         
  -2   0   9          0.97          0.54         0.42 o                         
  -1   0   9        109.92        106.29         3.47 o                         
   0   0   9         15.93         12.87         0.60 o                         
   1   0   9          5.89          5.18         0.47 o                         
   2   0   9        104.59        106.58         1.63 o                         
   3   0   9         17.83         21.33         0.60 o                         
   4   0   9        255.20        250.84         4.89 o                         
   5   0   9         18.43         15.98         0.51 o                         
   6   0   9        173.84        167.13         2.97 o                         
   7   0   9          0.03         -0.24         0.39 o                         
   8   0   9          1.71          1.97         0.48 o                         
   9   0   9          8.60         10.51         0.80 o                         
  -5   1   9         15.35         14.83         1.46 o                         
  -4   1   9          7.77          8.97         1.21 o                         
  -3   1   9         10.50         13.19         1.06 o                         
  -2   1   9          0.02          0.48         0.39 o                         
  -1   1   9          5.75          5.93         0.42 o                         
   0   1   9          6.68          5.09         0.35 o                         
   1   1   9         27.66         33.61         0.84 o                         
   2   1   9         67.08         67.27         1.65 o                         
   3   1   9         20.77         21.27         0.59 o                         
   4   1   9          8.81          8.57         0.41 o                         
   5   1   9         47.95         51.96         1.24 o                         
   6   1   9        238.64        235.48         3.98 o                         
   7   1   9         65.97         67.03         1.47 o                         
   8   1   9          7.31          7.15         0.63 o                         
   9   1   9          0.85          1.73         0.71 o                         
  10   1   9         29.55         32.32         1.57 o                         
  -4   2   9          2.29          2.22         0.69 o                         
  -3   2   9         64.70         65.07         1.93 o                         
  -2   2   9        120.72        129.44         3.44 o                         
  -1   2   9          0.42          0.29         0.39 o                         
   0   2   9         81.03         89.64         2.04 o                         
   1   2   9        128.41        127.13         2.31 o                         
   2   2   9         18.53         16.71         0.59 o                         
   3   2   9        118.66        116.26         2.58 o                         
   4   2   9         98.03        100.35         1.75 o                         
   5   2   9        162.78        158.10         4.62 o                         
   6   2   9         89.83         83.43         1.88 o                         
   7   2   9         30.70         26.23         1.62 o                         
   8   2   9         40.43         40.30         1.09 o                         
   9   2   9          5.92          5.38         0.60 o                         
  10   2   9         10.81         15.72         1.23 o                         
  -4   3   9          0.22         -0.24         0.35 o                         
  -3   3   9          0.48         -0.08         0.32 o                         
  -2   3   9          4.43          4.53         0.45 o                         
  -1   3   9        212.10        217.48         5.31 o                         
   0   3   9         31.69         37.77         1.14 o                         
   1   3   9         32.10         31.25         0.99 o                         
   2   3   9         18.35         17.19         0.75 o                         
   3   3   9          0.00         -0.31         0.31 o                         
   4   3   9          2.45          0.67         0.28 o                         
   5   3   9         73.35         65.96         1.31 o                         
   6   3   9          2.85          3.74         0.31 o                         
   7   3   9          5.77          5.15         0.48 o                         
   8   3   9          1.66          1.28         0.36 o                         
   9   3   9          4.69          3.45         0.73 o                         
  10   3   9         14.86         15.46         1.19 o                         
  -3   4   9          3.69          2.36         0.50 o                         
  -2   4   9         25.70         23.71         1.02 o                         
  -1   4   9         36.35         35.16         1.81 o                         
   0   4   9         18.92         15.76         0.96 o                         
   1   4   9         34.09         37.10         1.42 o                         
   2   4   9        178.91        178.30         5.50 o                         
   3   4   9         86.00         75.48         6.10 o                         
   4   4   9          9.37          8.33         0.96 o                         
   5   4   9          0.00         -0.24         0.28 o                         
   6   4   9         43.15         35.71         0.92 o                         
   7   4   9         12.42         12.30         0.63 o                         
   8   4   9         96.19         95.52         2.76 o                         
   9   4   9          0.00         -0.32         0.32 o                         
  10   4   9          0.61          0.84         0.61 o                         
  -2   5   9          0.66          0.68         0.41 o                         
  -1   5   9         10.94         11.26         0.77 o                         
   0   5   9         42.12         46.20         1.66 o                         
   1   5   9         25.87         29.71         1.16 o                         
   2   5   9          2.43          2.02         0.35 o                         
   3   5   9         20.92         16.63         2.42 o                         
   4   5   9         31.41         31.55         1.33 o                         
   5   5   9          5.73          5.62         0.39 o                         
   6   5   9          2.25          1.22         0.26 o                         
   7   5   9          2.37          1.40         0.32 o                         
   8   5   9          9.19          9.78         0.64 o                         
   9   5   9         66.33         72.00         2.02 o                         
  10   5   9          6.49          6.35         0.70 o                         
  -1   6   9          1.01          0.26         0.66 o                         
   0   6   9          5.43          5.11         0.60 o                         
   1   6   9          1.03          0.94         0.41 o                         
   2   6   9         53.76         52.30         1.67 o                         
   3   6   9          2.41          1.99         0.43 o                         
   4   6   9          2.21          3.16         0.43 o                         
   5   6   9          0.87          0.92         0.35 o                         
   6   6   9         14.18         11.20         0.53 o                         
   7   6   9         47.53         46.34         1.32 o                         
   8   6   9          7.71          9.43         0.56 o                         
   9   6   9          1.10          1.97         0.44 o                         
   0   7   9          7.93          8.48         0.86 o                         
   1   7   9         35.20         36.26         1.45 o                         
   2   7   9         82.63         78.85         2.34 o                         
   3   7   9        100.12         86.69         2.45 o                         
   4   7   9          1.03          0.85         0.35 o                         
   5   7   9          4.57          4.35         0.91 o                         
   6   7   9         13.64         12.85         0.65 o                         
   7   7   9          0.10          0.11         0.26 o                         
   8   7   9          5.33          6.87         0.51 o                         
   9   7   9         72.85         80.29         2.11 o                         
   1   8   9          7.42          6.75         0.91 o                         
   2   8   9          0.60          0.50         0.48 o                         
   3   8   9         19.67         17.90         0.99 o                         
   4   8   9          0.52          0.72         0.50 o                         
   5   8   9          0.07          0.08         0.34 o                         
   6   8   9         20.63         19.95         1.41 o                         
   7   8   9          5.39          7.51         0.56 o                         
   8   8   9          0.03         -0.18         0.29 o                         
   4   9   9          3.65          4.04         0.71 o                         
   5   9   9          0.67          0.62         0.41 o                         
   6   9   9          3.69          2.77         0.56 o                         
   0  -8  10          4.81          4.94         0.75 o                         
   1  -8  10         28.13         27.91         1.49 o                         
  -3  -7  10          0.64          1.31         0.63 o                         
  -2  -7  10          0.73          1.81         0.91 o                         
  -1  -7  10          1.13          0.71         0.81 o                         
   0  -7  10          0.73          0.20         0.46 o                         
   1  -7  10          2.73          2.67         0.64 o                         
   2  -7  10         57.44         54.33         3.68 o                         
   3  -7  10          2.20          1.41         0.86 o                         
  -4  -6  10          1.23          2.50         0.75 o                         
  -3  -6  10         20.67         23.13         1.61 o                         
  -2  -6  10          0.29          0.40         0.81 o                         
  -1  -6  10          1.96          2.22         0.91 o                         
   0  -6  10          0.93          0.40         0.71 o                         
   1  -6  10          5.12          4.12         0.76 o                         
   2  -6  10          1.26          1.01         0.53 o                         
   3  -6  10        111.13        119.94         3.52 o                         
   4  -6  10         27.03         27.26         3.33 o                         
   5  -6  10          4.35          3.63         0.61 o                         
  -4  -5  10          1.33          0.99         0.67 o                         
  -3  -5  10         13.28         13.65         1.03 o                         
  -2  -5  10         33.81         35.57         2.27 o                         
  -1  -5  10          0.01         -0.60         0.71 o                         
   0  -5  10         35.23         27.92         1.92 o                         
   1  -5  10         66.94         57.17         2.02 o                         
   2  -5  10          1.14          1.48         0.76 o                         
   3  -5  10         89.68         79.45         3.48 o                         
   4  -5  10          5.83          7.20         0.59 o                         
   5  -5  10          2.33          3.13         0.52 o                         
   6  -5  10        158.86        170.96         3.85 o                         
  -5  -4  10          2.29          2.24         0.45 o                         
  -4  -4  10          1.52          0.26         0.50 o                         
  -3  -4  10         52.31         54.83         2.10 o                         
  -2  -4  10          3.28          3.37         0.96 o                         
  -1  -4  10         25.52         28.12         1.92 o                         
   0  -4  10         53.89         52.02         2.72 o                         
   1  -4  10          2.03          1.84         0.71 o                         
   2  -4  10         39.63         37.19         1.49 o                         
   3  -4  10         85.75         83.96         2.02 o                         
   4  -4  10          4.09          4.01         0.49 o                         
   5  -4  10          5.94          6.30         0.61 o                         
   6  -4  10          3.98          3.64         0.56 o                         
   7  -4  10          4.65          5.56         0.63 o                         
  -5  -3  10          4.56          4.57         0.96 o                         
  -4  -3  10          5.90          6.45         1.41 o                         
  -3  -3  10         80.13         78.34         4.03 o                         
  -2  -3  10        121.22        123.44         7.51 o                         
  -1  -3  10         47.81         48.11         1.78 o                         
   0  -3  10          6.06          6.45         1.01 o                         
   1  -3  10        128.01        128.69         3.53 o                         
   2  -3  10        212.30        216.84         4.33 o                         
   3  -3  10         78.73         78.53         1.93 o                         
   4  -3  10        165.21        157.46         3.37 o                         
   5  -3  10          0.01         -0.32         0.32 o                         
   6  -3  10         29.34         29.75         1.18 o                         
   7  -3  10         12.82         12.85         0.84 o                         
   8  -3  10         12.07         13.50         1.16 o                         
  -5  -2  10          0.12         -0.13         0.36 o                         
  -4  -2  10         17.05         16.03         1.61 o                         
  -3  -2  10         33.01         37.55         1.64 o                         
  -2  -2  10          0.11          0.20         0.60 o                         
  -1  -2  10         23.60         29.03         2.62 o                         
   0  -2  10          7.50          7.73         0.71 o                         
   1  -2  10          8.09          8.08         0.63 o                         
   2  -2  10         84.10         84.60         1.96 o                         
   3  -2  10        119.59        110.72         2.46 o                         
   4  -2  10        237.34        234.25         4.69 o                         
   5  -2  10          9.75          8.90         0.63 o                         
   6  -2  10         56.10         53.97         1.60 o                         
   7  -2  10         15.42         15.56         0.87 o                         
   8  -2  10          0.19         -0.37         0.41 o                         
  -5  -1  10          5.00          4.03         0.71 o                         
  -4  -1  10          0.68          0.47         0.36 o                         
  -3  -1  10          8.01          8.26         1.21 o                         
  -2  -1  10         59.85         67.13         2.24 o                         
  -1  -1  10          7.32          8.34         0.71 o                         
   0  -1  10         30.84         29.99         0.96 o                         
   1  -1  10          5.48          7.48         0.41 o                         
   2  -1  10         22.96         22.35         0.69 o                         
   3  -1  10        209.79        216.63         4.30 o                         
   4  -1  10         23.32         22.09         0.90 o                         
   5  -1  10        121.87        114.31         2.74 o                         
   6  -1  10          0.13         -0.13         0.35 o                         
   7  -1  10         44.89         46.94         1.48 o                         
   8  -1  10          5.29          5.52         0.61 o                         
   9  -1  10          4.00          3.04         0.61 o                         
  -4   0  10          0.36         -0.07         0.36 o                         
  -3   0  10         39.61         44.56         2.62 o                         
  -2   0  10         70.74         76.43         3.53 o                         
  -1   0  10          2.53          1.74         0.37 o                         
   0   0  10          2.95          1.93         0.27 o                         
   1   0  10         27.48         30.60         0.83 o                         
   2   0  10         13.52         16.63         0.57 o                         
   3   0  10         22.03         24.32         0.67 o                         
   4   0  10          1.37          0.60         0.30 o                         
   5   0  10         27.21         25.84         1.48 o                         
   6   0  10         30.54         28.75         0.82 o                         
   7   0  10          1.05          2.20         0.47 o                         
   8   0  10          3.62          3.93         0.56 o                         
   9   0  10         23.50         22.87         1.14 o                         
  -4   1  10          9.86         10.38         1.51 o                         
  -3   1  10         69.65         79.85         3.83 o                         
  -2   1  10         21.54         24.48         1.16 o                         
  -1   1  10          6.01          5.00         0.56 o                         
   0   1  10          2.06          2.22         0.38 o                         
   1   1  10         22.20         18.49         0.58 o                         
   2   1  10         83.15         78.55         1.58 o                         
   3   1  10          3.66          3.41         0.30 o                         
   4   1  10          1.25          1.77         0.29 o                         
   5   1  10         31.27         31.91         1.05 o                         
   6   1  10          4.35          3.75         0.30 o                         
   7   1  10         10.91          9.72         0.51 o                         
   8   1  10         89.00         83.24         2.18 o                         
   9   1  10         10.91          9.90         0.76 o                         
  -3   2  10          9.76          9.68         0.59 o                         
  -2   2  10          1.05          3.02         0.91 o                         
  -1   2  10          2.11          1.81         0.50 o                         
   0   2  10          1.81          1.55         0.35 o                         
   1   2  10          8.45          6.54         0.49 o                         
   2   2  10        324.90        330.58         6.25 o                         
   3   2  10          6.35          5.88         0.60 o                         
   4   2  10          6.47          5.86         0.41 o                         
   5   2  10         15.38         18.92         0.71 o                         
   6   2  10         30.92         28.48         0.77 o                         
   7   2  10          2.12          1.43         0.45 o                         
   8   2  10          0.19         -0.15         0.51 o                         
   9   2  10          4.54          4.06         0.76 o                         
  10   2  10          9.20          9.47         1.31 o                         
  -3   3  10          4.23          2.93         0.50 o                         
  -2   3  10        120.11        135.84         3.70 o                         
  -1   3  10          1.71          1.91         0.81 o                         
   0   3  10         36.68         39.32         2.12 o                         
   1   3  10          4.68          3.18         0.53 o                         
   2   3  10        106.82        112.03         3.09 o                         
   3   3  10         25.35         22.76         1.07 o                         
   4   3  10          2.37          2.06         0.40 o                         
   5   3  10        125.67        107.26         2.46 o                         
   6   3  10          8.49          8.64         0.54 o                         
   7   3  10         18.47         15.16         0.84 o                         
   8   3  10         12.94         15.59         0.78 o                         
   9   3  10         27.17         30.13         1.13 o                         
  10   3  10          0.01         -0.30         0.60 o                         
  -2   4  10          0.38          0.11         0.35 o                         
  -1   4  10          0.19          0.71         0.71 o                         
   0   4  10          8.91         10.68         1.21 o                         
   1   4  10         21.44         21.17         1.51 o                         
   2   4  10          5.55          4.13         0.81 o                         
   3   4  10         11.39          9.27         1.01 o                         
   4   4  10          0.08         -0.22         0.81 o                         
   5   4  10          0.61         -0.05         0.37 o                         
   6   4  10          0.83          0.48         0.28 o                         
   7   4  10          0.07          0.23         0.25 o                         
   8   4  10          3.03          3.65         0.44 o                         
   9   4  10         27.16         26.40         1.10 o                         
  10   4  10         19.84         17.24         1.61 o                         
  -1   5  10          0.06          0.85         0.45 o                         
   0   5  10          1.72          1.44         0.43 o                         
   1   5  10         17.20         16.03         1.51 o                         
   2   5  10         57.06         58.98         2.72 o                         
   3   5  10         11.74          7.26         1.01 o                         
   4   5  10          4.02          2.52         0.81 o                         
   5   5  10         50.35         48.96         1.15 o                         
   6   5  10          4.24          2.77         0.31 o                         
   7   5  10          5.18          4.85         0.42 o                         
   8   5  10          3.60          2.22         0.39 o                         
   9   5  10          4.26          5.10         0.55 o                         
   0   6  10          1.66          1.83         0.48 o                         
   1   6  10         12.87         11.54         0.81 o                         
   2   6  10        114.75        110.09         2.94 o                         
   3   6  10         39.01         38.73         2.02 o                         
   4   6  10          3.30          3.25         0.43 o                         
   5   6  10          8.32         11.35         0.67 o                         
   6   6  10          0.01         -0.01         0.24 o                         
   7   6  10          0.71          0.40         0.28 o                         
   8   6  10         41.62         40.42         1.15 o                         
   9   6  10         76.54         80.19         2.12 o                         
   1   7  10          3.89          4.66         1.36 o                         
   2   7  10          7.55          6.55         1.16 o                         
   3   7  10         87.55         77.21         2.31 o                         
   4   7  10         11.77         12.44         1.16 o                         
   5   7  10         26.13         31.79         2.37 o                         
   6   7  10          0.09          0.24         0.24 o                         
   7   7  10          1.52          1.66         0.37 o                         
   8   7  10          0.16          0.01         0.30 o                         
   3   8  10          1.81          3.13         0.56 o                         
   4   8  10         11.88         10.11         0.80 o                         
   5   8  10          2.70          3.47         0.76 o                         
   6   8  10         38.93         39.54         1.52 o                         
   7   8  10          0.50          0.61         0.45 o                         
   0  -7  11         11.17          8.97         1.41 o                         
   1  -7  11         22.49         24.85         1.41 o                         
   2  -7  11         49.01         49.24         2.02 o                         
  -3  -6  11         14.68         18.75         1.81 o                         
  -2  -6  11         16.41         17.43         1.21 o                         
  -1  -6  11          1.37          1.41         1.01 o                         
   0  -6  11          1.43          3.43         1.01 o                         
   1  -6  11         21.12         22.61         1.28 o                         
   2  -6  11         18.64         16.88         1.13 o                         
   3  -6  11         19.63         25.72         1.42 o                         
   4  -6  11         28.87         33.55         1.67 o                         
  -3  -5  11          1.12          0.19         0.58 o                         
  -2  -5  11         23.44         29.48         2.12 o                         
  -1  -5  11          5.44          6.55         1.21 o                         
   0  -5  11        164.84        151.51         6.15 o                         
   1  -5  11          4.54          4.88         0.67 o                         
   2  -5  11          0.88          0.43         0.50 o                         
   3  -5  11          8.96          7.10         0.82 o                         
   4  -5  11          7.11          8.47         0.86 o                         
   5  -5  11          0.26          0.96         0.46 o                         
  -4  -4  11          7.61          8.03         0.96 o                         
  -3  -4  11          3.10          4.80         1.11 o                         
  -2  -4  11         21.17         22.92         1.32 o                         
  -1  -4  11         51.65         52.73         2.92 o                         
   0  -4  11          6.15          5.85         1.11 o                         
   1  -4  11        117.86        106.90         3.17 o                         
   2  -4  11         70.79         66.95         2.28 o                         
   3  -4  11         27.88         27.34         1.35 o                         
   4  -4  11         24.09         26.46         1.07 o                         
   5  -4  11          3.49          2.79         0.49 o                         
   6  -4  11          2.19          1.39         0.50 o                         
  -4  -3  11          6.50          7.06         1.31 o                         
  -3  -3  11          4.61          4.56         0.78 o                         
  -2  -3  11         18.19         22.07         2.42 o                         
  -1  -3  11          7.83          8.75         0.82 o                         
   0  -3  11         17.61         17.84         1.51 o                         
   1  -3  11          8.24          9.17         1.21 o                         
   2  -3  11         11.54          9.91         0.82 o                         
   3  -3  11          6.56          7.37         0.51 o                         
   4  -3  11         15.27         12.89         0.95 o                         
   5  -3  11          8.10          9.16         0.66 o                         
   6  -3  11          0.49          0.96         0.47 o                         
   7  -3  11         15.58         16.86         0.96 o                         
  -4  -2  11          5.34          5.85         1.21 o                         
  -3  -2  11          5.21          4.74         1.11 o                         
  -2  -2  11         11.25         14.02         1.00 o                         
  -1  -2  11         61.82         71.60         2.35 o                         
   0  -2  11          6.12          4.33         0.91 o                         
   1  -2  11          0.98          1.26         1.11 o                         
   2  -2  11        448.94        455.13         8.53 o                         
   3  -2  11        131.69        137.24         2.98 o                         
   4  -2  11         54.73         51.67         1.48 o                         
   5  -2  11          0.60          0.10         0.35 o                         
   6  -2  11         64.45         59.47         1.72 o                         
   7  -2  11         21.32         26.67         1.39 o                         
   8  -2  11          8.73          9.39         0.83 o                         
  -4  -1  11         49.09         51.21         3.13 o                         
  -3  -1  11         42.62         41.94         2.62 o                         
  -2  -1  11        168.88        169.67         6.56 o                         
  -1  -1  11          8.90          6.39         1.86 o                         
   0  -1  11          0.40          0.59         0.39 o                         
   1  -1  11          0.13          0.25         0.22 o                         
   2  -1  11          1.05          1.25         0.31 o                         
   3  -1  11          0.01         -0.65         0.65 o                         
   4  -1  11        553.56        559.44        10.41 o                         
   5  -1  11        240.74        255.54         5.14 o                         
   6  -1  11          0.02          0.08         0.24 o                         
   7  -1  11         16.41         17.12         0.90 o                         
   8  -1  11          0.31         -0.16         0.42 o                         
  -3   0  11          6.24          4.74         1.11 o                         
  -2   0  11         48.40         50.71         2.82 o                         
  -1   0  11         44.25         55.04         2.82 o                         
   0   0  11         19.10         22.26         0.87 o                         
   1   0  11          0.00         -0.18         0.18 o                         
   2   0  11          4.45          4.30         0.34 o                         
   3   0  11        103.50         97.99         1.92 o                         
   4   0  11         69.59         69.47         1.76 o                         
   5   0  11        216.12        214.43         4.39 o                         
   6   0  11         43.37         46.78         1.11 o                         
   7   0  11         81.10         81.95         1.76 o                         
   8   0  11          8.98          8.75         0.72 o                         
   9   0  11         11.66         12.79         1.92 o                         
  -3   1  11         50.66         54.54         3.13 o                         
  -2   1  11          0.56          1.21         0.81 o                         
  -1   1  11          0.08         -0.05         0.39 o                         
   0   1  11          0.01         -0.31         0.31 o                         
   1   1  11        179.41        183.47         3.27 o                         
   2   1  11         43.88         52.60         1.23 o                         
   3   1  11          0.46          0.97         0.34 o                         
   4   1  11          0.65          0.02         0.26 o                         
   5   1  11         11.82         13.08         0.69 o                         
   6   1  11          0.50          0.77         0.34 o                         
   7   1  11          1.73          2.08         0.30 o                         
   8   1  11         34.60         33.77         1.02 o                         
   9   1  11          4.78          3.45         0.68 o                         
  -3   2  11          2.76          1.41         0.91 o                         
  -2   2  11          7.34         11.27         1.41 o                         
  -1   2  11          0.14         -0.50         0.50 o                         
   0   2  11          6.22          6.49         0.76 o                         
   1   2  11         14.20         14.39         0.74 o                         
   2   2  11          0.64          0.52         0.57 o                         
   3   2  11          0.11         -0.28         0.28 o                         
   4   2  11          0.23          0.16         0.49 o                         
   5   2  11          1.61          1.25         0.51 o                         
   6   2  11          0.00          0.58         0.81 o                         
   7   2  11         20.16         22.40         0.84 o                         
   8   2  11          0.43          0.18         0.32 o                         
   9   2  11         41.25         43.99         1.94 o                         
  -2   3  11         16.41         17.54         1.61 o                         
  -1   3  11          1.84          0.30         0.71 o                         
   0   3  11          3.45          1.61         0.71 o                         
   1   3  11         37.97         36.29         2.02 o                         
   2   3  11          5.59          5.85         0.91 o                         
   3   3  11         36.89         29.01         1.25 o                         
   4   3  11          0.70          1.25         0.44 o                         
   5   3  11         17.76         24.79         0.99 o                         
   6   3  11          9.66          9.97         0.67 o                         
   7   3  11         10.53         10.70         0.61 o                         
   8   3  11          1.34          1.30         0.38 o                         
   9   3  11          9.01          8.50         0.75 o                         
  -1   4  11         11.93         13.10         1.41 o                         
   0   4  11          6.04          7.26         1.11 o                         
   1   4  11         14.65         14.51         1.31 o                         
   2   4  11          2.82          2.72         0.81 o                         
   3   4  11          0.13          0.60         0.71 o                         
   4   4  11          3.25          2.22         0.71 o                         
   5   4  11         80.77         74.10         2.09 o                         
   6   4  11         37.13         34.50         0.92 o                         
   7   4  11         25.97         24.70         0.80 o                         
   8   4  11         10.66         12.39         0.76 o                         
   9   4  11          9.59          9.99         0.67 o                         
   0   5  11          9.61          9.88         1.21 o                         
   1   5  11          2.07          3.43         0.91 o                         
   2   5  11         19.31         19.76         1.51 o                         
   3   5  11          3.26          4.03         0.91 o                         
   4   5  11          0.15          0.60         0.71 o                         
   5   5  11          4.62          5.43         0.67 o                         
   6   5  11         50.59         37.10         0.99 o                         
   7   5  11          2.72          3.18         0.37 o                         
   8   5  11         30.26         34.46         1.18 o                         
   9   5  11          9.61         10.80         0.74 o                         
   1   6  11         13.60         15.72         1.51 o                         
   2   6  11         35.76         31.51         1.28 o                         
   3   6  11         32.41         29.54         2.02 o                         
   4   6  11          4.80          5.96         0.58 o                         
   5   6  11         16.97         16.82         0.84 o                         
   6   6  11          6.09          5.82         0.46 o                         
   7   6  11          0.04          0.29         0.33 o                         
   8   6  11          7.47          6.25         0.50 o                         
   2   7  11          3.94          4.78         0.67 o                         
   3   7  11         64.52         62.59         2.47 o                         
   4   7  11         24.84         28.48         2.87 o                         
   5   7  11         11.93         13.72         0.82 o                         
   6   7  11          0.51          1.27         0.36 o                         
   7   7  11          0.01         -0.28         0.28 o                         
   0  -6  12         21.63         30.24         2.32 o                         
   1  -6  12          5.87          7.26         1.21 o                         
   2  -6  12          3.43          2.19         0.67 o                         
   3  -6  12          5.30          7.26         1.11 o                         
  -2  -5  12          4.14          6.11         0.92 o                         
  -1  -5  12          2.23          2.82         1.01 o                         
   0  -5  12          0.43          0.00         0.81 o                         
   1  -5  12          2.16          2.22         0.91 o                         
   2  -5  12         32.12         37.19         1.66 o                         
   3  -5  12          0.12          0.91         0.57 o                         
   4  -5  12          4.45          7.19         0.89 o                         
  -2  -4  12         27.62         30.50         3.68 o                         
  -1  -4  12          9.64          9.98         0.96 o                         
   0  -4  12          1.76          2.52         1.01 o                         
   1  -4  12        109.36        120.71         5.24 o                         
   2  -4  12          3.32          5.75         1.01 o                         
   3  -4  12         43.99         45.27         2.67 o                         
   4  -4  12         14.03         17.68         1.16 o                         
   5  -4  12          0.00         -0.14         0.40 o                         
   6  -4  12          0.40         -0.05         0.53 o                         
  -3  -3  12          4.79          5.18         0.82 o                         
  -2  -3  12          0.23          0.16         0.60 o                         
  -1  -3  12          1.52          2.15         0.60 o                         
   0  -3  12          1.99          2.62         0.91 o                         
   1  -3  12         24.30         21.07         1.81 o                         
   2  -3  12         46.39         45.21         2.42 o                         
   3  -3  12         19.94         23.43         1.05 o                         
   4  -3  12         16.52         15.56         0.83 o                         
   5  -3  12         46.29         53.30         1.62 o                         
   6  -3  12          0.08         -0.40         0.40 o                         
   7  -3  12         42.73         46.88         2.72 o                         
  -3  -2  12         15.91         14.11         1.61 o                         
  -2  -2  12          0.12          0.12         0.53 o                         
  -1  -2  12         10.59         10.22         0.89 o                         
   0  -2  12          0.00          0.30         0.66 o                         
   1  -2  12          6.72          9.27         1.21 o                         
   2  -2  12        121.32        127.07         5.24 o                         
   3  -2  12         12.63         14.96         0.71 o                         
   4  -2  12         86.96         87.65         2.17 o                         
   5  -2  12         16.93         18.34         0.90 o                         
   6  -2  12          9.24          8.26         0.69 o                         
   7  -2  12          6.01          5.77         0.67 o                         
  -3  -1  12          1.46          1.81         1.01 o                         
  -2  -1  12        246.37        258.72         9.38 o                         
  -1  -1  12         29.12         33.78         1.57 o                         
   0  -1  12          8.49          7.57         0.81 o                         
   1  -1  12         27.77         33.57         2.12 o                         
   2  -1  12          0.30         -0.14         0.29 o                         
   3  -1  12         27.47         29.39         1.44 o                         
   4  -1  12        191.00        198.98         4.13 o                         
   5  -1  12        139.79        144.68         3.23 o                         
   6  -1  12          0.25          0.32         0.24 o                         
   7  -1  12          1.15          1.44         0.51 o                         
   8  -1  12          4.25          4.43         0.71 o                         
  -2   0  12         30.52         39.41         2.62 o                         
  -1   0  12         19.61         20.16         1.71 o                         
   0   0  12         11.35         12.50         1.31 o                         
   1   0  12          1.05          0.29         0.26 o                         
   2   0  12          4.81          5.04         0.47 o                         
   3   0  12          6.77          5.66         0.49 o                         
   4   0  12          4.99          3.74         0.76 o                         
   5   0  12         10.43          9.57         0.71 o                         
   6   0  12          1.68          1.87         0.45 o                         
   7   0  12          1.02          0.39         0.31 o                         
   8   0  12          9.85          9.19         0.77 o                         
  -2   1  12         63.35         81.46         3.93 o                         
  -1   1  12          0.97          0.10         0.71 o                         
   0   1  12          9.38         11.22         0.82 o                         
   1   1  12         51.52         51.04         1.75 o                         
   2   1  12         55.75         58.95         1.35 o                         
   3   1  12         13.09         16.78         0.81 o                         
   4   1  12         31.23         34.63         1.12 o                         
   5   1  12         47.74         49.61         1.46 o                         
   6   1  12          2.43          2.47         0.45 o                         
   7   1  12          7.42          7.01         0.80 o                         
   8   1  12         22.14         22.89         0.97 o                         
   9   1  12          0.09          0.60         0.81 o                         
  -1   2  12          0.96          1.11         0.71 o                         
   0   2  12          2.01          2.72         0.81 o                         
   1   2  12          0.55          0.50         0.71 o                         
   2   2  12         23.19         22.98         1.61 o                         
   3   2  12          2.42          4.10         0.73 o                         
   4   2  12          1.80          1.75         0.41 o                         
   5   2  12          1.02          1.05         0.41 o                         
   6   2  12         14.21         13.24         0.99 o                         
   7   2  12          7.97          8.38         0.60 o                         
   8   2  12          5.20          6.06         0.53 o                         
   9   2  12          5.83          7.05         0.73 o                         
  -1   3  12          1.17         -0.10         0.71 o                         
   0   3  12          2.84          2.32         0.81 o                         
   1   3  12          1.57          3.63         0.91 o                         
   2   3  12        103.66         87.83         3.73 o                         
   3   3  12          0.23          0.00         0.60 o                         
   4   3  12         25.88         20.75         0.92 o                         
   5   3  12         14.41         16.02         0.85 o                         
   6   3  12          1.77          1.67         0.70 o                         
   7   3  12          0.34          0.43         0.25 o                         
   8   3  12         44.20         47.95         1.45 o                         
   9   3  12          2.54          3.28         0.56 o                         
   0   4  12          1.29          0.81         0.81 o                         
   1   4  12          3.71          4.23         1.01 o                         
   2   4  12          2.19          1.71         0.81 o                         
   3   4  12          0.13          0.00         0.60 o                         
   4   4  12          0.06         -0.10         0.71 o                         
   5   4  12         23.16         21.12         1.46 o                         
   6   4  12          3.10          3.93         0.56 o                         
   7   4  12          3.98          3.93         0.38 o                         
   8   4  12          6.77          6.55         0.53 o                         
   9   4  12          2.00          2.52         0.60 o                         
   1   5  12          0.09          1.21         0.81 o                         
   2   5  12          1.28          1.71         0.81 o                         
   3   5  12          7.92         10.08         1.21 o                         
   4   5  12          0.17         -0.71         0.71 o                         
   5   5  12         15.19         11.17         0.89 o                         
   6   5  12         14.88         12.11         0.61 o                         
   7   5  12          0.02         -0.07         0.27 o                         
   8   5  12          5.58          5.81         0.53 o                         
   2   6  12          1.78          2.32         0.91 o                         
   3   6  12         37.53         34.27         2.22 o                         
   4   6  12         80.04         96.19         4.23 o                         
   5   6  12          3.87          3.87         0.81 o                         
   6   6  12          1.87          3.03         0.40 o                         
   7   6  12          1.56          2.10         0.39 o                         
   5   7  12          4.73          3.63         0.71 o                         
   6   7  12         12.89         12.40         1.01 o                         
   0  -5  13          7.24          9.37         1.41 o                         
   1  -5  13         18.38         15.83         1.71 o                         
   2  -5  13          5.41          7.41         0.85 o                         
   3  -5  13          3.25          4.94         1.11 o                         
  -1  -4  13          4.78          7.02         0.92 o                         
   0  -4  13         19.36         19.05         1.92 o                         
   1  -4  13          0.58          2.52         1.01 o                         
   2  -4  13          6.38          6.05         0.77 o                         
   3  -4  13         46.97         52.41         1.72 o                         
   4  -4  13          6.82          8.32         0.92 o                         
   5  -4  13          2.92          3.02         1.01 o                         
  -1  -3  13          4.52          6.26         0.86 o                         
   0  -3  13         45.36         54.35         2.87 o                         
   1  -3  13        170.31        184.39         7.26 o                         
   2  -3  13          8.96          6.35         1.21 o                         
   3  -3  13          0.11          0.03         0.44 o                         
   4  -3  13          1.22          1.99         0.63 o                         
   5  -3  13          0.02         -0.29         0.41 o                         
   6  -3  13          4.49          4.23         0.75 o                         
  -1  -2  13          7.52          6.79         1.31 o                         
   0  -2  13          0.20         -0.10         0.50 o                         
   1  -2  13         13.35         12.30         1.41 o                         
   2  -2  13          0.02         -0.20         0.71 o                         
   3  -2  13          0.16         -0.20         0.48 o                         
   4  -2  13          9.89         10.11         0.71 o                         
   5  -2  13          0.14         -0.18         0.37 o                         
   6  -2  13          1.51          1.45         0.63 o                         
   7  -2  13         26.75         28.22         2.12 o                         
  -1  -1  13          3.86          4.03         1.01 o                         
   0  -1  13          0.52         -0.05         0.53 o                         
   1  -1  13          3.60          3.53         0.64 o                         
   2  -1  13          0.68          0.60         0.60 o                         
   3  -1  13          5.86          7.25         0.73 o                         
   4  -1  13          1.85          1.70         0.43 o                         
   5  -1  13        129.70        132.36         3.05 o                         
   6  -1  13         24.80         27.36         1.15 o                         
   7  -1  13          0.32          0.44         0.45 o                         
  -1   0  13         11.36         13.71         1.51 o                         
   0   0  13         15.50         19.55         1.71 o                         
   1   0  13          0.92         -0.30         0.40 o                         
   2   0  13          1.12          0.44         0.41 o                         
   3   0  13          0.70          0.57         0.35 o                         
   4   0  13         11.02         11.31         1.00 o                         
   5   0  13          0.45          1.20         0.45 o                         
   6   0  13          1.53          1.19         0.45 o                         
   7   0  13         20.84         23.57         0.84 o                         
   8   0  13          0.00         -0.50         0.71 o                         
  -1   1  13         53.79         62.71         3.33 o                         
   0   1  13          5.10          4.54         1.01 o                         
   1   1  13          0.08          0.81         0.50 o                         
   2   1  13          8.31          8.42         0.75 o                         
   3   1  13          0.00          0.05         0.31 o                         
   4   1  13          0.01         -0.33         0.41 o                         
   5   1  13        166.44        185.27         6.56 o                         
   6   1  13          0.10          0.38         0.50 o                         
   7   1  13          0.65          1.06         0.33 o                         
   8   1  13         46.67         59.74         1.74 o                         
   0   2  13          0.48          1.11         0.81 o                         
   1   2  13         16.20         15.72         1.41 o                         
   2   2  13          1.37          1.71         0.81 o                         
   3   2  13          1.56          1.53         0.48 o                         
   4   2  13          2.60          4.10         0.53 o                         
   5   2  13          4.84          2.42         0.49 o                         
   6   2  13          0.00          0.39         0.66 o                         
   7   2  13          0.01         -0.37         0.37 o                         
   8   2  13         34.73         38.31         1.38 o                         
   0   3  13          0.12         -0.20         0.71 o                         
   1   3  13          0.12          1.41         0.81 o                         
   2   3  13         22.86         23.49         1.71 o                         
   3   3  13         19.66         21.79         1.61 o                         
   4   3  13          0.92          1.63         0.53 o                         
   5   3  13          2.46          3.04         0.50 o                         
   6   3  13          2.18          1.34         0.49 o                         
   7   3  13          3.25          4.15         1.51 o                         
   8   3  13          2.49          3.52         0.55 o                         
   1   4  13          2.58          2.22         0.81 o                         
   2   4  13          4.86          6.45         1.11 o                         
   3   4  13         19.10         18.45         1.61 o                         
   4   4  13          3.12          2.38         1.91 o                         
   5   4  13          0.11          0.71         0.48 o                         
   6   4  13         14.02         11.62         0.89 o                         
   7   4  13          0.02          0.11         0.43 o                         
   8   4  13          1.99          2.17         0.60 o                         
   3   5  13         17.15         19.15         1.71 o                         
   4   5  13          3.72          5.64         1.11 o                         
   5   5  13          3.52          3.60         0.67 o                         
   6   5  13          6.80          6.42         0.77 o                         
   7   5  13          4.71          5.43         0.47 o                         
   1  -3  14          4.16          2.82         1.01 o                         
   2  -3  14          6.46          8.47         1.31 o                         
   3  -3  14         16.47         18.33         1.14 o                         
   4  -3  14          2.62          3.31         0.75 o                         
   0  -2  14          0.42         -0.15         0.60 o                         
   1  -2  14          7.26          8.83         0.93 o                         
   2  -2  14          6.18          7.07         0.93 o                         
   3  -2  14          4.60          3.12         1.11 o                         
   4  -2  14          2.13          3.93         0.75 o                         
   5  -2  14          1.54          2.43         0.62 o                         
   0  -1  14          5.64          8.06         1.31 o                         
   1  -1  14         16.28         18.20         1.25 o                         
   2  -1  14          0.00          0.55         0.57 o                         
   3  -1  14          0.66         -0.60         0.81 o                         
   4  -1  14          2.57          2.97         0.53 o                         
   5  -1  14          1.10          2.07         0.51 o                         
   6  -1  14          4.74          5.06         0.65 o                         
   0   0  14          0.27          0.40         0.81 o                         
   1   0  14          0.68         -0.30         0.71 o                         
   2   0  14         11.79         15.79         1.07 o                         
   3   0  14          3.87          4.61         0.97 o                         
   4   0  14         71.24         68.69         2.37 o                         
   5   0  14         78.36         82.06         3.18 o                         
   6   0  14         36.08         44.68         1.94 o                         
   7   0  14          2.23          3.83         1.01 o                         
   2   1  14          0.01         -0.03         0.41 o                         
   3   1  14          1.31          0.17         0.38 o                         
   4   1  14          1.55          1.35         0.46 o                         
   5   1  14         86.52         87.85         2.87 o                         
   6   1  14         70.42         77.74         2.66 o                         
   7   1  14          9.28         12.81         1.14 o                         
   1   2  14          0.21          1.01         0.81 o                         
   2   2  14         15.97         13.45         1.41 o                         
   3   2  14          2.59          2.15         0.56 o                         
   4   2  14          0.22          0.90         0.46 o                         
   5   2  14          3.94          3.77         0.58 o                         
   6   2  14          2.92          2.44         0.67 o                         
   7   2  14          0.54         -0.11         0.52 o                         
   2   3  14         10.79         14.61         1.51 o                         
   3   3  14          3.42          2.57         0.63 o                         
   4   3  14          5.36          5.34         0.75 o                         
   5   3  14          3.74          4.81         0.67 o                         
   6   3  14         13.89         17.63         0.99 o                         
   7   3  14          0.00         -0.30         0.71 o                         
   4   4  14         12.14         13.13         1.16 o                         
   5   4  14         14.81         16.57         1.10 o                         
   6   4  14          5.00          7.57         0.89 o                         
   4   0  15          1.54          1.07         0.66 o                         
   3   1  15          0.50          1.01         0.60 o                         
   4   1  15          0.38          0.00         0.48 o                         
   5   1  15         71.61         82.27         3.73 o                         
                                                                                
