# Supplementary material for: The crystal structures of two new coumarin derivatives: 2-(4-{2-[(2-oxo-2H-chromen-4-yl)­oxy]acet­yl}piperazin-1-yl)acetamide and N-(2,4-di­meth­oxy­benz­yl)-2-[(2-oxo-2H-chromen-4-yl)­oxy]acetamide
Source: Acta Crystallogr E Crystallogr Commun. 2019 Mar 26;75(Pt 4):482–8. doi: 10.1107/S2056989019003736 (PMC6509693; doi:10.1107/S2056989019003736)
Supplement: Supplementary file 3 [file e-75-00482-IIsup3.hkl]

data_II                                                                         
_shelx_title ' GOU_MGN_DMBA_0m in P2(1)'                                        
_shelx_refln_list_code          4                                               
_shelx_F_calc_maximum      121.26                                               
_exptl_crystal_F_000       388.00                                               
_reflns_d_resolution_high  0.8410                                               
                                                                                
loop_                                                                           
 _space_group_symop_operation_xyz                                               
 'x, y, z'                                                                      
 '-x, y+1/2, -z'                                                                
                                                                                
_cell_length_a     7.2779                                                       
_cell_length_b     8.5759                                                       
_cell_length_c    14.4099                                                       
_cell_angle_alpha  90.000                                                       
_cell_angle_beta   93.796                                                       
_cell_angle_gamma  90.000                                                       
                                                                                
_shelx_F_squared_multiplier     1.000                                           
                                                                                
loop_                                                                           
 _refln_index_h                                                                 
 _refln_index_k                                                                 
 _refln_index_l                                                                 
 _refln_F_squared_calc                                                          
 _refln_F_squared_meas                                                          
 _refln_F_squared_sigma                                                         
 _refln_observed_status                                                         
   3  -9   0          2.38          0.00         4.40 o                         
   4  -9   0          1.00          0.68         3.73 o                         
   1  -8   0         14.05          9.15         4.86 o                         
   2  -8   0         10.11          6.55         4.74 o                         
   3  -8   0         47.06         46.99         9.04 o                         
   4  -8   0          0.55          3.84         4.18 o                         
   5  -8   0          0.66          5.31         4.85 o                         
   1  -7   0         11.14         14.11         5.53 o                         
   2  -7   0         37.40         41.11         8.25 o                         
   3  -7   0         17.66         20.21         6.21 o                         
   0  -6   0         25.43         28.46         5.65 o                         
   1  -6   0          6.80          9.19         2.85 o                         
   2  -6   0         21.15         20.67         6.21 o                         
   1  -5   0         40.12         43.98         4.82 o                         
   2  -5   0         55.84         54.35         7.12 o                         
   3  -5   0         93.67         81.17         9.27 o                         
   0  -4   0        623.36        539.34        49.11 o                         
   1  -4   0        204.30        204.11        19.28 o                         
   2  -4   0         75.09         53.59         7.46 o                         
   3  -4   0         19.41         21.68         4.40 o                         
   4  -4   0         26.25         30.61         5.65 o                         
   1  -3   0         63.21         68.87         7.24 o                         
   2  -3   0        125.50         95.45         9.85 o                         
   3  -3   0        584.06        571.80        35.13 o                         
   4  -3   0         50.50         49.38         5.04 o                         
   5  -3   0        187.73        214.50        14.19 o                         
   6  -3   0          8.22          6.05         3.61 o                         
   7  -3   0          2.38         -0.34         5.87 o                         
   1  -2   0       9460.75      10743.62       910.60 o                         
   2  -2   0        692.08        561.03        34.25 o                         
   3  -2   0        129.34        138.27         9.35 o                         
   4  -2   0         24.28         27.11         4.52 o                         
   5  -2   0         99.74        129.67        13.23 o                         
   6  -2   0         13.47         20.38         4.70 o                         
   7  -2   0         12.71         13.35         4.77 o                         
   8  -2   0          3.17          1.92         6.21 o                         
   1  -1   0         35.18         30.02         2.30 o                         
   2  -1   0        827.58        566.31        47.62 o                         
   3  -1   0        164.66        157.59        10.41 o                         
   4  -1   0        350.76        390.09        24.22 o                         
   5  -1   0         50.59         56.58         6.15 o                         
   6  -1   0         50.26         57.14        10.45 o                         
   7  -1   0         22.72         37.66         6.29 o                         
   8  -1   0          1.60          0.68         4.64 o                         
   1   0   0         11.72         12.05         1.30 o                         
   2   0   0        300.22        304.25        47.61 o                         
   3   0   0        304.69        290.13        18.40 o                         
   4   0   0        210.92        169.12        11.81 o                         
   5   0   0         17.93         25.65         4.43 o                         
   6   0   0          0.98          2.14         3.57 o                         
   7   0   0          2.97          1.20         3.72 o                         
   8   0   0          3.51          6.07         4.53 o                         
   1   1   0         35.32         30.20         4.19 o                         
   2   1   0        827.25        622.63        54.70 o                         
   3   1   0        164.75        153.25        16.44 o                         
   4   1   0        350.93        369.81        24.35 o                         
   5   1   0         50.73         50.01         6.04 o                         
   6   1   0         50.20         58.64         7.25 o                         
   7   1   0         22.73         34.08         7.34 o                         
   8   1   0          1.61          0.28         4.37 o                         
   1   2   0       9460.60       9563.13       910.30 o                         
   2   2   0        692.21        574.65        52.74 o                         
   3   2   0        129.58        141.41        15.51 o                         
   4   2   0         24.15         23.22         3.76 o                         
   5   2   0         99.87        105.13        21.59 o                         
   6   2   0         13.45         15.12         4.78 o                         
   7   2   0         12.66         12.34         5.02 o                         
   8   2   0          3.18          6.30         4.94 o                         
   1   3   0         63.21         54.17         8.03 o                         
   2   3   0        125.54         97.15        11.44 o                         
   3   3   0        584.64        590.01        54.70 o                         
   4   3   0         50.28         53.22         9.60 o                         
   5   3   0        187.62        185.13        14.71 o                         
   6   3   0          8.23          7.47         3.93 o                         
   7   3   0          2.37         -1.01         4.19 o                         
   8   3   0          0.49          2.21         4.83 o                         
   0   4   0        622.45        517.70        48.88 o                         
   1   4   0        204.30        188.92        20.07 o                         
   2   4   0         74.96         82.19        10.51 o                         
   3   4   0         19.42         26.31         6.89 o                         
   4   4   0         26.31         29.70         8.13 o                         
   5   4   0         84.01         79.61        18.65 o                         
   6   4   0         13.39         11.15         4.50 o                         
   7   4   0         22.64         32.35         6.96 o                         
   1   5   0         39.94         45.64         8.02 o                         
   2   5   0         55.79         51.53         9.27 o                         
   3   5   0         93.70         90.78        12.21 o                         
   4   5   0         66.28         77.51        12.88 o                         
   5   5   0         50.24         43.59         6.12 o                         
   6   5   0         18.36         20.31         5.82 o                         
   7   5   0          0.93          0.93         4.69 o                         
   1   6   0          6.80         12.76         6.55 o                         
   2   6   0         21.12         26.09         8.36 o                         
   3   6   0          7.26          8.13         6.77 o                         
   4   6   0         85.21         92.33        15.03 o                         
   5   6   0          2.31          6.60         4.00 o                         
   6   6   0         19.44         23.89         5.93 o                         
   1   7   0         11.15         28.23         7.90 o                         
   2   7   0         37.31         40.66         9.71 o                         
   3   7   0         17.66         15.81         8.02 o                         
   4   7   0         56.86         50.50        10.84 o                         
   5   7   0          2.64          4.17         4.04 o                         
   6   7   0          2.53          9.47         5.19 o                         
   2   8   0         10.07         14.68         7.68 o                         
   3   8   0         47.12         42.58        10.50 o                         
   4   8   0          0.54          0.90         6.55 o                         
   5   8   0          0.65          7.81         4.07 o                         
   2   9   0          1.43         -4.97         6.43 o                         
   3   9   0          2.39          5.19         7.56 o                         
   4   9   0          1.01          8.38         6.38 o                         
  -4  -9   1          0.30         -4.40         2.94 o                         
  -3  -9   1          2.83          2.60         4.06 o                         
  -2  -9   1          0.00         -3.39         3.84 o                         
   3  -9   1         21.45         24.73         7.34 o                         
  -5  -8   1          0.87          1.58         4.52 o                         
  -4  -8   1          1.30         -1.58         3.61 o                         
  -3  -8   1         64.43         60.78        11.07 o                         
  -2  -8   1          9.30         12.31         5.76 o                         
  -1  -8   1         20.65         22.47         6.78 o                         
   1  -8   1         14.59         10.50         4.97 o                         
   2  -8   1         10.40         11.18         5.19 o                         
   3  -8   1         26.10         27.55         7.00 o                         
  -4  -7   1         13.36         21.57         6.89 o                         
  -3  -7   1          4.35          7.34         4.52 o                         
  -2  -7   1         66.36         77.17        11.30 o                         
  -1  -7   1         22.77         26.09         6.89 o                         
   0  -7   1          8.23         14.22         6.89 o                         
   1  -7   1         39.45         42.58         7.79 o                         
   2  -7   1          3.38          1.69         4.06 o                         
  -3  -6   1         33.71         44.73         8.70 o                         
  -2  -6   1         41.40         41.80         8.02 o                         
  -1  -6   1         18.17         15.41         3.07 o                         
   0  -6   1         38.15         38.29         6.55 o                         
   1  -6   1          0.87          0.70         2.09 o                         
   2  -6   1          4.58          1.92         3.39 o                         
  -2  -5   1         11.63          8.73         3.95 o                         
  -1  -5   1          7.10          8.22         2.14 o                         
   0  -5   1         52.71         56.50         7.23 o                         
   1  -5   1          7.01          4.06         3.05 o                         
   2  -5   1         48.79         58.86         7.68 o                         
   3  -5   1         13.29          9.60         3.95 o                         
  -5  -4   1        207.92        235.69        21.62 o                         
  -4  -4   1         13.06          8.47         3.39 o                         
  -3  -4   1         89.56         72.36         8.03 o                         
  -2  -4   1       1325.87       1121.85       107.58 o                         
  -1  -4   1        611.96        568.86        37.28 o                         
   0  -4   1        265.66        255.85        17.10 o                         
   1  -4   1        236.43        240.10        22.47 o                         
   2  -4   1        351.33        377.36        34.55 o                         
   3  -4   1         44.89         45.08         6.78 o                         
   4  -4   1         79.54         87.14        10.40 o                         
   5  -4   1         22.72         30.60         6.89 o                         
  -7  -3   1          7.63         11.18         6.89 o                         
  -6  -3   1          9.13          9.88         4.15 o                         
  -5  -3   1        160.03        179.50        13.46 o                         
  -4  -3   1        180.92        206.39        13.47 o                         
  -3  -3   1        132.15        141.58         9.52 o                         
  -2  -3   1        366.49        325.44        30.63 o                         
  -1  -3   1        563.72        508.71        32.58 o                         
   0  -3   1        175.73        164.54        16.00 o                         
   1  -3   1         56.41         52.24         6.67 o                         
   2  -3   1        207.12        195.46        18.94 o                         
   3  -3   1        431.58        416.30        38.25 o                         
   4  -3   1         35.27         38.38         4.45 o                         
   5  -3   1         39.85         39.31         7.46 o                         
   6  -3   1         11.95         14.81         4.43 o                         
   7  -3   1          6.47          1.92         7.23 o                         
   8  -3   1          5.11          0.90         7.56 o                         
  -8  -2   1          8.10         11.52         7.23 o                         
  -7  -2   1         12.45         13.80         4.57 o                         
  -6  -2   1         53.29         66.28         7.41 o                         
  -5  -2   1          4.60          2.45         3.10 o                         
  -4  -2   1         13.11         11.84         2.73 o                         
  -3  -2   1        275.14        275.23        17.21 o                         
  -2  -2   1       1139.77        905.53        56.48 o                         
   0  -2   1         64.14         74.49         7.70 o                         
   2  -2   1         37.94         34.13         4.18 o                         
   3  -2   1        971.58        802.31        51.03 o                         
   4  -2   1        115.81        125.16         8.87 o                         
   5  -2   1         22.99         31.34         4.66 o                         
   6  -2   1         14.61         14.23         4.51 o                         
   7  -2   1         10.66         11.77         6.27 o                         
   8  -2   1          1.49         -0.05         6.21 o                         
  -8  -1   1          3.78          3.41         4.20 o                         
  -7  -1   1          8.72         15.14         4.77 o                         
  -6  -1   1         55.51         67.13         7.51 o                         
  -5  -1   1        114.43        148.26        10.88 o                         
  -4  -1   1         68.86         66.06         7.18 o                         
  -3  -1   1         47.08         52.68        10.51 o                         
  -2  -1   1        158.80        151.68         9.44 o                         
  -1  -1   1        485.59        465.68        27.01 o                         
   0  -1   1         63.41         66.97         5.89 o                         
   1  -1   1        801.04        744.18        46.14 o                         
   2  -1   1        407.80        314.18        19.13 o                         
   3  -1   1         32.60         36.68         5.99 o                         
   4  -1   1        425.64        422.87        26.38 o                         
   5  -1   1        127.41        143.26        10.68 o                         
   6  -1   1         24.86         40.83         6.08 o                         
   7  -1   1          9.11         15.03         4.80 o                         
   8  -1   1          4.08          3.68         4.74 o                         
  -8   0   1          0.00         -4.06         3.69 o                         
  -7   0   1         31.15         38.41         6.12 o                         
  -6   0   1         54.67         53.43         6.78 o                         
  -5   0   1          0.01         -2.54         2.43 o                         
  -4   0   1        589.10        650.44        63.88 o                         
  -3   0   1       1084.72       1149.71       146.89 o                         
  -2   0   1       5567.83       5171.05       464.40 o                         
  -1   0   1       6970.52       7477.39       670.63 o                         
   0   0   1         95.39        106.49        13.40 o                         
   1   0   1          1.80          1.67         0.75 o                         
   3   0   1          6.55          6.44         1.88 o                         
   4   0   1        444.77        467.66        29.40 o                         
   5   0   1         14.44          8.05         5.14 o                         
   6   0   1         33.70         49.49         6.59 o                         
   7   0   1          0.42          2.86         4.04 o                         
   8   0   1          1.02          6.85         4.80 o                         
  -8   1   1          3.76          2.37         4.63 o                         
  -7   1   1          8.71          4.27         5.19 o                         
  -6   1   1         55.59         62.81         7.64 o                         
  -5   1   1        114.26        140.03        11.59 o                         
  -4   1   1         69.04         56.13        16.22 o                         
  -3   1   1         47.09         55.95         8.25 o                         
  -2   1   1        158.99        139.51        15.21 o                         
  -1   1   1        485.98        413.72        41.37 o                         
   0   1   1         63.39         74.82         5.71 o                         
   1   1   1        802.34        805.70        61.41 o                         
   2   1   1        407.84        296.64        29.18 o                         
   3   1   1         32.62         37.59         6.33 o                         
   4   1   1        424.96        412.03        31.58 o                         
   5   1   1        127.36        135.65        10.82 o                         
   6   1   1         24.87         41.79        10.45 o                         
   7   1   1          9.11         11.86         5.93 o                         
   8   1   1          4.07         -1.25         4.34 o                         
  -8   2   1          8.11         21.44         6.18 o                         
  -7   2   1         12.46          9.54         4.90 o                         
  -6   2   1         53.15         68.55         8.03 o                         
  -5   2   1          4.57          6.12         3.30 o                         
  -4   2   1         13.06         11.18         5.76 o                         
  -3   2   1        275.22        271.70        27.49 o                         
  -2   2   1       1139.23       1033.98        86.84 o                         
  -1   2   1      14703.73      16429.95      1472.62 o                         
   0   2   1         64.03         60.34         7.25 o                         
   2   2   1         37.96         23.35         2.97 o                         
   3   2   1        971.81        891.06        51.52 o                         
   4   2   1        115.81        112.15         9.05 o                         
   5   2   1         22.99         23.26         4.45 o                         
   6   2   1         14.57         14.52         4.59 o                         
   7   2   1         10.68         23.96         7.96 o                         
   8   2   1          1.50          5.16         4.96 o                         
  -8   3   1          0.58         -1.66         4.25 o                         
  -7   3   1          7.60          9.69         5.03 o                         
  -6   3   1          9.11         11.24         4.37 o                         
  -5   3   1        159.99        159.19        12.93 o                         
  -4   3   1        180.84        199.62        22.42 o                         
  -3   3   1        131.88        161.40        16.75 o                         
  -2   3   1        366.23        352.31        32.79 o                         
  -1   3   1        564.39        475.69        46.55 o                         
   0   3   1        175.01        154.10        15.55 o                         
   1   3   1         56.49         51.22         6.90 o                         
   2   3   1        207.66        187.97        19.51 o                         
   3   3   1        431.30        403.34        25.85 o                         
   4   3   1         35.22         31.88         4.64 o                         
   5   3   1         39.77         49.68         6.05 o                         
   6   3   1         11.93         18.76         4.74 o                         
   7   3   1          6.46          2.75         4.24 o                         
   8   3   1          5.11          2.32         4.79 o                         
  -7   4   1          2.18          2.71         4.66 o                         
  -6   4   1         16.16         20.72         5.04 o                         
  -5   4   1        207.85        236.93        26.72 o                         
  -4   4   1         13.08          8.92         6.32 o                         
  -3   4   1         89.33         89.10        11.31 o                         
  -2   4   1       1326.27       1286.30       110.01 o                         
  -1   4   1        612.52        573.76        53.42 o                         
   0   4   1        265.44        239.28        23.96 o                         
   1   4   1        236.24        212.98        22.47 o                         
   2   4   1        351.61        348.15        35.24 o                         
   3   4   1         44.96         51.86         9.04 o                         
   4   4   1         79.65         86.49        15.71 o                         
   5   4   1         22.68         25.56         5.12 o                         
   6   4   1         19.31         17.53         4.86 o                         
   7   4   1          4.72         11.49         5.49 o                         
  -7   5   1          2.78          4.56         7.11 o                         
  -6   5   1          0.64          2.25         3.76 o                         
  -5   5   1         12.96          6.10         7.00 o                         
  -4   5   1        242.13        259.72        28.32 o                         
  -3   5   1         79.15         92.91        13.90 o                         
  -2   5   1         11.63          9.15         5.98 o                         
  -1   5   1          7.04          6.66         4.85 o                         
   0   5   1         52.91         56.95         8.14 o                         
   1   5   1          7.03          4.18         4.29 o                         
   2   5   1         48.92         65.53        10.39 o                         
   3   5   1         13.25         22.81         7.23 o                         
   4   5   1          5.14          1.79         3.28 o                         
   5   5   1          8.45         12.05         4.23 o                         
   6   5   1          2.29         -0.30         3.98 o                         
   7   5   1          0.02          2.30         4.47 o                         
  -6   6   1         11.92         24.26         5.99 o                         
  -5   6   1          5.13         12.19         8.02 o                         
  -4   6   1         93.08         78.44        13.79 o                         
  -3   6   1         33.78         34.67        10.16 o                         
  -2   6   1         41.30         35.36         9.26 o                         
  -1   6   1         18.22         23.15         6.89 o                         
   0   6   1         38.22         36.37         7.00 o                         
   1   6   1          0.86         -6.43         4.74 o                         
   2   6   1          4.58         -3.73         5.53 o                         
   3   6   1          1.78          0.00         5.87 o                         
   4   6   1         16.45         14.72         7.28 o                         
   5   6   1         40.10         50.86        12.82 o                         
   6   6   1         12.00         16.96         8.19 o                         
  -6   7   1          1.21          3.33         3.78 o                         
  -5   7   1          1.60         -2.48         5.64 o                         
  -4   7   1         13.35          7.79         7.68 o                         
  -3   7   1          4.35          5.76         7.11 o                         
  -2   7   1         66.26         54.46        11.75 o                         
   1   7   1         39.46         43.15         9.26 o                         
   2   7   1          3.38          1.58         6.77 o                         
   3   7   1         26.40         25.63         8.70 o                         
   4   7   1         18.53         23.36         7.00 o                         
   5   7   1          3.17          3.87         4.17 o                         
   6   7   1          0.21          4.29         4.53 o                         
  -5   8   1          0.88          2.26         7.45 o                         
  -4   8   1          1.30         -2.71         6.66 o                         
  -3   8   1         64.39         66.54        12.77 o                         
  -2   8   1          9.32          7.79         7.56 o                         
   1   8   1         14.58         19.19         7.23 o                         
   2   8   1         10.37         12.98         7.56 o                         
   3   8   1         26.17         25.52         8.47 o                         
   4   8   1          5.59          5.86         3.82 o                         
   5   8   1          1.52          5.35         4.10 o                         
  -4   9   1          0.30         -6.32         5.53 o                         
  -3   9   1          2.82          1.92         6.55 o                         
   3   9   1         21.45         18.86         8.81 o                         
  -4  -9   2          0.12          2.26         4.85 o                         
  -3  -9   2          0.42          1.58         5.08 o                         
  -2  -9   2         33.03         34.33         8.81 o                         
  -5  -8   2          3.49         12.64         6.32 o                         
  -4  -8   2         21.70         14.57         6.55 o                         
  -3  -8   2          0.12         -1.47         3.84 o                         
  -2  -8   2         56.25         57.84        10.96 o                         
  -1  -8   2          7.92          4.06         4.85 o                         
   0  -8   2          7.26         -1.58         2.71 o                         
   2  -8   2         11.19          8.13         4.63 o                         
  -6  -7   2          2.57          5.98         5.76 o                         
  -5  -7   2          0.18         -2.94         3.50 o                         
  -4  -7   2          8.34          4.06         4.52 o                         
  -3  -7   2         21.03         18.97         6.32 o                         
  -2  -7   2         27.53         29.70         7.79 o                         
  -1  -7   2         25.68         29.81         7.45 o                         
   0  -7   2         44.57         43.38         8.47 o                         
   1  -7   2         11.34         16.75         3.87 o                         
  -4  -6   2         54.20         65.41        11.30 o                         
  -3  -6   2         67.31         82.49        12.09 o                         
  -2  -6   2        177.14        188.10        19.47 o                         
  -1  -6   2         82.49         96.87        12.32 o                         
   0  -6   2         57.22         54.64         5.64 o                         
   1  -6   2        110.20        136.37        15.27 o                         
   2  -6   2          4.29          0.79         3.61 o                         
  -3  -5   2        157.48        162.27        18.22 o                         
  -2  -5   2         39.20         44.51         8.13 o                         
  -1  -5   2        137.90        135.84         9.88 o                         
   0  -5   2         39.57         40.05         4.65 o                         
   1  -5   2         78.99         56.98         8.82 o                         
   2  -5   2        280.60        291.45        28.58 o                         
   3  -5   2         31.96         31.40         6.21 o                         
   4  -5   2        112.27        100.85        12.32 o                         
  -2  -4   2       2123.61       1955.86       180.25 o                         
  -1  -4   2         48.65         44.59         4.05 o                         
   0  -4   2        180.32        175.45        17.57 o                         
   2  -4   2        553.38        559.53        49.51 o                         
   3  -4   2         73.36         57.53         7.91 o                         
   4  -4   2         12.44         13.10         4.52 o                         
   5  -4   2          8.05          6.66         5.08 o                         
  -6  -3   2         75.63        124.52        12.88 o                         
  -5  -3   2        182.55        199.37        29.31 o                         
  -4  -3   2         52.71         60.90         7.12 o                         
  -3  -3   2         59.40         52.08         4.10 o                         
  -1  -3   2        224.55        185.00        18.74 o                         
   0  -3   2        366.10        341.69        36.27 o                         
   1  -3   2        203.37        208.49        18.61 o                         
   3  -3   2         12.03          6.44         3.05 o                         
   4  -3   2        211.12        226.76        14.87 o                         
   5  -3   2         27.19         41.61         5.51 o                         
   6  -3   2         31.34         44.77         6.22 o                         
   7  -3   2         11.47         20.28         5.63 o                         
   8  -3   2          2.50         10.05         9.03 o                         
  -8  -2   2          2.17         -2.03         4.63 o                         
  -7  -2   2         16.30         20.75         4.90 o                         
  -6  -2   2         78.53         96.28        10.85 o                         
  -5  -2   2        128.35        143.69        10.34 o                         
  -4  -2   2        157.60        147.23        10.19 o                         
  -3  -2   2        524.10        460.29        28.30 o                         
  -2  -2   2       1203.11        965.31        58.79 o                         
  -1  -2   2       6892.56       6488.84       587.19 o                         
   0  -2   2       3430.45       3874.50       386.46 o                         
   1  -2   2        897.24        896.60        87.69 o                         
   2  -2   2        102.57        111.51        11.77 o                         
   3  -2   2        797.88        764.91        46.63 o                         
   4  -2   2        126.19        121.74         9.21 o                         
   5  -2   2          0.28          2.75         3.13 o                         
   6  -2   2         28.13         34.10         6.66 o                         
   7  -2   2          6.33          9.72         7.51 o                         
   8  -2   2          7.00          4.77         5.17 o                         
  -8  -1   2          0.56         -4.67         3.44 o                         
  -7  -1   2         42.21         53.62         6.97 o                         
  -6  -1   2        134.51        143.21        14.81 o                         
  -5  -1   2         93.38         97.19         7.90 o                         
  -4  -1   2        180.12        191.19        12.99 o                         
  -3  -1   2         14.75         12.98         2.09 o                         
  -2  -1   2        628.30        652.46        53.68 o                         
  -1  -1   2        958.76        706.86        67.09 o                         
   0  -1   2        155.35        163.94        12.91 o                         
   1  -1   2        737.13        710.19        54.15 o                         
   2  -1   2         93.45         76.93         8.55 o                         
   3  -1   2        491.64        419.71        27.06 o                         
   4  -1   2        151.84        137.63        10.05 o                         
   5  -1   2          4.74          4.65         3.23 o                         
   6  -1   2         16.89         20.38         5.98 o                         
   7  -1   2          3.47          2.72         5.48 o                         
   8  -1   2          4.11          4.02         4.88 o                         
  -8   0   2         40.16         62.49         8.37 o                         
  -7   0   2          3.02          4.57         3.93 o                         
  -6   0   2         12.59          9.74         3.97 o                         
  -5   0   2         63.23         64.47         6.66 o                         
  -4   0   2        246.26        237.84        15.89 o                         
  -3   0   2        111.91         99.05        11.43 o                         
  -2   0   2          5.01         10.27         3.61 o                         
   0   0   2       4608.72       5979.74       516.55 o                         
   1   0   2       2658.10       2844.66       322.41 o                         
   2   0   2        198.28        156.96        10.27 o                         
   3   0   2        420.80        372.28        23.36 o                         
   4   0   2        148.22        154.66        11.00 o                         
   5   0   2        123.41        128.45        10.97 o                         
   6   0   2          5.66          7.65         4.01 o                         
   7   0   2         18.39         24.95         5.66 o                         
   8   0   2          1.51         -0.37         4.34 o                         
  -8   1   2          0.55         -1.11         4.03 o                         
  -7   1   2         42.27         52.98         7.43 o                         
  -6   1   2        134.37        149.97        19.00 o                         
  -5   1   2         93.19         89.64        12.72 o                         
  -4   1   2        180.53        200.83        21.07 o                         
  -3   1   2         14.72         22.25         5.19 o                         
  -2   1   2        628.87        516.20        54.37 o                         
  -1   1   2        957.63        750.89        47.31 o                         
   0   1   2        155.54        160.88         8.94 o                         
   1   1   2        738.29        754.86        44.17 o                         
   2   1   2         93.41         81.08        14.78 o                         
   3   1   2        492.08        441.68        26.85 o                         
   4   1   2        151.63        139.75        10.16 o                         
   5   1   2          4.79          6.28         3.31 o                         
   6   1   2         16.92         24.26         5.20 o                         
   7   1   2          3.46         11.77         4.74 o                         
   8   1   2          4.13          2.34         4.48 o                         
  -8   2   2          2.18          4.01         6.89 o                         
  -7   2   2         16.32         25.37         6.05 o                         
  -6   2   2         78.55         82.62        15.88 o                         
  -5   2   2        128.31        120.01        16.97 o                         
  -4   2   2        157.68        143.89        17.09 o                         
  -3   2   2        524.03        472.02        44.42 o                         
  -2   2   2       1201.93       1022.68        90.37 o                         
  -1   2   2       6890.50       6586.59       587.03 o                         
   0   2   2       3430.81       4385.99       343.53 o                         
   1   2   2        898.05        985.05        69.32 o                         
   2   2   2        102.67        111.66        22.13 o                         
   3   2   2        798.45        775.67        73.18 o                         
   4   2   2        126.09        124.39         9.38 o                         
   5   2   2          0.28         -1.66         2.64 o                         
   6   2   2         28.14         39.53         6.10 o                         
   7   2   2          6.32         13.43         4.97 o                         
   8   2   2          7.00          9.69         5.26 o                         
  -8   3   2          1.59          4.57         4.64 o                         
  -7   3   2          8.44         11.00         5.13 o                         
  -6   3   2         75.58         87.88         9.74 o                         
  -5   3   2        182.49        181.09        21.96 o                         
  -4   3   2         52.60         62.93        10.85 o                         
  -3   3   2         59.52         56.06         9.38 o                         
  -2   3   2          4.07          6.66         4.18 o                         
  -1   3   2        225.07        185.00        18.85 o                         
   0   3   2        366.01        396.20        28.54 o                         
   1   3   2        202.96        173.39        30.64 o                         
   2   3   2        165.35        178.35        22.04 o                         
   3   3   2         12.09         13.67         2.96 o                         
   4   3   2        211.29        208.54        15.09 o                         
   5   3   2         27.16         35.43         5.42 o                         
   6   3   2         31.34         30.34         5.93 o                         
   7   3   2         11.47         16.75         5.53 o                         
   8   3   2          2.49          1.29         5.23 o                         
  -7   4   2          5.22          9.06         5.28 o                         
  -6   4   2         46.68         50.26        11.86 o                         
  -5   4   2        110.23        123.12        18.20 o                         
  -4   4   2          4.82          1.24         5.08 o                         
  -3   4   2         62.73         56.17         9.95 o                         
  -2   4   2       2124.79       2003.58       180.25 o                         
  -1   4   2         48.82         50.63         7.91 o                         
   0   4   2        180.73        158.56        16.43 o                         
   2   4   2        553.67        509.85        32.50 o                         
   3   4   2         73.42         59.14        10.85 o                         
   4   4   2         12.43          9.47         7.40 o                         
   5   4   2          8.04          7.46         3.82 o                         
   6   4   2         30.79         50.49         7.11 o                         
   7   4   2          9.36         14.93         5.32 o                         
  -7   5   2          4.99          4.83         4.65 o                         
  -6   5   2          6.28          2.71         7.34 o                         
  -5   5   2         69.93         76.61        13.67 o                         
  -4   5   2         33.60         37.72        10.05 o                         
  -3   5   2        157.44        152.99        18.90 o                         
  -2   5   2         39.26         42.36         9.04 o                         
  -1   5   2        137.36        132.85        15.28 o                         
   0   5   2         39.57         37.28         6.55 o                         
   1   5   2         78.93         90.21         9.84 o                         
   2   5   2        280.81        290.89        29.15 o                         
   3   5   2         32.01         32.67        11.69 o                         
   4   5   2        112.31        117.15         9.36 o                         
   5   5   2         17.93         26.20         5.26 o                         
   6   5   2          0.69          1.07         4.03 o                         
   7   5   2          8.85         16.43         5.66 o                         
  -6   6   2          7.28         20.55         9.60 o                         
  -5   6   2         12.06         19.53         9.26 o                         
  -4   6   2         54.15         55.13        12.20 o                         
  -3   6   2         67.24         65.76        12.99 o                         
  -2   6   2        177.32        150.64        19.24 o                         
   0   6   2         57.19         45.54         8.47 o                         
   1   6   2        110.06        130.04        15.27 o                         
   2   6   2          4.27          3.16         5.42 o                         
   3   6   2          8.38          4.89         5.42 o                         
   4   6   2         13.90         13.27         3.96 o                         
   5   6   2         18.32         21.34         5.26 o                         
   6   6   2          2.46         -0.82         5.76 o                         
  -6   7   2          2.57         10.50         7.79 o                         
  -5   7   2          0.18          4.63         6.66 o                         
  -4   7   2          8.34         17.84         8.35 o                         
  -3   7   2         21.06         11.18         7.79 o                         
  -2   7   2         27.55         29.36         9.49 o                         
   1   7   2         11.37          5.87         6.55 o                         
   2   7   2          7.70         13.44         6.66 o                         
   3   7   2         60.29         42.78        13.05 o                         
   4   7   2          2.36          0.32         3.34 o                         
   5   7   2         21.67         24.90         5.63 o                         
   6   7   2          1.63          4.87         4.41 o                         
  -5   8   2          3.50         -3.05         7.11 o                         
  -4   8   2         21.68         22.47         9.15 o                         
  -3   8   2          0.12          0.90         7.00 o                         
  -2   8   2         56.25         65.52        11.97 o                         
   2   8   2         11.22         -2.03         5.98 o                         
   3   8   2          2.41          2.92         3.07 o                         
   4   8   2          3.78          2.09         3.63 o                         
   5   8   2          2.54          3.21         4.18 o                         
  -4   9   2          0.12          0.23         6.89 o                         
  -3   9   2          0.41         10.72         8.47 o                         
   3   9   2          3.32          6.55         7.34 o                         
  -3  -9   3          2.10          1.69         4.74 o                         
  -2  -9   3         33.60         42.91        10.05 o                         
  -1  -9   3          5.87          6.21         6.21 o                         
  -5  -8   3          1.73         -0.56         4.29 o                         
  -4  -8   3         25.80         22.70         7.45 o                         
  -3  -8   3         47.42         44.16         9.94 o                         
  -2  -8   3         30.83         39.19         9.26 o                         
  -1  -8   3          1.98          0.79         4.85 o                         
   0  -8   3          4.35          5.76         4.52 o                         
  -6  -7   3          4.68          3.05         5.42 o                         
  -5  -7   3          1.07          1.58         4.85 o                         
  -4  -7   3          7.60          5.42         5.19 o                         
  -3  -7   3        105.81        115.97        15.49 o                         
  -2  -7   3          3.49          2.82         4.18 o                         
  -1  -7   3         11.37         13.77         5.76 o                         
   0  -7   3         42.59         64.61        10.84 o                         
   2  -7   3          3.44          7.23         4.97 o                         
  -6  -6   3          5.68          6.55         5.53 o                         
  -5  -6   3         47.51         50.72        10.62 o                         
  -4  -6   3          2.38          3.84         4.52 o                         
  -3  -6   3        635.81        652.51        62.27 o                         
  -2  -6   3         37.10         45.63         8.81 o                         
  -1  -6   3          6.46         15.24         5.53 o                         
   0  -6   3        180.06        169.69        12.46 o                         
   1  -6   3         15.67         30.15         7.11 o                         
   2  -6   3          4.74          4.40         4.52 o                         
   3  -6   3         80.64         87.47        11.30 o                         
  -4  -5   3         55.69         57.84        11.18 o                         
  -3  -5   3          8.55         12.19         5.76 o                         
  -2  -5   3         10.10          4.40         4.06 o                         
  -1  -5   3         76.25         77.84         6.18 o                         
   0  -5   3         18.99         16.71         5.42 o                         
   1  -5   3        227.06        262.46        24.36 o                         
   3  -5   3          2.04          3.05         3.84 o                         
   4  -5   3         14.65         16.60         4.97 o                         
  -3  -4   3        238.61        222.94        24.82 o                         
  -2  -4   3        978.12        843.28        78.16 o                         
  -1  -4   3        612.79        548.82        52.12 o                         
   0  -4   3         24.30         26.20         6.10 o                         
   1  -4   3         84.83         87.98        10.86 o                         
   2  -4   3        107.28        123.18        13.23 o                         
   3  -4   3        101.32         97.59        11.19 o                         
   4  -4   3         42.92         30.50         6.55 o                         
   5  -4   3         27.93         23.83         6.55 o                         
   6  -4   3          7.16          9.14         5.76 o                         
  -5  -3   3         34.83         36.31         4.69 o                         
  -4  -3   3          4.39          6.21         2.15 o                         
  -3  -3   3         10.22          8.77         1.59 o                         
  -2  -3   3         60.57         52.68         8.25 o                         
  -1  -3   3        443.04        386.91        36.75 o                         
   0  -3   3         28.72         28.92         6.33 o                         
   1  -3   3         68.24         79.16        10.86 o                         
   2  -3   3        121.95        110.02        12.68 o                         
   3  -3   3        100.54         82.79        10.63 o                         
   4  -3   3        148.09        136.01        15.50 o                         
   5  -3   3          3.02          0.28         3.28 o                         
   6  -3   3          3.48         -2.81         3.36 o                         
   7  -3   3         23.11         40.80        11.91 o                         
   8  -3   3         12.92         19.19        10.39 o                         
  -7  -2   3         28.00         26.99         6.55 o                         
  -6  -2   3         53.94         55.61         6.48 o                         
  -5  -2   3         10.61          9.86         3.27 o                         
  -4  -2   3        256.55        251.04        16.27 o                         
  -3  -2   3        880.34        851.02        51.46 o                         
  -2  -2   3        968.68        801.47        72.08 o                         
  -1  -2   3       2388.51       2051.54       183.66 o                         
   0  -2   3         63.42         68.23         6.93 o                         
   1  -2   3         63.76         61.65         7.22 o                         
   2  -2   3        733.18        702.26        63.33 o                         
   3  -2   3        142.32        119.23         8.79 o                         
   4  -2   3         28.24         37.24         4.62 o                         
   5  -2   3         18.21         13.70         4.86 o                         
   6  -2   3          8.56          4.34         3.90 o                         
   7  -2   3          6.05          7.13         4.67 o                         
   8  -2   3          6.03          6.17         5.56 o                         
  -8  -1   3          3.90         -0.01         3.77 o                         
  -7  -1   3         13.07         13.49         5.53 o                         
  -6  -1   3        175.92        181.67        13.64 o                         
  -5  -1   3        118.55        140.12        10.67 o                         
  -4  -1   3          4.79          3.81         1.79 o                         
  -3  -1   3        131.66        144.48        13.93 o                         
  -2  -1   3         83.57         91.08         7.42 o                         
  -1  -1   3       1019.20        937.06        67.48 o                         
   0  -1   3        546.23        606.81        39.29 o                         
   1  -1   3       1291.01       1292.45       101.03 o                         
   2  -1   3        651.27        510.21        27.90 o                         
   3  -1   3        515.84        414.68        37.16 o                         
   4  -1   3         37.50         34.55         7.17 o                         
   5  -1   3         30.85         28.73         7.51 o                         
   6  -1   3         27.70         42.36         6.33 o                         
   7  -1   3         48.92         48.08        14.97 o                         
   8  -1   3          6.63          3.79         4.79 o                         
  -8   0   3          1.69          0.06         3.88 o                         
  -7   0   3        120.52        150.51        12.22 o                         
  -6   0   3         37.51         32.32         6.83 o                         
  -5   0   3          0.00         -3.09         2.30 o                         
  -4   0   3          4.97          7.79         4.52 o                         
  -3   0   3         17.25         24.06         5.31 o                         
  -2   0   3        918.84       1079.89        60.79 o                         
  -1   0   3        480.46        691.25        58.48 o                         
   0   0   3        432.32        462.40        40.86 o                         
   1   0   3         82.45         66.19         6.96 o                         
   2   0   3          2.42          5.35         1.88 o                         
   3   0   3          0.84          2.55         2.88 o                         
   4   0   3          8.15          8.80         2.84 o                         
   5   0   3         32.30         34.44         9.77 o                         
   6   0   3         40.11         43.69         6.61 o                         
   7   0   3          1.28          4.32         4.43 o                         
   8   0   3          1.31          7.86         5.20 o                         
  -8   1   3          3.89          4.52         4.53 o                         
  -7   1   3         13.08         20.62         5.08 o                         
  -6   1   3        175.94        195.49        14.48 o                         
  -5   1   3        118.40        170.32        18.43 o                         
  -4   1   3          4.80         11.85         5.53 o                         
  -3   1   3        131.37        120.93        14.72 o                         
  -2   1   3         83.88         94.88        20.54 o                         
  -1   1   3       1017.81        894.93        67.03 o                         
   0   1   3        544.81        627.78        54.10 o                         
   1   1   3       1290.99       1550.02       110.52 o                         
   2   1   3        649.70        468.51        46.78 o                         
   3   1   3        516.32        438.85        26.72 o                         
   4   1   3         37.58         37.03         9.43 o                         
   5   1   3         30.71         32.24         6.72 o                         
   6   1   3         27.69         39.37         6.25 o                         
   7   1   3         48.83         55.52         7.50 o                         
   8   1   3          6.63         11.88         5.61 o                         
  -8   2   3          4.50         15.91         5.97 o                         
  -7   2   3         28.02         33.58         7.00 o                         
  -6   2   3         53.99         70.93         8.03 o                         
  -5   2   3         10.63         11.07         7.11 o                         
  -4   2   3        256.41        265.90        26.76 o                         
  -3   2   3        881.11        874.31        79.44 o                         
  -2   2   3        968.95        778.10        50.38 o                         
  -1   2   3       2388.19       2020.94       129.31 o                         
   0   2   3         63.68         64.53         7.51 o                         
   1   2   3         63.56         68.26         4.68 o                         
   2   2   3        733.62        690.71        85.11 o                         
   3   2   3        142.36        120.15        11.94 o                         
   4   2   3         28.24         27.03         4.20 o                         
   5   2   3         18.22         21.19         4.27 o                         
   6   2   3          8.53         10.03         4.13 o                         
   7   2   3          6.06          8.63         7.17 o                         
   8   2   3          6.05          7.26         5.23 o                         
  -8   3   3         11.87         20.58         8.07 o                         
  -7   3   3         19.28         22.77         6.38 o                         
  -6   3   3         44.85         72.29        14.01 o                         
  -5   3   3         34.87         36.48         9.83 o                         
  -4   3   3          4.39         -0.34         4.74 o                         
  -3   3   3         10.23         11.40         5.19 o                         
  -2   3   3         60.29         63.08         9.16 o                         
  -1   3   3        442.94        379.03        36.64 o                         
   0   3   3         28.74         33.42         2.71 o                         
   1   3   3         68.33         93.63         9.61 o                         
   2   3   3        122.22        106.68        17.32 o                         
   3   3   3        100.86         89.90         6.98 o                         
   4   3   3        148.01        144.03        10.73 o                         
   5   3   3          3.04          4.22         3.37 o                         
   6   3   3          3.47         -0.71         3.09 o                         
   7   3   3         23.18         26.17         7.96 o                         
   8   3   3         12.94         15.22         6.10 o                         
  -7   4   3          4.85          9.76         5.76 o                         
  -6   4   3         16.73         16.37         8.36 o                         
  -5   4   3          6.55         12.31         7.34 o                         
  -4   4   3        201.58        218.30        24.46 o                         
  -3   4   3        238.43        251.73        25.50 o                         
  -2   4   3        977.40        830.52        78.04 o                         
   0   4   3         24.12         22.08         8.92 o                         
   1   4   3         84.98         79.66         5.95 o                         
   2   4   3        107.37        100.03        17.42 o                         
   3   4   3        101.33         89.14         7.46 o                         
   4   4   3         42.96         45.61         5.43 o                         
   5   4   3         27.95         34.24         5.58 o                         
   6   4   3          7.18         14.35         4.72 o                         
   7   4   3         13.05         23.60        10.84 o                         
  -7   5   3          7.31         13.58         5.14 o                         
  -6   5   3          2.21          9.71         7.45 o                         
  -5   5   3         31.78         27.90         9.71 o                         
  -4   5   3         55.72         71.74        12.99 o                         
  -3   5   3          8.56         14.00         7.11 o                         
  -2   5   3         10.16         10.39         5.98 o                         
   0   5   3         18.89         17.18         2.51 o                         
   1   5   3        226.96        217.53        14.81 o                         
   2   5   3         72.89         67.40         6.00 o                         
   3   5   3          2.04          3.29         2.88 o                         
   4   5   3         14.63         16.37         4.22 o                         
   5   5   3          8.92         14.16         4.49 o                         
   6   5   3          1.45          3.27         4.06 o                         
   7   5   3          0.47         -1.38         4.12 o                         
  -6   6   3          5.70          9.94         7.56 o                         
  -5   6   3         47.48         50.94        11.52 o                         
  -4   6   3          2.40         -7.68         5.76 o                         
  -3   6   3        635.52        635.88        62.15 o                         
  -2   6   3         37.21         33.55         9.49 o                         
   0   6   3        179.85        156.51        10.98 o                         
   1   6   3         15.84         24.20         3.78 o                         
   2   6   3          4.76          7.66         3.08 o                         
   3   6   3         80.72         89.11         9.66 o                         
   4   6   3         11.77         11.57         3.83 o                         
   5   6   3         25.41         32.16         6.12 o                         
   6   6   3          2.04          2.92         4.50 o                         
  -6   7   3          4.69         12.31         8.81 o                         
  -5   7   3          1.06         -0.11         7.11 o                         
  -4   7   3          7.62         11.06         8.02 o                         
  -3   7   3        105.74        125.92        16.50 o                         
  -2   7   3          3.49          9.03         6.66 o                         
   1   7   3         51.39         65.29        10.96 o                         
   2   7   3          3.46          1.65         2.73 o                         
   3   7   3          5.76          6.56         3.44 o                         
   4   7   3         22.51         27.06         5.12 o                         
   5   7   3          1.42          1.38         3.93 o                         
  -5   8   3          1.75         -1.92         6.32 o                         
  -4   8   3         25.79         26.54         9.26 o                         
  -3   8   3         47.53         44.50        10.84 o                         
   2   8   3         26.71         34.33         8.92 o                         
   3   8   3          4.09          2.09         3.44 o                         
   4   8   3         16.67         16.85         4.85 o                         
   5   8   3          4.72          4.38         4.61 o                         
  -3  -9   4          0.30          1.58         5.19 o                         
  -2  -9   4          9.44          3.05         5.98 o                         
  -1  -9   4          7.88          4.40         6.44 o                         
  -5  -8   4          0.52          1.47         4.97 o                         
  -4  -8   4         29.23         43.48        10.39 o                         
  -3  -8   4         17.31         10.50         6.21 o                         
  -2  -8   4          6.76          7.11         5.65 o                         
  -1  -8   4          0.52          0.23         4.63 o                         
   0  -8   4         10.07         14.79         6.44 o                         
   1  -8   4         19.18         17.39         6.77 o                         
  -6  -7   4          1.94          4.97         5.42 o                         
  -5  -7   4          3.27          0.68         4.74 o                         
  -4  -7   4          3.61          0.11         4.18 o                         
  -3  -7   4         85.57        108.71        15.37 o                         
  -2  -7   4          2.02          2.15         4.29 o                         
  -1  -7   4         22.92         24.62         7.79 o                         
   0  -7   4         19.88         33.31         8.58 o                         
   1  -7   4          2.74          2.82         4.52 o                         
   2  -7   4          0.28         -0.56         3.16 o                         
  -6  -6   4          1.42          2.37         5.19 o                         
  -5  -6   4         16.01         21.57         7.57 o                         
  -4  -6   4        153.00        150.20        18.55 o                         
  -3  -6   4         58.95         58.41        10.73 o                         
  -2  -6   4         54.54         67.33        11.52 o                         
  -1  -6   4         48.81         56.49        10.39 o                         
   0  -6   4          7.38         10.27         5.53 o                         
   1  -6   4        151.17        163.82        18.55 o                         
   2  -6   4         19.79         29.92         7.34 o                         
  -7  -5   4          2.75          2.03         5.42 o                         
  -6  -5   4          3.35         10.39         5.98 o                         
  -5  -5   4          0.19         -1.35         3.39 o                         
  -4  -5   4        138.31        133.79        17.08 o                         
  -3  -5   4         15.49         21.34         6.89 o                         
  -2  -5   4         23.14         25.41         7.00 o                         
  -1  -5   4         77.80         62.51         9.95 o                         
   0  -5   4        115.28        122.16        14.36 o                         
   1  -5   4        178.92        199.15        19.47 o                         
   2  -5   4         23.10         31.62         7.68 o                         
   3  -5   4         82.06         58.77        10.17 o                         
   4  -5   4          7.67          3.50         4.29 o                         
   5  -5   4         24.61         18.63         5.42 o                         
  -5  -4   4        113.26        130.69        17.18 o                         
  -4  -4   4        166.89        163.18        19.58 o                         
  -3  -4   4         47.53         61.01        10.06 o                         
  -2  -4   4        580.15        509.49        48.70 o                         
  -1  -4   4         22.86         19.09         5.65 o                         
   0  -4   4        349.33        384.08        33.65 o                         
   1  -4   4         48.08         62.71        10.06 o                         
   2  -4   4        277.82        291.65        25.98 o                         
   3  -4   4         25.68         30.04         6.89 o                         
   4  -4   4         35.93         27.56         6.44 o                         
   5  -4   4          0.22          1.13         3.84 o                         
   6  -4   4         13.53          8.02         5.31 o                         
  -5  -3   4          6.15          8.81         4.06 o                         
  -4  -3   4         36.67         37.24         3.39 o                         
  -3  -3   4         18.60         15.88         2.33 o                         
  -2  -3   4        633.13        558.78        53.64 o                         
  -1  -3   4         75.34         58.81         9.16 o                         
   0  -3   4        232.18        236.83        19.15 o                         
   1  -3   4        161.26        173.44        15.13 o                         
   2  -3   4        380.59        403.24        39.81 o                         
   3  -3   4         61.89         61.59         9.15 o                         
   4  -3   4         46.17         44.40         7.91 o                         
   5  -3   4          7.31          4.29         4.97 o                         
   6  -3   4         40.87         32.20         5.85 o                         
   7  -3   4         27.21         44.03        14.91 o                         
  -7  -2   4         14.75         19.08         5.65 o                         
  -6  -2   4         49.95         55.58         6.03 o                         
  -5  -2   4         72.56         81.93         6.71 o                         
  -4  -2   4         45.77         47.15         8.13 o                         
  -3  -2   4         52.66         59.57         5.57 o                         
  -2  -2   4         61.77         55.96         7.01 o                         
  -1  -2   4         30.95         26.44         5.42 o                         
   0  -2   4        498.79        568.54        43.31 o                         
   1  -2   4        120.11        120.65        12.68 o                         
   2  -2   4        106.40        115.16        11.17 o                         
   3  -2   4        253.62        216.79        17.42 o                         
   4  -2   4         10.03         10.70         3.27 o                         
   5  -2   4          3.81          7.34         3.83 o                         
   6  -2   4         58.87         64.21         7.74 o                         
   7  -2   4         50.70         80.49        24.23 o                         
   8  -2   4          0.60          1.90         5.01 o                         
  -8  -1   4         12.11         12.98         6.10 o                         
  -7  -1   4        138.67        179.18        16.79 o                         
  -6  -1   4         17.12         28.66         4.69 o                         
  -5  -1   4         23.21         19.10         3.59 o                         
  -3  -1   4        192.55        177.38        13.30 o                         
  -2  -1   4         72.16         69.79         8.71 o                         
  -1  -1   4         20.13         17.15         3.65 o                         
   0  -1   4        595.60        665.94        43.56 o                         
   1  -1   4        142.91        133.03        12.72 o                         
   2  -1   4        203.46        174.93        15.05 o                         
   3  -1   4         25.24         25.93         5.82 o                         
   4  -1   4         68.93         55.53         9.27 o                         
   5  -1   4         70.27         73.60         7.47 o                         
   6  -1   4        166.43        192.36        14.93 o                         
   7  -1   4          1.79         -1.23         3.82 o                         
   8  -1   4          2.56          0.33         4.63 o                         
  -8   0   4          4.51          5.39         4.49 o                         
  -7   0   4          0.49         -0.21         3.24 o                         
  -6   0   4         33.07         45.74        10.73 o                         
  -5   0   4         17.59         18.97         6.66 o                         
  -4   0   4         35.30         38.97         7.34 o                         
  -3   0   4        166.70        171.80        12.38 o                         
  -2   0   4        511.72        800.49        61.03 o                         
  -1   0   4        440.50        497.14        44.13 o                         
   0   0   4        234.32        258.64        24.12 o                         
   1   0   4       1223.03       1179.23        86.80 o                         
   2   0   4        467.58        395.98        24.86 o                         
   3   0   4        322.18        280.25        18.21 o                         
   4   0   4         16.81         18.17         4.35 o                         
   5   0   4        149.16        150.10        14.20 o                         
   6   0   4         13.40         10.62         5.65 o                         
   7   0   4         12.48          6.12         4.65 o                         
   8   0   4         11.93         14.21        12.53 o                         
  -8   1   4         12.09         21.31         5.79 o                         
  -7   1   4        138.58        187.46        14.60 o                         
  -6   1   4         17.11         33.65         9.37 o                         
  -5   1   4         23.20         26.99         7.91 o                         
  -4   1   4         42.35         52.08         8.93 o                         
  -3   1   4        191.75        202.42        33.44 o                         
  -2   1   4         72.25         76.09         7.95 o                         
  -1   1   4         20.11         14.92         3.06 o                         
   0   1   4        596.17        684.40        59.88 o                         
   1   1   4        142.34        171.40        22.05 o                         
   2   1   4        203.68        193.91        24.17 o                         
   3   1   4         25.14         20.03         5.42 o                         
   4   1   4         69.18         58.96        16.90 o                         
   5   1   4         70.23         73.10        27.35 o                         
   6   1   4        166.49        201.40        19.40 o                         
   7   1   4          1.79          1.30         4.21 o                         
   8   1   4          2.57          1.74         5.31 o                         
  -8   2   4         17.95         35.34         7.22 o                         
  -7   2   4         14.73         27.16         6.12 o                         
  -6   2   4         50.06         50.61        11.52 o                         
  -5   2   4         72.53         79.90        13.34 o                         
  -4   2   4         45.86         43.27         8.93 o                         
  -3   2   4         52.66         61.13         5.43 o                         
  -2   2   4         61.90         46.74        10.06 o                         
  -1   2   4         30.94         20.11         3.62 o                         
   0   2   4        498.86        559.82        39.10 o                         
   1   2   4        120.00        149.09        19.99 o                         
   2   2   4        106.54        131.19         8.66 o                         
   3   2   4        253.85        205.81        14.16 o                         
   4   2   4         10.04         14.17         3.36 o                         
   5   2   4          3.83          2.10         3.11 o                         
   6   2   4         58.93         61.99        11.98 o                         
   7   2   4         50.63         54.67         8.00 o                         
   8   2   4          0.59         -0.67         5.08 o                         
  -8   3   4          9.30         25.97         8.69 o                         
  -7   3   4          6.55         11.13         7.00 o                         
  -6   3   4         70.21         74.57        13.78 o                         
  -5   3   4          6.14          6.10         6.55 o                         
  -4   3   4         36.76         32.87         8.58 o                         
  -3   3   4         18.67         14.00         5.65 o                         
  -2   3   4        632.65        573.87        53.52 o                         
  -1   3   4         75.01         78.60         7.12 o                         
   0   3   4        232.60        230.67        19.43 o                         
   1   3   4        161.03        182.07        17.45 o                         
   2   3   4        381.07        408.56        25.36 o                         
   3   3   4         61.87         51.70         5.27 o                         
   4   3   4         46.31         43.07         5.48 o                         
   5   3   4          7.32          0.22         3.19 o                         
   6   3   4         40.85         37.76         6.03 o                         
   7   3   4         27.20         42.48         7.35 o                         
  -7   4   4          0.38         -4.06         6.55 o                         
  -6   4   4         43.76         53.99        12.31 o                         
  -5   4   4        113.36        136.68        18.20 o                         
  -4   4   4        166.75        181.17        20.71 o                         
  -3   4   4         47.72         56.15        10.28 o                         
  -2   4   4        579.64        500.02        48.47 o                         
  -1   4   4         22.89         24.17         3.50 o                         
   0   4   4        349.02        299.85        26.82 o                         
   1   4   4         48.14         49.37         6.33 o                         
   2   4   4        277.97        237.67        27.79 o                         
   3   4   4         25.66         29.34         4.25 o                         
   4   4   4         35.98         34.46         4.95 o                         
   5   4   4          0.22          2.52         3.25 o                         
   6   4   4         13.52         17.01         5.14 o                         
   7   4   4          4.85          0.87         4.65 o                         
  -7   5   4          2.75          0.34         6.66 o                         
  -6   5   4          3.34          8.92         7.68 o                         
  -5   5   4          0.19         -3.27         5.19 o                         
  -4   5   4        138.02        147.93        18.32 o                         
  -3   5   4         15.48         26.65         8.36 o                         
  -2   5   4         23.18         27.33         7.68 o                         
   0   5   4        115.21        109.97         7.76 o                         
   1   5   4        179.04        158.13        11.12 o                         
   2   5   4         23.03         23.44         3.88 o                         
   3   5   4         82.23         71.48         6.76 o                         
   4   5   4          7.68          7.96         3.69 o                         
   5   5   4         24.59         25.99         5.53 o                         
   6   5   4          2.16         -1.92         3.67 o                         
   7   5   4          3.41          8.51         5.70 o                         
  -6   6   4          1.41         -3.50         6.55 o                         
  -5   6   4         16.01         13.66         8.47 o                         
  -4   6   4        153.02        149.97        19.11 o                         
  -3   6   4         59.03         44.85        11.18 o                         
   0   6   4          7.33          7.45         4.74 o                         
   1   6   4        151.29        161.67        14.54 o                         
   2   6   4         19.83         25.52         4.18 o                         
   3   6   4         77.48         79.09        12.20 o                         
   4   6   4         10.14          3.08         3.73 o                         
   5   6   4          6.43          7.55         4.26 o                         
   6   6   4          2.34          7.29         4.61 o                         
  -6   7   4          1.93          4.18         8.02 o                         
  -5   7   4          3.25         -8.69         6.10 o                         
  -4   7   4          3.62          1.24         6.66 o                         
  -3   7   4         85.58         77.63        14.58 o                         
   1   7   4          2.74          2.71         5.31 o                         
   2   7   4          0.28          1.61         2.87 o                         
   3   7   4          8.12          7.61         3.53 o                         
   4   7   4         35.23         39.29         6.10 o                         
   5   7   4          1.96          0.29         3.90 o                         
  -5   8   4          0.51          3.50         7.56 o                         
  -4   8   4         29.24         28.12        10.05 o                         
   3   8   4          8.07          7.45         6.21 o                         
   4   8   4         12.58         11.97         4.96 o                         
  -3  -9   5          1.19          0.90         4.97 o                         
  -2  -9   5          3.51          5.76         7.34 o                         
  -1  -9   5          0.25         -3.84         5.76 o                         
   0  -9   5          1.82          6.55         7.56 o                         
  -4  -8   5         20.10         22.81         8.13 o                         
  -3  -8   5         27.64         32.52         9.60 o                         
  -2  -8   5         12.28          3.95         5.65 o                         
  -1  -8   5          9.26         10.39         6.44 o                         
   0  -8   5         26.99         34.89         9.37 o                         
   1  -8   5          1.43          1.58         5.53 o                         
  -5  -7   5          3.77          7.00         5.42 o                         
  -4  -7   5         12.88         18.74         7.23 o                         
  -3  -7   5          5.77         15.35         7.00 o                         
  -2  -7   5          6.79          9.60         6.10 o                         
  -1  -7   5         10.70          2.26         4.97 o                         
   0  -7   5         12.40         10.39         6.77 o                         
   1  -7   5         14.77         23.71         7.79 o                         
   2  -7   5          3.87          3.84         4.85 o                         
  -6  -6   5          2.69          5.31         5.31 o                         
  -5  -6   5          5.44          7.56         5.64 o                         
  -4  -6   5         26.64         27.78         8.36 o                         
  -3  -6   5        117.17        141.44        17.98 o                         
  -2  -6   5         55.34         63.83        11.07 o                         
  -1  -6   5          7.05         18.40         6.89 o                         
   0  -6   5         64.85         68.70        11.53 o                         
   1  -6   5         38.34         69.58        11.18 o                         
   2  -6   5         34.23         46.87         9.26 o                         
   3  -6   5         19.74          9.37         5.87 o                         
   4  -6   5          1.91          1.58         3.73 o                         
  -7  -5   5          2.54          9.48         8.02 o                         
  -6  -5   5          4.23          3.05         5.53 o                         
  -5  -5   5         18.04         25.52         8.02 o                         
  -4  -5   5        104.34        114.96        15.60 o                         
  -3  -5   5         43.94         47.33         9.49 o                         
  -2  -5   5         21.71         15.92         5.99 o                         
  -1  -5   5          8.98         14.45         6.44 o                         
   0  -5   5        123.16         99.88        15.38 o                         
   1  -5   5         99.03        124.26        16.28 o                         
   2  -5   5          5.04         -1.69         4.63 o                         
   3  -5   5          2.38          0.23         4.85 o                         
   4  -5   5         25.10         17.96         5.87 o                         
   5  -5   5         27.21         14.45         5.53 o                         
  -7  -4   5          0.46          4.74         6.32 o                         
  -6  -4   5          2.14          3.27         5.08 o                         
  -5  -4   5        104.74        112.02        15.26 o                         
  -4  -4   5         39.60         46.88         9.26 o                         
  -3  -4   5          0.30         -1.13         3.16 o                         
  -2  -4   5         99.18         85.49        11.53 o                         
  -1  -4   5        445.04        418.55        45.29 o                         
   0  -4   5        237.68        252.06        27.55 o                         
   1  -4   5        110.08        112.62        11.64 o                         
   2  -4   5         93.87         90.91        12.44 o                         
   3  -4   5         11.58          8.02         5.53 o                         
   4  -4   5         21.90         24.05         6.32 o                         
   5  -4   5          8.43          7.56         4.74 o                         
   6  -4   5         36.37         17.73         6.66 o                         
   7  -4   5          1.73          2.60         5.76 o                         
  -8  -3   5         22.13         27.33        10.28 o                         
  -7  -3   5          0.42         -1.13         4.85 o                         
  -6  -3   5          1.16          3.05         5.53 o                         
  -5  -3   5        124.53        149.60        18.54 o                         
  -4  -3   5         20.18         22.73         3.40 o                         
  -3  -3   5          0.05          0.70         1.59 o                         
  -2  -3   5         91.59         83.35        10.74 o                         
  -1  -3   5        723.68        712.59        71.74 o                         
   0  -3   5         59.93         64.08        12.94 o                         
   1  -3   5          0.29         -1.22         5.02 o                         
   2  -3   5        261.87        271.77        20.74 o                         
   3  -3   5        187.91        174.05        18.91 o                         
   4  -3   5         16.06         19.08         6.10 o                         
   5  -3   5         59.44         41.24         8.70 o                         
   6  -3   5          5.80          4.06         5.53 o                         
   7  -3   5          2.92          3.73         5.76 o                         
  -6  -2   5         27.69         24.73         5.42 o                         
  -5  -2   5         48.56         47.44         8.95 o                         
  -4  -2   5         67.34         61.69         6.27 o                         
  -3  -2   5          6.19          1.47         2.94 o                         
  -2  -2   5        242.93        187.94        17.82 o                         
  -1  -2   5        134.35        126.63        13.70 o                         
   0  -2   5         43.24         42.20         7.09 o                         
   1  -2   5        294.15        346.25        27.86 o                         
   2  -2   5         37.14         48.76         6.74 o                         
   3  -2   5        528.98        476.86        35.82 o                         
   4  -2   5        117.74        106.86        10.49 o                         
   5  -2   5         94.37        108.84         8.57 o                         
   6  -2   5         12.99         14.78         4.64 o                         
   7  -2   5         11.77         14.60         5.61 o                         
  -8  -1   5         13.94         18.63         6.66 o                         
  -7  -1   5         16.10         16.73         4.10 o                         
  -6  -1   5          5.32         11.59         7.62 o                         
  -5  -1   5          4.26          0.02         2.82 o                         
  -4  -1   5        139.60        111.02         9.43 o                         
  -3  -1   5        196.62        224.90        31.96 o                         
  -2  -1   5        145.09        117.13        14.84 o                         
  -1  -1   5        312.09        361.10        32.62 o                         
   0  -1   5        221.25        255.57        20.58 o                         
   1  -1   5        519.89        534.30        40.34 o                         
   2  -1   5       1014.73        932.96        70.59 o                         
   3  -1   5         82.67         75.11         6.13 o                         
   4  -1   5         41.41         40.11         4.85 o                         
   5  -1   5        171.90        169.17        13.11 o                         
   6  -1   5         31.55         38.80        15.64 o                         
   7  -1   5         57.70         60.55        12.43 o                         
   8  -1   5          1.36         -0.68         5.02 o                         
  -8   0   5          1.72         -1.33         3.76 o                         
  -7   0   5         68.07         69.94         7.71 o                         
  -6   0   5         49.86         64.05        10.96 o                         
  -5   0   5         88.96         85.07         7.91 o                         
  -4   0   5         38.25         39.32         4.97 o                         
  -3   0   5        655.86        681.35        44.61 o                         
  -2   0   5        314.00        362.59        27.09 o                         
  -1   0   5          2.79          3.02         2.96 o                         
   0   0   5         83.74        115.45        13.75 o                         
   1   0   5         14.58         16.50         4.58 o                         
   2   0   5        210.98        198.71        16.19 o                         
   3   0   5         22.84         21.75         3.68 o                         
   4   0   5         20.75         19.89        10.62 o                         
   5   0   5        197.05        182.51        13.83 o                         
   6   0   5        169.52        222.87        16.74 o                         
   7   0   5          0.78          6.17         4.67 o                         
   8   0   5          2.94          0.74         4.53 o                         
  -8   1   5         13.94         33.78         6.70 o                         
  -7   1   5         16.09         29.52         5.67 o                         
  -6   1   5          5.27         12.76         6.77 o                         
  -5   1   5          4.29          0.66         2.94 o                         
  -4   1   5        139.93        131.84         9.71 o                         
  -3   1   5        196.62        225.61        42.78 o                         
  -2   1   5        145.24        159.48        11.88 o                         
  -1   1   5        312.28        417.67        49.13 o                         
   0   1   5        221.24        246.08        33.52 o                         
   1   1   5        519.87        510.85        66.83 o                         
   2   1   5       1015.61       1004.15       115.45 o                         
   3   1   5         82.64         85.19         6.79 o                         
   4   1   5         41.40         31.90         9.49 o                         
   5   1   5        171.99        172.18        19.18 o                         
   6   1   5         31.65         37.37         6.35 o                         
   7   1   5         57.71         65.72         8.87 o                         
   8   1   5          1.36         -0.79         4.93 o                         
  -8   2   5          8.57         20.23        10.33 o                         
  -7   2   5          9.73          6.44         7.68 o                         
  -6   2   5         27.66         42.46        10.16 o                         
  -5   2   5         48.59         39.81        12.82 o                         
  -4   2   5         67.55         64.91         6.10 o                         
  -3   2   5          6.14          8.96         2.25 o                         
  -2   2   5        242.89        153.10        15.66 o                         
  -1   2   5        133.75        108.23        18.01 o                         
   0   2   5         43.19         59.98         6.33 o                         
   1   2   5        294.05        386.04        55.47 o                         
   2   2   5         37.27         35.49         4.20 o                         
   3   2   5        529.00        457.36        43.07 o                         
   4   2   5        117.73        102.15        13.57 o                         
   5   2   5         94.30        101.66         9.29 o                         
   6   2   5         13.07         17.25         4.83 o                         
   7   2   5         11.78         14.98         5.48 o                         
  -8   3   5         22.12         38.29         7.89 o                         
  -7   3   5          0.42         -4.85         6.32 o                         
  -6   3   5          1.16         -0.34         6.43 o                         
  -5   3   5        124.37        160.46        19.45 o                         
  -4   3   5         20.12         19.76         7.11 o                         
  -3   3   5          0.05         -0.54         1.39 o                         
  -1   3   5        724.12        794.88        68.88 o                         
   0   3   5         59.83         63.91         4.95 o                         
   1   3   5          0.30          0.10         1.44 o                         
   2   3   5        262.03        236.05        32.39 o                         
   3   3   5        188.15        170.10        11.98 o                         
   4   3   5         16.18         23.55         8.64 o                         
   5   3   5         59.36         52.02         6.58 o                         
   6   3   5          5.78          3.59         3.85 o                         
   7   3   5          2.92          2.20         8.64 o                         
  -7   4   5          0.46         -5.53         5.76 o                         
  -6   4   5          2.13         10.95         7.79 o                         
  -5   4   5        104.86        118.80        16.39 o                         
  -4   4   5         39.55         31.51         8.81 o                         
  -3   4   5          0.28         -4.85         4.52 o                         
  -1   4   5        444.70        488.65        42.22 o                         
   0   4   5        237.34        255.31        14.64 o                         
   1   4   5        110.33        124.28        12.27 o                         
   2   4   5         93.95         89.49         7.05 o                         
   3   4   5         11.59         13.51         7.79 o                         
   4   4   5         21.92         20.02         4.45 o                         
   5   4   5          8.43          7.94         4.07 o                         
   6   4   5         36.31         36.91         6.40 o                         
   7   4   5          1.73         11.07         5.45 o                         
  -7   5   5          2.54          9.60         8.02 o                         
  -6   5   5          4.24         -2.37         5.76 o                         
  -5   5   5         18.04         24.84         8.47 o                         
  -4   5   5        104.25        119.83        16.39 o                         
  -3   5   5         43.98         43.04         9.83 o                         
   0   5   5        122.96        132.47         8.89 o                         
   1   5   5         99.21        100.11         7.69 o                         
   2   5   5          5.09          9.35         3.00 o                         
   3   5   5          2.38         -0.06         2.74 o                         
   4   5   5         25.06         24.98         6.15 o                         
   5   5   5         27.19         34.55         5.91 o                         
   6   5   5          6.09          5.59         4.74 o                         
  -6   6   5          2.69          7.23         8.02 o                         
  -5   6   5          5.44          0.90         7.11 o                         
  -4   6   5         26.74         22.25         8.81 o                         
  -3   6   5        117.16        145.51        18.43 o                         
   0   6   5         65.04         47.57         8.36 o                         
   1   6   5         38.32         36.92         8.98 o                         
   2   6   5         34.23         21.46         6.89 o                         
   3   6   5         19.71         22.37         7.90 o                         
   4   6   5          1.92          0.42         3.31 o                         
   5   6   5          1.29          1.74         3.93 o                         
   6   6   5          0.89          3.30         4.51 o                         
  -5   7   5          3.76          3.50         7.23 o                         
  -4   7   5         12.90         12.76         7.90 o                         
   2   7   5          3.90          3.50         5.31 o                         
   3   7   5         13.18         15.69         4.23 o                         
   4   7   5          0.38         -2.67         3.55 o                         
   5   7   5          1.86          0.87         4.17 o                         
  -4   8   5         20.10         29.36         9.60 o                         
   3   8   5          3.48         -0.56         5.64 o                         
   4   8   5          1.76         -4.52         6.32 o                         
  -2  -9   6          3.11          1.24         6.55 o                         
  -1  -9   6          0.42          0.11         6.89 o                         
   0  -9   6          0.71          3.05         7.34 o                         
  -4  -8   6         24.80         15.24         7.57 o                         
  -3  -8   6         13.31         11.18         6.55 o                         
  -2  -8   6          3.70          1.24         5.76 o                         
  -1  -8   6          5.01          4.63         6.21 o                         
   0  -8   6         25.39         39.07        10.61 o                         
   1  -8   6         17.25         22.47         8.69 o                         
  -5  -7   6          0.94         -1.02         5.31 o                         
  -4  -7   6          5.65          5.08         5.53 o                         
  -3  -7   6         18.94         18.52         7.45 o                         
  -2  -7   6          1.43         -0.34         4.85 o                         
  -1  -7   6         22.37         29.70         8.81 o                         
   0  -7   6          5.90          6.21         6.10 o                         
   1  -7   6          3.23         16.48         7.23 o                         
   2  -7   6         10.34          9.48         6.32 o                         
   3  -7   6          2.38          0.34         5.31 o                         
  -6  -6   6          1.77          9.37         5.98 o                         
  -5  -6   6          9.41          6.21         5.87 o                         
  -4  -6   6         16.87         18.97         7.79 o                         
  -3  -6   6         54.67         47.22        10.39 o                         
  -2  -6   6         11.31          9.82         6.21 o                         
  -1  -6   6          0.52          2.14         5.08 o                         
   0  -6   6          3.50         10.61         6.77 o                         
   1  -6   6         36.65         59.86        11.07 o                         
   2  -6   6         20.94         25.29         7.90 o                         
   3  -6   6          2.69          1.02         4.85 o                         
   4  -6   6          5.73          0.56         4.18 o                         
  -7  -5   6          7.29         10.39         6.89 o                         
  -6  -5   6         19.03         20.89         8.36 o                         
  -5  -5   6          4.98         -0.90         4.06 o                         
  -4  -5   6         19.70         28.34         7.90 o                         
  -3  -5   6         34.12         51.95        10.50 o                         
  -2  -5   6          0.41          0.34         3.73 o                         
  -1  -5   6         18.28         23.38         7.68 o                         
   0  -5   6         19.11         10.61         7.34 o                         
   1  -5   6         32.39         31.29         9.83 o                         
   2  -5   6         48.90         67.44        11.86 o                         
   3  -5   6          4.15          1.13         5.08 o                         
   4  -5   6         80.97         60.80        10.51 o                         
   5  -5   6         13.23          5.76         4.40 o                         
   6  -5   6         13.28         10.50         5.42 o                         
  -7  -4   6          0.68          2.82         7.00 o                         
  -6  -4   6          6.20          3.16         5.98 o                         
  -5  -4   6         24.48         21.00         7.79 o                         
  -4  -4   6         65.44         62.48        11.53 o                         
  -3  -4   6         15.28         21.68         6.66 o                         
  -2  -4   6          7.23          7.34         4.40 o                         
  -1  -4   6        261.16        252.30        27.78 o                         
   0  -4   6          3.38         10.16         6.77 o                         
   1  -4   6         23.18         25.99         6.32 o                         
   2  -4   6        208.26        231.05        25.26 o                         
   3  -4   6         90.05         91.79        13.56 o                         
   4  -4   6         64.85         62.48        10.51 o                         
   5  -4   6         31.81         23.26         6.66 o                         
   6  -4   6         11.54          5.08         5.19 o                         
   7  -4   6          0.01         -1.58         4.29 o                         
  -7  -3   6          5.53         -2.37         4.74 o                         
  -6  -3   6         19.59         27.66         8.36 o                         
  -5  -3   6         89.07        104.54        13.45 o                         
  -4  -3   6         72.32         72.44        11.41 o                         
  -3  -3   6         45.06         33.10         7.34 o                         
  -2  -3   6         97.39         80.63        10.40 o                         
  -1  -3   6         78.22        101.53        13.12 o                         
   0  -3   6          4.82         10.70         5.24 o                         
   1  -3   6        100.18        115.13        12.34 o                         
   2  -3   6          8.75         10.40         5.56 o                         
   3  -3   6         31.33         32.72         6.35 o                         
   4  -3   6        204.89        187.45        25.87 o                         
   5  -3   6         57.12         44.21         7.44 o                         
   6  -3   6         43.88         32.42         8.36 o                         
   7  -3   6          2.14         16.37         7.23 o                         
  -8  -2   6          3.37          0.56         5.87 o                         
  -7  -2   6         10.09         15.47         6.55 o                         
  -6  -2   6         40.56         38.18         8.92 o                         
  -5  -2   6         25.57         29.13         5.86 o                         
  -4  -2   6         68.37         72.55        10.51 o                         
  -3  -2   6         24.23         30.15         6.55 o                         
  -2  -2   6        366.62        297.24        26.49 o                         
  -1  -2   6        248.68        271.05        27.86 o                         
   0  -2   6         24.44         22.31         6.11 o                         
   1  -2   6       1069.96       1242.60        93.30 o                         
   2  -2   6        268.47        228.09        20.93 o                         
   3  -2   6         36.29         27.33         7.57 o                         
   4  -2   6         67.84         59.36        13.84 o                         
   5  -2   6         69.00         67.07        10.06 o                         
   6  -2   6         40.81         37.85         6.07 o                         
   7  -2   6          7.12         11.13         5.22 o                         
  -8  -1   6          6.40          2.48         5.98 o                         
  -7  -1   6          0.02          1.62         2.85 o                         
  -6  -1   6         25.01         25.45         3.66 o                         
  -5  -1   6          0.95         -1.89         1.36 o                         
  -4  -1   6         96.56         85.05         7.83 o                         
  -3  -1   6        233.65        199.89        23.13 o                         
  -2  -1   6        500.53        523.81        54.19 o                         
  -1  -1   6        103.55        117.91        14.09 o                         
   0  -1   6        331.37        389.67        33.17 o                         
   1  -1   6       1025.37       1028.14        77.74 o                         
   2  -1   6        253.64        231.60        19.25 o                         
   3  -1   6          6.11          8.11         4.50 o                         
   4  -1   6          5.42          5.23         3.55 o                         
   5  -1   6         79.29         77.05         7.53 o                         
   6  -1   6        119.34        123.73        10.04 o                         
   7  -1   6          3.60          9.44         4.72 o                         
  -8   0   6          3.70          4.57         3.24 o                         
  -7   0   6          6.76          5.59         3.08 o                         
  -6   0   6         56.86         63.71        17.79 o                         
  -5   0   6          6.41         11.31         3.73 o                         
  -4   0   6         11.81          9.01         3.13 o                         
  -3   0   6        579.63        745.21        68.93 o                         
  -2   0   6          0.77          3.01         3.02 o                         
  -1   0   6         10.53         15.78         4.38 o                         
   0   0   6        608.88        828.91        64.31 o                         
   1   0   6       1332.76       1334.18       100.01 o                         
   2   0   6       1726.88       1637.40       119.99 o                         
   3   0   6          3.68          0.92         2.45 o                         
   4   0   6         60.76         45.07        10.73 o                         
   5   0   6         77.63         63.92        26.10 o                         
   6   0   6        141.38        154.18        12.90 o                         
   7   0   6         18.63         12.85        11.80 o                         
  -8   1   6          6.40         14.04         5.01 o                         
  -7   1   6          0.02          3.50         5.87 o                         
  -6   1   6         24.99         26.86        11.41 o                         
  -5   1   6          0.94          1.12         2.77 o                         
  -4   1   6         96.92        103.92        15.09 o                         
  -3   1   6        233.59        248.25        30.33 o                         
  -2   1   6        500.01        625.56        61.33 o                         
  -1   1   6        103.55        147.52        21.50 o                         
   0   1   6        331.03        378.40        50.53 o                         
   1   1   6       1026.14       1047.68       129.96 o                         
   2   1   6        253.99        227.19        18.84 o                         
   3   1   6          6.08          6.72         2.90 o                         
   4   1   6          5.40          7.23         3.47 o                         
   5   1   6         79.08         67.96        12.83 o                         
   6   1   6        119.31        134.41        13.74 o                         
   7   1   6          3.61         -0.82         4.55 o                         
  -8   2   6          3.38          1.94         5.36 o                         
  -7   2   6         10.07         17.39         8.58 o                         
  -6   2   6         40.64         34.11         9.49 o                         
  -5   2   6         25.59         24.19         8.30 o                         
  -4   2   6         68.23         62.06         9.10 o                         
  -3   2   6         24.20         20.67         6.44 o                         
  -2   2   6        366.41        235.04        24.11 o                         
  -1   2   6        248.12        282.84        36.89 o                         
   0   2   6         24.35         23.21         4.30 o                         
   1   2   6       1070.43       1309.27        98.39 o                         
   2   2   6        268.29        276.10        16.76 o                         
   3   2   6         36.15         29.03         4.30 o                         
   4   2   6         67.86         60.76         7.18 o                         
   5   2   6         69.11         70.30        11.02 o                         
   6   2   6         40.73         42.82        10.96 o                         
   7   2   6          7.12          8.59         4.99 o                         
  -7   3   6          5.51          3.27         6.44 o                         
  -6   3   6         19.59         17.05         8.24 o                         
  -5   3   6         89.04         79.00        14.24 o                         
  -4   3   6         72.34         61.59        11.30 o                         
  -3   3   6         44.99         43.38         8.36 o                         
  -2   3   6         97.46         73.73         8.03 o                         
  -1   3   6         78.04         73.35         7.41 o                         
   0   3   6          4.83          9.39         3.39 o                         
   1   3   6        100.21        119.31        10.86 o                         
   2   3   6          8.75          5.29         2.82 o                         
   3   3   6         31.28         26.00         4.46 o                         
   4   3   6        204.71        178.24        13.56 o                         
   5   3   6         57.09         44.67         7.51 o                         
   6   3   6         43.80         39.42         7.29 o                         
   7   3   6          2.11         -3.93         4.32 o                         
  -7   4   6          0.69          5.64         7.11 o                         
  -6   4   6          6.19         13.10         7.34 o                         
  -5   4   6         24.49         30.94         8.81 o                         
  -4   4   6         65.39         65.87        11.98 o                         
  -3   4   6         15.30         10.05         6.32 o                         
  -1   4   6        261.37        262.84        24.04 o                         
   0   4   6          3.39          1.89         3.61 o                         
   1   4   6         23.27         21.91         3.63 o                         
   2   4   6        208.23        215.64        14.71 o                         
   3   4   6         90.07         85.45         7.47 o                         
   4   4   6         64.87         62.92         6.95 o                         
   5   4   6         31.69         29.85         5.42 o                         
   6   4   6         11.51         23.96         8.92 o                         
   7   4   6          0.01         -2.82         4.59 o                         
  -7   5   6          7.29          3.05         7.68 o                         
  -6   5   6         18.99         18.18         8.81 o                         
  -5   5   6          5.00          2.26         6.32 o                         
  -4   5   6         19.72         18.86         7.68 o                         
   0   5   6         19.11         20.71         3.56 o                         
   1   5   6         32.37         31.92         4.30 o                         
   2   5   6         49.00         48.80         5.56 o                         
   3   5   6          4.13          7.41         3.47 o                         
   4   5   6         81.00         78.75        18.19 o                         
   5   5   6         13.21         16.66         4.80 o                         
   6   5   6         13.34         22.37         5.76 o                         
  -6   6   6          1.78          2.60         6.77 o                         
  -5   6   6          9.40          9.37         8.02 o                         
  -4   6   6         16.89         11.29         7.90 o                         
   1   6   6         36.60         23.38         5.99 o                         
   2   6   6         20.95         16.57         3.57 o                         
   3   6   6          2.70          4.90         3.34 o                         
   4   6   6          5.73          4.21         3.80 o                         
   5   6   6          1.32          2.77         4.00 o                         
   6   6   6          5.82         12.72         5.37 o                         
  -5   7   6          0.92         13.21         8.92 o                         
   2   7   6         10.28          9.60         5.53 o                         
   3   7   6          2.38          4.29         6.21 o                         
   4   7   6          2.42          2.49         4.12 o                         
   5   7   6          7.51          8.92         6.89 o                         
   4   8   6          3.16          8.47         7.34 o                         
  -2  -9   7          4.82         -0.23         6.55 o                         
  -1  -9   7          3.51          6.55         8.13 o                         
   0  -9   7          0.63         -0.34         7.23 o                         
  -4  -8   7          1.39         -1.69         4.85 o                         
  -3  -8   7          1.49         -0.68         5.42 o                         
  -2  -8   7          0.66          3.16         6.55 o                         
  -1  -8   7         10.09         15.35         8.47 o                         
   0  -8   7          7.54          5.31         6.66 o                         
   1  -8   7         16.65         17.28         9.03 o                         
   2  -8   7          2.17         -3.73         5.76 o                         
  -5  -7   7          2.06          6.43         6.32 o                         
  -4  -7   7          8.09          4.63         5.76 o                         
  -3  -7   7          8.32          3.61         5.08 o                         
  -2  -7   7         20.15         37.60        10.39 o                         
  -1  -7   7         15.75         26.53         8.81 o                         
   0  -7   7          8.43         11.63         7.90 o                         
   1  -7   7          3.57          0.34         5.76 o                         
   2  -7   7          3.64          8.69         6.21 o                         
   3  -7   7         28.86         27.44         8.92 o                         
  -6  -6   7          0.39          2.94         5.87 o                         
  -5  -6   7          3.08          6.89         5.76 o                         
  -4  -6   7          3.56          2.60         4.52 o                         
  -3  -6   7          1.21         -2.71         4.18 o                         
  -2  -6   7         12.13         14.11         7.68 o                         
  -1  -6   7          6.68          7.34         6.55 o                         
   0  -6   7          0.32          2.03         6.10 o                         
   1  -6   7         36.94         52.97        11.52 o                         
   2  -6   7         22.16         28.00         8.81 o                         
   3  -6   7         22.07         26.76         8.36 o                         
   4  -6   7          1.78         -1.81         4.52 o                         
   5  -6   7          9.89          8.24         4.85 o                         
  -6  -5   7          1.16         -1.02         4.85 o                         
  -5  -5   7          2.54          1.35         5.08 o                         
  -4  -5   7         23.63         20.78         8.24 o                         
  -3  -5   7         15.23         10.61         5.76 o                         
  -2  -5   7         26.18         32.19         9.03 o                         
  -1  -5   7         28.08         36.70         9.71 o                         
   0  -5   7         30.37         36.14        10.05 o                         
   1  -5   7         13.05         23.62         6.83 o                         
   2  -5   7         79.25         80.92        14.01 o                         
   3  -5   7         77.77         78.42        13.33 o                         
   4  -5   7          7.42          0.79         4.40 o                         
   5  -5   7          9.88          2.37         4.40 o                         
   6  -5   7         18.13         11.97         5.53 o                         
  -7  -4   7          2.97          5.42         5.42 o                         
  -6  -4   7          0.27          4.40         4.85 o                         
  -5  -4   7         57.25         56.15        10.96 o                         
  -4  -4   7         37.62         50.71        10.17 o                         
  -3  -4   7         16.51         13.10         5.98 o                         
  -2  -4   7         45.82         39.54         9.04 o                         
  -1  -4   7          1.73          4.97         5.08 o                         
   0  -4   7        154.09        183.42        17.63 o                         
   1  -4   7         46.46         53.02         8.98 o                         
   2  -4   7         56.60         78.53        15.65 o                         
   3  -4   7          0.78         -1.39         4.85 o                         
   4  -4   7        120.39        128.32        15.72 o                         
   5  -4   7          9.99          6.10         4.97 o                         
   6  -4   7         12.20          1.69         4.40 o                         
  -7  -3   7          5.28         12.08         6.77 o                         
  -6  -3   7          9.86         13.66         7.11 o                         
  -5  -3   7         92.31         79.12        13.22 o                         
  -4  -3   7          5.37          4.40         4.63 o                         
  -3  -3   7         23.05         17.05         6.32 o                         
  -2  -3   7         82.88        102.31        12.21 o                         
  -1  -3   7         39.77         41.00         7.56 o                         
   0  -3   7        918.04       1130.50        91.31 o                         
   1  -3   7         55.56         72.84        10.23 o                         
   2  -3   7         99.58        118.84        12.59 o                         
   3  -3   7         62.19         65.42         8.82 o                         
   4  -3   7        214.39        196.74        17.03 o                         
   5  -3   7        132.52        131.35        20.18 o                         
   6  -3   7         10.39         12.76         6.21 o                         
   7  -3   7          3.70          6.21         5.87 o                         
  -7  -2   7          7.47         10.95         6.32 o                         
  -6  -2   7         22.87         21.46         7.34 o                         
  -5  -2   7        109.82         89.20        12.89 o                         
  -4  -2   7         30.53         36.03         7.45 o                         
  -3  -2   7         45.58         41.35         8.25 o                         
  -2  -2   7        376.59        350.08        36.14 o                         
  -1  -2   7        353.29        433.72        47.46 o                         
   0  -2   7        135.79        155.87        16.18 o                         
   1  -2   7        551.72        606.41        47.54 o                         
   2  -2   7         17.64         24.59         6.25 o                         
   3  -2   7         15.98         14.61         5.85 o                         
   4  -2   7         80.38         72.46         9.85 o                         
   5  -2   7        357.30        319.47        31.12 o                         
   6  -2   7          5.07          1.75         8.64 o                         
   7  -2   7          0.40          3.73         5.76 o                         
  -8  -1   7          0.20          0.56         5.53 o                         
  -7  -1   7          7.50          6.22         3.19 o                         
  -6  -1   7         68.14         41.80         8.70 o                         
  -5  -1   7         16.27          9.92         7.57 o                         
  -4  -1   7          5.42          5.08         4.52 o                         
  -3  -1   7         72.48         70.87        10.29 o                         
  -2  -1   7         18.22         13.95         5.99 o                         
  -1  -1   7        723.91        987.87        74.77 o                         
   0  -1   7          1.30          2.15         4.59 o                         
   1  -1   7         29.08         52.55        10.45 o                         
   2  -1   7        176.44        152.64        13.77 o                         
   3  -1   7         32.32         41.08         7.40 o                         
   4  -1   7          0.10          4.43         4.89 o                         
   5  -1   7        224.17        223.59        14.57 o                         
   6  -1   7         12.88          7.58         4.29 o                         
   7  -1   7         23.28         24.73         5.74 o                         
  -8   0   7          2.68          8.69         5.19 o                         
  -7   0   7         34.55         59.63        11.52 o                         
  -6   0   7         20.00         15.81         4.35 o                         
  -5   0   7          2.48          1.37         2.82 o                         
  -4   0   7         68.62         77.30         9.72 o                         
  -3   0   7        129.70        131.48        14.48 o                         
  -2   0   7        379.38        592.31        74.38 o                         
  -1   0   7        214.70        383.97        53.87 o                         
   1   0   7        452.26        407.02        32.40 o                         
   2   0   7        257.46        243.87        20.51 o                         
   3   0   7          4.05          3.40         3.01 o                         
   4   0   7        152.46        131.81         9.73 o                         
   5   0   7         36.39         39.11         6.12 o                         
   6   0   7         77.35         73.04        16.21 o                         
   7   0   7         10.90         15.71         5.76 o                         
  -8   1   7          0.20          1.01         3.66 o                         
  -7   1   7          7.52         11.74         6.44 o                         
  -6   1   7         68.08         52.76        20.11 o                         
  -5   1   7         16.26         16.31         3.93 o                         
  -4   1   7          5.41          2.88         2.90 o                         
  -3   1   7         72.63         98.79        10.29 o                         
  -2   1   7         18.11         22.58         4.43 o                         
  -1   1   7        724.38       1054.74       113.61 o                         
   0   1   7          1.28         -1.84         3.16 o                         
   1   1   7         29.26         51.61         7.34 o                         
   2   1   7        176.27        134.27        12.86 o                         
   3   1   7         32.36         30.60         4.66 o                         
   4   1   7          0.11          3.53         3.55 o                         
   5   1   7        223.97        213.47        29.66 o                         
   6   1   7         12.84         13.02         4.90 o                         
   7   1   7         23.26         13.62        13.83 o                         
  -7   2   7          7.46          4.63         5.76 o                         
  -6   2   7         22.92         32.52         8.36 o                         
  -5   2   7        109.62        105.25        13.91 o                         
  -4   2   7         30.63         24.30         9.20 o                         
  -3   2   7         45.39         56.71        13.67 o                         
  -2   2   7        377.07        367.47        46.49 o                         
  -1   2   7        353.21        441.07        33.21 o                         
   0   2   7        135.74        193.10        15.01 o                         
   1   2   7        551.32        614.93        78.48 o                         
   2   2   7         17.59         16.80         3.69 o                         
   3   2   7         16.01         13.79         3.82 o                         
   4   2   7         80.15         83.89         8.07 o                         
   5   2   7        357.25        345.46        23.23 o                         
   6   2   7          5.05          6.37         5.08 o                         
   7   2   7          0.40          2.26         7.11 o                         
  -7   3   7          5.24          5.64         7.23 o                         
  -6   3   7          9.87          9.26         7.00 o                         
  -5   3   7         92.33         85.90        13.68 o                         
  -4   3   7          5.40         11.63         6.44 o                         
  -2   3   7         82.97         69.64         8.48 o                         
  -1   3   7         39.60         35.91         7.34 o                         
   0   3   7        918.74       1321.66       106.42 o                         
   1   3   7         55.41         65.76         5.94 o                         
   2   3   7         99.66        107.07        11.99 o                         
   3   3   7         62.21         53.93        10.06 o                         
   4   3   7        213.92        184.52        20.83 o                         
   5   3   7        132.59        127.06        11.36 o                         
   6   3   7         10.41          6.49         4.76 o                         
   7   3   7          3.69          5.31         5.68 o                         
  -7   4   7          2.98          9.71         7.90 o                         
  -6   4   7          0.27         -4.18         5.76 o                         
  -5   4   7         57.35         40.78        10.28 o                         
  -4   4   7         37.61         25.75         8.47 o                         
  -1   4   7          1.74          2.55         2.43 o                         
   0   4   7        153.86        194.91        15.63 o                         
   1   4   7         46.40         44.86         8.07 o                         
   2   4   7         56.73         74.06         6.80 o                         
   3   4   7          0.77          1.79         3.23 o                         
   4   4   7        120.48        124.42        10.47 o                         
   5   4   7          9.99         10.32         4.41 o                         
   6   4   7         12.18          8.76         8.64 o                         
  -6   5   7          1.14          2.71         6.66 o                         
  -5   5   7          2.53          0.79         5.64 o                         
  -4   5   7         23.67         25.18         8.81 o                         
   0   5   7         30.48         27.45        17.51 o                         
   1   5   7         13.14         18.03         3.98 o                         
   2   5   7         79.23         74.75        10.34 o                         
   3   5   7         77.78         82.46        13.62 o                         
   4   5   7          7.42         14.01         4.36 o                         
   5   5   7          9.90         10.54         4.77 o                         
   6   5   7         18.09         27.03         6.37 o                         
  -6   6   7          0.40         -2.03         7.34 o                         
  -5   6   7          3.06          8.47         7.90 o                         
   1   6   7         36.89         38.82        17.39 o                         
   2   6   7         22.16         27.74         6.04 o                         
   3   6   7         22.15         20.53         4.48 o                         
   4   6   7          1.76          2.05         3.69 o                         
   5   6   7          9.86         15.34         5.29 o                         
   1   7   7          3.61         20.77        16.82 o                         
   2   7   7          3.66          5.08         5.64 o                         
   3   7   7         28.85         27.44         8.13 o                         
   4   7   7          7.88         10.77         4.74 o                         
   0  -9   8          8.50          3.95         9.37 o                         
  -3  -8   8         11.04          8.13         7.34 o                         
  -2  -8   8          1.89          2.03         7.68 o                         
  -1  -8   8          6.41         12.87         8.69 o                         
   0  -8   8         25.59         28.68        10.16 o                         
   1  -8   8         14.70         16.71         8.47 o                         
   2  -8   8          1.16         -1.81         5.76 o                         
  -5  -7   8          5.55         10.16         6.89 o                         
  -4  -7   8          6.39          0.68         4.85 o                         
  -3  -7   8         14.90         12.65         7.34 o                         
  -2  -7   8          8.58         14.56         7.11 o                         
  -1  -7   8         22.01         17.84         8.58 o                         
   0  -7   8          4.58          1.92         7.23 o                         
   1  -7   8         29.10         46.30        12.42 o                         
   2  -7   8         85.09         77.85        14.58 o                         
   3  -7   8         12.56         14.00         7.90 o                         
  -5  -6   8          5.40          8.47         6.89 o                         
  -4  -6   8         19.64          6.44         5.65 o                         
  -3  -6   8          2.37          2.60         5.31 o                         
  -2  -6   8          4.36          2.60         5.53 o                         
  -1  -6   8          2.91          7.56         6.55 o                         
   0  -6   8         80.20         79.78        15.03 o                         
   1  -6   8         14.93         21.91         9.15 o                         
   2  -6   8         10.01          7.23         7.56 o                         
   3  -6   8        108.37         86.92        13.90 o                         
   4  -6   8          9.23          3.61         4.97 o                         
   5  -6   8          1.31          0.79         4.29 o                         
  -6  -5   8          6.34          3.05         5.98 o                         
  -5  -5   8          8.79          9.37         6.55 o                         
  -4  -5   8         65.98         63.04        12.20 o                         
  -3  -5   8         43.79         39.65         9.60 o                         
  -2  -5   8         23.50         21.79         8.02 o                         
  -1  -5   8          9.02          8.47         7.23 o                         
   0  -5   8         20.24         25.07        10.16 o                         
   1  -5   8         84.33        108.95        18.31 o                         
   2  -5   8         21.00         27.10        10.16 o                         
   3  -5   8        108.02         95.40        15.83 o                         
   4  -5   8         42.57         28.69         8.02 o                         
   5  -5   8         11.13          7.00         5.19 o                         
   6  -5   8         18.04          5.42         5.08 o                         
  -7  -4   8          0.32         -3.05         5.98 o                         
  -6  -4   8          4.83          8.35         6.77 o                         
  -5  -4   8         10.10          8.69         6.89 o                         
  -4  -4   8         27.23         16.15         6.55 o                         
  -3  -4   8         18.67         15.36         6.21 o                         
  -2  -4   8         19.94         24.05         8.02 o                         
  -1  -4   8         72.00         78.43        14.35 o                         
   0  -4   8         21.99         30.00         7.95 o                         
   1  -4   8         28.72         39.94         8.98 o                         
   2  -4   8         85.86        107.29        19.72 o                         
   3  -4   8        161.84        165.25        14.95 o                         
   4  -4   8        165.65        152.14        18.89 o                         
   5  -4   8         18.55         13.44         5.87 o                         
   6  -4   8          4.41          3.61         4.74 o                         
  -7  -3   8          0.22          3.84         5.53 o                         
  -6  -3   8          2.85          2.03         4.40 o                         
  -5  -3   8         24.66         20.89         7.11 o                         
  -4  -3   8          5.38          9.48         5.53 o                         
  -3  -3   8         33.63         30.27         7.23 o                         
  -2  -3   8         48.86         38.53         8.93 o                         
  -1  -3   8        265.70        302.78        28.17 o                         
   0  -3   8        101.27        128.65        14.94 o                         
   1  -3   8          9.77         11.37         7.46 o                         
   2  -3   8         38.17         40.32         8.86 o                         
   3  -3   8         28.76         37.38        11.52 o                         
   4  -3   8        100.40        101.26        10.79 o                         
   5  -3   8         70.95         53.15        13.67 o                         
   6  -3   8         22.97         18.41         7.23 o                         
  -7  -2   8          6.44          3.27         5.19 o                         
  -6  -2   8         22.85         20.66         7.11 o                         
  -5  -2   8          8.07         10.95         5.76 o                         
  -4  -2   8         43.24         41.46         8.02 o                         
  -3  -2   8         96.86         83.21        12.44 o                         
  -2  -2   8         45.17         38.30         8.93 o                         
  -1  -2   8        399.73        460.39        40.13 o                         
   0  -2   8         36.15         60.14         9.42 o                         
   1  -2   8        490.82        541.35        44.63 o                         
   2  -2   8         97.79        109.65        12.83 o                         
   3  -2   8        258.18        247.30        20.74 o                         
   4  -2   8         89.53         80.00        15.82 o                         
   5  -2   8          5.23          6.65         5.13 o                         
   6  -2   8          9.85         16.55         6.54 o                         
   7  -2   8          1.59          3.73         5.98 o                         
  -7  -1   8         21.08         10.73         6.55 o                         
  -6  -1   8         25.34         14.45         6.21 o                         
  -5  -1   8         22.60         17.62         6.32 o                         
  -4  -1   8         30.03         16.49         5.42 o                         
  -2  -1   8        126.69        137.39        13.47 o                         
  -1  -1   8         90.67        120.54        12.38 o                         
   0  -1   8        196.02        247.09        22.00 o                         
   1  -1   8        203.66        200.72        19.36 o                         
   2  -1   8         41.24         45.76         7.86 o                         
   3  -1   8          3.50          3.56         6.83 o                         
   4  -1   8        422.98        370.48        30.82 o                         
   5  -1   8         55.07         50.56         9.23 o                         
   6  -1   8         43.52         39.23         6.58 o                         
   7  -1   8          6.43          0.12         4.34 o                         
  -7   0   8          0.02         -1.68         3.95 o                         
  -6   0   8         28.16         43.61        21.74 o                         
  -5   0   8          2.71         11.29         5.31 o                         
  -4   0   8          4.14          1.81         3.50 o                         
  -3   0   8        385.49        578.06        54.75 o                         
  -2   0   8         28.01         39.62         6.70 o                         
  -1   0   8         22.75         33.64         6.61 o                         
   0   0   8        218.08        301.19        23.91 o                         
   1   0   8         77.90         82.01        12.89 o                         
   2   0   8         21.58         20.20         6.03 o                         
   3   0   8          1.49         -0.17         4.26 o                         
   4   0   8        264.00        234.95        15.15 o                         
   5   0   8         72.66         69.98         7.51 o                         
   6   0   8          1.38         -2.05         4.03 o                         
   7   0   8          1.51         -1.79         4.04 o                         
  -7   1   8         21.14         35.34         8.81 o                         
  -6   1   8         25.29         24.28         7.34 o                         
  -5   1   8         22.66         28.06         5.99 o                         
  -4   1   8         29.91         21.57         5.87 o                         
  -3   1   8         72.30         88.58         9.07 o                         
  -2   1   8        126.71        151.92        12.72 o                         
  -1   1   8         90.77        128.14        12.78 o                         
   0   1   8        195.82        272.51        36.60 o                         
   1   1   8        203.49        248.18        29.80 o                         
   2   1   8         41.10         28.68        12.82 o                         
   3   1   8          3.54          4.71         3.77 o                         
   4   1   8        422.91        388.98        22.91 o                         
   5   1   8         55.07         65.17         8.81 o                         
   6   1   8         43.45         50.17         9.23 o                         
   7   1   8          6.44          9.46         5.37 o                         
  -7   2   8          6.44          6.89         6.89 o                         
  -6   2   8         22.86         22.92         7.79 o                         
  -5   2   8          8.07          4.85         5.65 o                         
  -4   2   8         43.26         18.30         5.31 o                         
  -3   2   8         97.02        102.41        12.44 o                         
  -2   2   8         45.07         40.46         5.85 o                         
  -1   2   8        399.31        512.03        37.09 o                         
   0   2   8         36.10         47.38        12.09 o                         
   1   2   8        490.69        614.60        65.46 o                         
   2   2   8         97.82        114.13        15.97 o                         
   3   2   8        258.20        235.60        15.06 o                         
   4   2   8         89.38         73.50         9.01 o                         
   5   2   8          5.24          9.05         5.42 o                         
   6   2   8          9.85         13.74         5.13 o                         
   7   2   8          1.58         -0.40         5.12 o                         
  -7   3   8          0.23          1.92         6.32 o                         
  -6   3   8          2.83         -2.71         5.19 o                         
  -5   3   8         24.67         13.10         6.78 o                         
  -3   3   8         33.71         15.47         5.42 o                         
  -2   3   8         48.96         27.27         6.50 o                         
  -1   3   8        265.99        286.48        22.96 o                         
   0   3   8        100.73        135.99        12.40 o                         
   1   3   8          9.80         24.19        10.27 o                         
   2   3   8         38.18         38.06         5.38 o                         
   3   3   8         28.69         22.45         4.59 o                         
   4   3   8        100.58         95.30        17.29 o                         
   5   3   8         70.94         63.91         7.72 o                         
   6   3   8         22.88         25.73         9.49 o                         
  -7   4   8          0.32          0.00         5.76 o                         
  -6   4   8          4.84         12.64         7.23 o                         
  -5   4   8         10.12          3.39         5.76 o                         
  -1   4   8         71.95         80.54        11.81 o                         
   0   4   8         21.90         24.93         4.98 o                         
   1   4   8         28.63         36.80         5.25 o                         
   2   4   8         85.91         86.52         7.62 o                         
   3   4   8        161.77        134.73        13.86 o                         
   4   4   8        165.65        157.85        12.40 o                         
   5   4   8         18.53         17.36         5.22 o                         
   6   4   8          4.44          6.24         5.23 o                         
  -6   5   8          6.34          1.13         6.77 o                         
   0   5   8         20.17         23.21        11.80 o                         
   1   5   8         84.28         99.88         8.77 o                         
   2   5   8         20.95         20.18         9.94 o                         
   3   5   8        107.88        107.65        13.45 o                         
   4   5   8         42.57         36.18         5.89 o                         
   5   5   8         11.10          5.91         9.99 o                         
   6   5   8         18.01         10.16         5.72 o                         
   1   6   8         14.95         15.68         5.09 o                         
   2   6   8         10.00         12.08         9.26 o                         
   3   6   8        108.33         46.57        10.29 o                         
   4   6   8          9.22         11.75         4.75 o                         
   5   6   8          1.31          0.76         4.15 o                         
   1   7   8         29.13         55.11        21.34 o                         
   3   7   8         12.55         15.69         7.79 o                         
   4   7   8         25.69         28.91         9.82 o                         
  -3  -8   9          0.07          0.56         6.43 o                         
  -2  -8   9          3.01         -1.92         7.00 o                         
  -1  -8   9         10.76          7.23         8.58 o                         
   0  -8   9          6.48          4.85         8.02 o                         
   1  -8   9         20.66         37.38        11.97 o                         
   2  -8   9          8.62          8.58         7.11 o                         
  -4  -7   9          1.19         -4.85         4.85 o                         
  -3  -7   9          8.89          4.52         6.32 o                         
  -2  -7   9         39.32         29.48         9.94 o                         
  -1  -7   9         15.21         23.60        10.27 o                         
   0  -7   9         41.54         64.04        15.81 o                         
   1  -7   9         29.36         32.97        11.86 o                         
   2  -7   9         12.28         13.66         8.47 o                         
   3  -7   9         52.48         32.30        11.07 o                         
   4  -7   9          2.26          6.55         5.87 o                         
  -5  -6   9          5.68          1.81         5.31 o                         
  -4  -6   9          4.10         -0.34         5.19 o                         
  -3  -6   9         12.33         11.18         7.45 o                         
  -2  -6   9         31.62         27.67         9.49 o                         
  -1  -6   9         96.26         83.63        16.39 o                         
   0  -6   9        101.45        140.61        22.61 o                         
   1  -6   9         18.98         34.33        12.08 o                         
   2  -6   9        216.07        235.84        24.44 o                         
   3  -6   9         28.30         41.11        11.29 o                         
   4  -6   9          4.83         -4.29         3.95 o                         
   5  -6   9          1.18         -5.53         3.84 o                         
  -6  -5   9          3.08         -0.34         6.21 o                         
  -5  -5   9         10.63          9.03         6.21 o                         
  -4  -5   9         32.50         11.97         6.10 o                         
  -3  -5   9          0.88         -0.11         4.18 o                         
  -2  -5   9         46.65         33.32         9.49 o                         
  -1  -5   9        142.00        170.55        22.96 o                         
   0  -5   9        104.61        173.18        26.23 o                         
   1  -5   9         89.83         99.68        18.37 o                         
   2  -5   9         95.75        134.58        14.59 o                         
   3  -5   9        114.17         96.31        17.30 o                         
   4  -5   9          2.82          0.90         5.08 o                         
   5  -5   9         17.17         10.27         5.98 o                         
  -6  -4   9          0.10         -4.63         4.85 o                         
  -5  -4   9         23.29         11.63         5.98 o                         
  -4  -4   9         36.36         25.07         7.57 o                         
  -3  -4   9          7.50          7.45         5.87 o                         
  -2  -4   9         74.53         62.60        12.54 o                         
  -1  -4   9        135.33        108.58        20.25 o                         
   0  -4   9        208.39        219.49        21.77 o                         
   1  -4   9        224.24        273.80        25.86 o                         
   2  -4   9         78.35         90.66        12.42 o                         
   3  -4   9        121.19        148.28        19.62 o                         
   4  -4   9         27.59         27.67         8.81 o                         
   5  -4   9          1.59          1.47         4.63 o                         
   6  -4   9          0.13          3.05         4.63 o                         
  -7  -3   9          4.44         -0.68         5.87 o                         
  -6  -3   9          0.81         -2.82         4.97 o                         
  -5  -3   9         21.09         12.42         5.87 o                         
  -4  -3   9         31.06         19.42         6.78 o                         
  -3  -3   9         19.83         14.68         6.89 o                         
  -2  -3   9         25.48         26.09         8.47 o                         
  -1  -3   9        222.56        238.14        31.09 o                         
   0  -3   9         54.93        103.57        13.59 o                         
   1  -3   9         65.10         89.63        13.13 o                         
   2  -3   9          2.96          8.52         7.46 o                         
   3  -3   9        246.38        262.17        21.26 o                         
   4  -3   9         45.69         43.43         8.06 o                         
   5  -3   9        100.84         52.10        11.30 o                         
   6  -3   9          1.26          2.26         5.42 o                         
  -7  -2   9          1.66         -1.92         5.19 o                         
  -6  -2   9         13.30          3.84         5.42 o                         
  -5  -2   9         39.15         27.78         7.45 o                         
  -4  -2   9         23.86         18.63         6.32 o                         
  -3  -2   9         99.27         61.73        11.76 o                         
  -2  -2   9        199.91        186.63        40.31 o                         
  -1  -2   9         43.09         55.32        24.35 o                         
   0  -2   9         20.28         24.17         7.89 o                         
   1  -2   9        146.51        146.68        16.77 o                         
   2  -2   9         62.08         88.88        11.57 o                         
   3  -2   9        105.16        101.44        12.02 o                         
   4  -2   9        117.58         96.22        24.53 o                         
   5  -2   9         29.02         36.27         9.26 o                         
   6  -2   9          0.28          0.89         4.89 o                         
  -7  -1   9         10.46          5.19         5.08 o                         
  -6  -1   9         38.50         23.38         6.89 o                         
  -5  -1   9          0.70         -3.05         3.95 o                         
  -4  -1   9         34.79         26.65         6.89 o                         
  -3  -1   9         45.33         48.80         9.26 o                         
  -2  -1   9        212.40        254.39        21.38 o                         
  -1  -1   9        106.58        118.85        12.63 o                         
   0  -1   9        212.19        203.90        20.36 o                         
   1  -1   9         51.68         69.04        13.67 o                         
   2  -1   9         24.30         26.05         7.50 o                         
   3  -1   9        258.79        275.78        22.38 o                         
   4  -1   9        189.91        161.07        15.99 o                         
   5  -1   9          3.54          8.07         5.66 o                         
   6  -1   9          1.50          0.85         5.70 o                         
  -5   0   9          8.42          6.77         4.52 o                         
  -4   0   9          0.04          2.03         4.40 o                         
  -3   0   9         73.33         86.17         9.80 o                         
  -2   0   9          7.81         16.26         5.45 o                         
  -1   0   9         36.30         53.59         8.43 o                         
   0   0   9        203.23        310.13        25.13 o                         
   1   0   9         69.97         85.21        10.70 o                         
   2   0   9        113.53        108.10        18.66 o                         
   3   0   9        194.29        182.90        16.97 o                         
   4   0   9        177.63        138.85        14.14 o                         
   5   0   9         48.57         43.11         6.12 o                         
   6   0   9          8.46         11.39         5.12 o                         
   7   0   9          0.01         -3.28         4.35 o                         
  -7   1   9         10.46          7.00         5.98 o                         
  -5   1   9          0.71         -1.58         4.40 o                         
  -4   1   9         34.86         28.35         6.55 o                         
  -3   1   9         45.25         53.66         7.71 o                         
  -2   1   9        212.48        248.77        20.11 o                         
  -1   1   9        106.63        114.45        11.17 o                         
   0   1   9        211.99        265.80        21.81 o                         
   1   1   9         51.76         61.53         8.84 o                         
   2   1   9         24.40         19.51         6.19 o                         
   3   1   9        258.80        230.72        21.04 o                         
   4   1   9        189.74        178.02        12.15 o                         
   5   1   9          3.58          1.37         4.69 o                         
   6   1   9          1.52          4.32         4.78 o                         
  -7   2   9          1.65         -4.63         4.63 o                         
  -3   2   9         99.53         83.66        14.41 o                         
  -2   2   9        199.84        200.62        16.11 o                         
  -1   2   9         43.01         53.19        10.00 o                         
   0   2   9         20.40         24.04         5.38 o                         
   1   2   9        146.42        195.20        16.22 o                         
   2   2   9         62.32         56.22        19.60 o                         
   3   2   9        105.28         93.22        12.27 o                         
   4   2   9        117.48        117.55        17.86 o                         
   5   2   9         29.05         38.22         6.03 o                         
   6   2   9          0.28         -0.63         6.56 o                         
  -7   3   9          4.43          1.24         5.76 o                         
  -6   3   9          0.81         -1.58         4.97 o                         
  -3   3   9         19.88         28.68        12.20 o                         
  -2   3   9         25.40         19.22         4.77 o                         
  -1   3   9        222.48        232.47        19.29 o                         
   0   3   9         54.91         76.24         9.05 o                         
   1   3   9         65.05         92.60        11.30 o                         
   2   3   9          2.95          6.46         4.32 o                         
   3   3   9        246.45        228.34        18.17 o                         
   4   3   9         45.85         37.09         7.60 o                         
   5   3   9        100.63         81.11        14.07 o                         
   6   3   9          1.26         -0.72         4.82 o                         
  -1   4   9        135.28        154.77        12.69 o                         
   0   4   9        208.32        243.82        19.65 o                         
   1   4   9        224.07        315.88        27.23 o                         
   2   4   9         78.33         76.99        10.11 o                         
   3   4   9        121.12        144.10        13.55 o                         
   4   4   9         27.53         32.05         8.87 o                         
   5   4   9          1.57          0.28         4.12 o                         
   6   4   9          0.13         -2.33         4.27 o                         
   0   5   9        104.65        180.08        33.57 o                         
   1   5   9         89.67        118.82        19.16 o                         
   2   5   9         95.80        119.34        15.37 o                         
   3   5   9        114.22        116.43        13.34 o                         
   4   5   9          2.82          8.08         4.61 o                         
   5   5   9         17.13         16.05         5.37 o                         
   0   6   9        101.50        142.87        24.41 o                         
   1   6   9         18.96         23.15        20.33 o                         
   2   6   9        215.99        149.61        18.56 o                         
   3   6   9         28.28         44.58        13.73 o                         
   4   6   9          4.84          2.54         4.63 o                         
   5   6   9          1.19          2.61         5.70 o                         
   2   7   9         12.28         17.61        20.55 o                         
   3   7   9         52.48         64.87        28.18 o                         
   4   7   9          2.25          3.27         7.23 o                         
  -2  -8  10          4.93          1.13         8.02 o                         
  -1  -8  10          4.39         -1.02         7.90 o                         
   0  -8  10         10.94          8.24         9.15 o                         
   1  -8  10         20.98         26.65        11.29 o                         
  -4  -7  10          1.08         10.05         7.68 o                         
  -3  -7  10         12.97         10.73         7.45 o                         
  -2  -7  10          2.69          3.16         7.11 o                         
  -1  -7  10          3.22         -5.64         5.87 o                         
   0  -7  10         45.82         69.12        16.15 o                         
   1  -7  10         20.69         14.34        10.50 o                         
   2  -7  10         47.68         70.25        15.70 o                         
   3  -7  10          7.97          7.68         8.47 o                         
  -5  -6  10          9.47          4.85         6.32 o                         
  -4  -6  10          1.42          4.97         6.89 o                         
  -3  -6  10         18.41         14.23         7.90 o                         
  -2  -6  10         37.84         18.75         9.37 o                         
  -1  -6  10         30.32         42.69        12.65 o                         
   0  -6  10         91.34        101.93        18.65 o                         
   1  -6  10          4.48          2.94         8.92 o                         
   2  -6  10         25.73         28.68        12.08 o                         
   3  -6  10         45.09         51.05        13.21 o                         
   4  -6  10          4.07         -5.76         4.97 o                         
  -5  -5  10          2.12          5.19         6.55 o                         
  -4  -5  10          6.61          2.60         5.87 o                         
  -3  -5  10         22.93         11.86         7.00 o                         
  -2  -5  10         14.54         11.52         7.11 o                         
  -1  -5  10         22.23         31.51        11.41 o                         
   0  -5  10          5.48          8.92         9.37 o                         
   1  -5  10          6.80         14.55         8.41 o                         
   2  -5  10        393.90        452.62        36.96 o                         
   3  -5  10          8.79          8.02         8.24 o                         
   4  -5  10          3.27          3.95         6.21 o                         
   5  -5  10          1.74         -3.61         3.95 o                         
  -6  -4  10          3.29          0.34         5.19 o                         
  -5  -4  10          6.31          5.98         5.42 o                         
  -4  -4  10         12.16          6.66         6.32 o                         
  -3  -4  10         49.34         21.01         7.79 o                         
  -2  -4  10         68.62         48.92        11.53 o                         
  -1  -4  10        156.09        161.31        23.30 o                         
   0  -4  10         22.14         19.55         8.52 o                         
   1  -4  10        134.20        136.80        16.87 o                         
   2  -4  10        202.18        247.90        22.36 o                         
   3  -4  10         21.34         35.59        12.82 o                         
   4  -4  10         13.71         13.89         7.90 o                         
   5  -4  10          3.81          2.71         4.97 o                         
  -6  -3  10          2.75          5.64         6.21 o                         
  -5  -3  10         40.80         17.62         6.78 o                         
  -4  -3  10         38.68         20.33         7.68 o                         
  -3  -3  10         28.12          9.03         6.21 o                         
  -2  -3  10         78.13         42.72        11.75 o                         
  -1  -3  10         61.86         77.47        22.71 o                         
   0  -3  10         99.58        131.76        16.14 o                         
   1  -3  10        161.24        161.30        18.72 o                         
   2  -3  10        132.28        154.45        16.87 o                         
   3  -3  10         67.59         86.26        10.95 o                         
   4  -3  10         40.22         52.45         9.02 o                         
   5  -3  10         17.70         12.53         7.00 o                         
   6  -3  10          1.70          3.95         5.87 o                         
  -7  -2  10         10.99          8.92         5.65 o                         
  -6  -2  10          1.61         -3.39         4.18 o                         
  -5  -2  10         23.12          6.10         5.42 o                         
  -4  -2  10         44.56         21.57         7.00 o                         
  -3  -2  10         60.79         37.28         9.49 o                         
  -2  -2  10        173.49        187.26        52.00 o                         
  -1  -2  10        248.65        267.37        31.56 o                         
   0  -2  10        148.20        129.84        21.50 o                         
   1  -2  10         74.91        102.78        25.26 o                         
   2  -2  10         15.45         29.71         9.11 o                         
   3  -2  10        135.39        138.31        13.74 o                         
   4  -2  10         17.92         13.93         9.99 o                         
   5  -2  10          6.34          6.24         6.20 o                         
   6  -2  10         26.53         19.99         8.47 o                         
  -7  -1  10          4.66          3.27         5.31 o                         
  -6  -1  10         11.71          1.81         4.63 o                         
  -5  -1  10         28.58         12.08         5.53 o                         
  -4  -1  10         28.15         17.62         6.32 o                         
  -3  -1  10         44.26         33.66         8.47 o                         
  -2  -1  10        100.79        130.81        24.76 o                         
  -1  -1  10        126.98        141.63        24.21 o                         
   0  -1  10         29.76         27.05         8.22 o                         
   1  -1  10        146.72        150.03        28.34 o                         
   2  -1  10        131.30        132.35        14.25 o                         
   3  -1  10        252.95        234.49        19.24 o                         
   4  -1  10         68.88         39.32        10.39 o                         
   5  -1  10         25.46         25.50         7.74 o                         
   6  -1  10          1.37         -1.93         5.11 o                         
  -6   0  10          0.22         -3.61         4.74 o                         
  -5   0  10          2.92          0.34         4.40 o                         
  -4   0  10         24.51         23.49         6.89 o                         
  -3   0  10          0.27          0.68         4.64 o                         
  -2   0  10        154.63        200.94        17.82 o                         
  -1   0  10         19.30         42.72         8.30 o                         
   0   0  10          1.51         -7.03         7.00 o                         
   1   0  10         46.35         47.66         8.95 o                         
   2   0  10          9.35          6.95         5.57 o                         
   3   0  10         26.23         23.44         7.19 o                         
   4   0  10         29.19         27.35         8.58 o                         
   5   0  10         32.34         30.07         8.14 o                         
   6   0  10          0.20         -8.39        14.06 o                         
  -5   1  10         28.52         17.62         6.44 o                         
  -4   1  10         28.20         22.81         6.66 o                         
  -3   1  10         44.29         47.71         7.52 o                         
  -2   1  10        100.34        118.74        14.13 o                         
  -1   1  10        126.76        171.06        14.68 o                         
   0   1  10         29.63         30.28         6.88 o                         
   1   1  10        146.71        181.77        15.63 o                         
   2   1  10        131.25        131.72        49.14 o                         
   3   1  10        252.80        183.23        38.40 o                         
   4   1  10         68.87         58.78        18.47 o                         
   5   1  10         25.45         19.32         5.15 o                         
   6   1  10          1.36         -2.89         4.45 o                         
  -3   2  10         60.86         69.82        16.04 o                         
  -2   2  10        173.56        179.74        15.47 o                         
  -1   2  10        248.52        311.34        24.13 o                         
   0   2  10        148.32        152.46        13.71 o                         
   1   2  10         74.79        111.47        11.77 o                         
   2   2  10         15.49         22.27         9.60 o                         
   3   2  10        135.61        110.58        17.02 o                         
   4   2  10         17.84         13.82         4.50 o                         
   5   2  10          6.31          2.24         4.53 o                         
   6   2  10         26.61         33.76         7.11 o                         
  -3   3  10         28.04         27.44        12.42 o                         
  -2   3  10         78.00         66.52        16.10 o                         
  -1   3  10         61.95         91.26        16.04 o                         
   0   3  10         99.48        113.86        14.75 o                         
   1   3  10        161.30        179.14        28.85 o                         
   2   3  10        132.31        138.42        26.91 o                         
   3   3  10         67.63         66.37         7.57 o                         
   4   3  10         40.13         35.54         8.51 o                         
   5   3  10         17.66         17.76         5.17 o                         
   6   3  10          1.71          4.04         5.55 o                         
  -1   4  10        156.07        187.78        28.05 o                         
   0   4  10         22.11         21.70        13.33 o                         
   1   4  10        134.34        149.59        13.98 o                         
   2   4  10        202.08        220.63        20.31 o                         
   3   4  10         21.31         22.93         5.31 o                         
   4   4  10         13.73          8.65         4.53 o                         
   5   4  10          3.84          2.83         4.66 o                         
  -1   5  10         22.23         30.15        13.10 o                         
   0   5  10          5.52         -4.52        15.02 o                         
   1   5  10          6.81         12.56         5.43 o                         
   2   5  10        393.94        432.41        26.19 o                         
   3   5  10          8.82          6.29         5.14 o                         
   4   5  10          3.26          6.06         4.83 o                         
   5   5  10          1.76         -2.60         4.58 o                         
   0   6  10         91.23         80.58        21.70 o                         
   1   6  10          4.53         -2.82        18.63 o                         
   2   6  10         25.80         16.41        14.57 o                         
   3   6  10         45.04         46.81        10.56 o                         
   4   6  10          4.10         -2.64         4.27 o                         
   2   7  10         47.65         67.77        26.09 o                         
   3   7  10          7.98         -8.24        21.90 o                         
  -3  -7  11          1.11         -1.02         7.34 o                         
  -2  -7  11         11.19         -0.56         7.00 o                         
  -1  -7  11         15.86         13.89         9.37 o                         
   0  -7  11         12.08         26.53        11.74 o                         
   1  -7  11         17.05         19.99        11.52 o                         
   2  -7  11          0.44          0.90         7.68 o                         
  -4  -6  11          8.31          0.34         6.77 o                         
  -3  -6  11          2.60         -5.76         5.31 o                         
  -2  -6  11          6.07          3.84         7.79 o                         
  -1  -6  11         28.05         12.31         8.92 o                         
   0  -6  11         18.48         26.65        12.99 o                         
   1  -6  11         19.55         34.10        14.00 o                         
   2  -6  11         19.08         29.02        12.19 o                         
   3  -6  11         26.82         33.54        12.08 o                         
  -5  -5  11          5.84         -3.95         5.87 o                         
  -4  -5  11         17.01         10.84         6.44 o                         
  -3  -5  11         22.48          9.60         6.66 o                         
  -2  -5  11         34.70         18.18         9.15 o                         
  -1  -5  11         47.42         51.17        14.12 o                         
   0  -5  11          4.49          0.59         6.82 o                         
   1  -5  11        223.78        261.22        24.57 o                         
   2  -5  11          9.91          9.71         8.75 o                         
   3  -5  11          7.14          4.06         8.47 o                         
   4  -5  11          1.03          2.48         6.43 o                         
  -6  -4  11          5.07         -0.56         5.87 o                         
  -5  -4  11         14.30         11.07         7.45 o                         
  -4  -4  11          3.58          9.93         6.77 o                         
  -3  -4  11         36.53         19.54         8.36 o                         
  -2  -4  11         60.31         48.92        12.43 o                         
  -1  -4  11        131.55        155.21        18.31 o                         
   0  -4  11         41.55         53.37        11.22 o                         
   1  -4  11        307.08        346.98        32.23 o                         
   2  -4  11          3.39         10.91         9.20 o                         
   3  -4  11          6.07          7.93        10.10 o                         
   4  -4  11          6.23          2.82         6.89 o                         
   5  -4  11         14.39          8.81         6.77 o                         
  -6  -3  11         10.90          7.56         6.44 o                         
  -5  -3  11          5.47          1.69         5.87 o                         
  -4  -3  11         17.65         11.07         6.10 o                         
  -3  -3  11          3.55         -0.23         4.85 o                         
  -1  -3  11         78.60        102.54        20.85 o                         
   0  -3  11         36.95         64.66        12.36 o                         
   1  -3  11        305.02        314.26        29.58 o                         
   2  -3  11        179.10        191.53        18.57 o                         
   3  -3  11         41.71         48.00         9.66 o                         
   4  -3  11         23.59         19.17        11.63 o                         
   5  -3  11          8.62          4.63         6.21 o                         
  -6  -2  11          6.60          0.56         4.97 o                         
  -5  -2  11          3.04         -2.60         4.85 o                         
  -4  -2  11         11.36          6.21         5.42 o                         
  -3  -2  11         62.89         23.27         8.02 o                         
  -2  -2  11         42.43         46.23        28.07 o                         
  -1  -2  11          8.32         22.41         8.95 o                         
   0  -2  11        722.17        727.18        61.22 o                         
   1  -2  11        229.96        241.59        23.12 o                         
   2  -2  11         34.40         52.81        10.99 o                         
   3  -2  11         33.43         47.20         8.95 o                         
   4  -2  11          9.23          4.61        12.93 o                         
   5  -2  11         13.67         11.51         6.02 o                         
   6  -2  11          0.74          0.34         5.64 o                         
  -6  -1  11         20.73          0.79         5.53 o                         
  -5  -1  11          0.14          3.27         4.97 o                         
  -4  -1  11          3.53         -2.03         4.52 o                         
  -2  -1  11        178.27        213.75        21.24 o                         
  -1  -1  11         20.51         28.50        10.45 o                         
   0  -1  11        264.17        266.05        42.61 o                         
   1  -1  11         50.66         63.91        11.42 o                         
   2  -1  11         62.73         53.30         9.97 o                         
   3  -1  11         23.03         27.95         8.02 o                         
   4  -1  11         94.58         68.08        24.02 o                         
   5  -1  11          0.19         -1.99         5.15 o                         
   6  -1  11          4.54          0.19         6.05 o                         
  -5   0  11          3.20         10.05         6.32 o                         
  -4   0  11         15.69         15.13         7.00 o                         
  -3   0  11         55.92         55.86        14.46 o                         
  -2   0  11        375.31        539.70        44.31 o                         
  -1   0  11         74.33         87.95        18.65 o                         
   0   0  11        212.85        278.88        26.78 o                         
   1   0  11         24.11         26.35         7.84 o                         
   2   0  11         51.35         43.63        14.97 o                         
   3   0  11          8.56         14.96         6.43 o                         
   4   0  11         24.61         15.81         6.58 o                         
   5   0  11          1.28          1.51         6.05 o                         
   6   0  11          0.20          0.00         7.11 o                         
  -4   1  11          3.55          0.00         5.42 o                         
  -3   1  11         86.29        133.51        13.51 o                         
  -2   1  11        178.32        257.50        20.51 o                         
  -1   1  11         20.38         39.52         7.85 o                         
   0   1  11        264.21        352.57        26.33 o                         
   1   1  11         50.75         63.94        10.00 o                         
   2   1  11         62.82         49.05        14.86 o                         
   3   1  11         23.13         21.78        12.31 o                         
   4   1  11         94.64         67.21        22.21 o                         
   5   1  11          0.19          6.59         7.51 o                         
   6   1  11          4.55          4.40         7.79 o                         
  -3   2  11         62.94         89.26        16.27 o                         
  -2   2  11         42.47         45.69         7.46 o                         
  -1   2  11          8.33         14.50         5.76 o                         
   0   2  11        721.65        810.96        59.22 o                         
   1   2  11        229.68        237.09        26.33 o                         
   2   2  11         34.53         61.67        22.93 o                         
   3   2  11         33.26         25.79         9.77 o                         
   4   2  11          9.19          2.04         4.91 o                         
   5   2  11         13.62          2.87         4.53 o                         
   6   2  11          0.75         -1.72         5.10 o                         
  -3   3  11          3.56         15.02        10.27 o                         
  -2   3  11        102.86        126.60        21.59 o                         
  -1   3  11         78.42        101.65        29.04 o                         
   0   3  11         37.08         28.87         6.48 o                         
   1   3  11        304.61        343.89        28.96 o                         
   2   3  11        178.79        169.85        16.35 o                         
   3   3  11         41.70         27.15        13.10 o                         
   4   3  11         23.61         22.75         5.38 o                         
   5   3  11          8.65          5.84         5.16 o                         
  -1   4  11        131.53        181.26        27.36 o                         
   0   4  11         41.36         51.66        15.53 o                         
   1   4  11        307.39        382.44        29.77 o                         
   2   4  11          3.39         -5.00         4.85 o                         
   3   4  11          6.07          5.06         5.99 o                         
   4   4  11          6.19         -3.88         4.20 o                         
   5   4  11         14.40         10.27         6.55 o                         
  -1   5  11         47.48         53.99        16.27 o                         
   0   5  11          4.50          5.19        15.35 o                         
   1   5  11        223.87        259.44        22.01 o                         
   2   5  11          9.90         13.07         6.33 o                         
   3   5  11          7.08          3.63         4.79 o                         
   4   5  11          1.02         -5.88         4.32 o                         
   0   6  11         18.47         17.73        16.37 o                         
   1   6  11         19.58         39.97        20.89 o                         
   2   6  11         19.08         47.42        23.49 o                         
   3   6  11         26.89         23.09         8.04 o                         
   2   7  11          0.44        -11.74        20.89 o                         
  -2  -7  12          5.03          7.79         8.47 o                         
  -1  -7  12          4.13          2.48         9.71 o                         
   0  -7  12         13.54          8.81        10.05 o                         
   1  -7  12          2.71         -1.35         9.03 o                         
  -3  -6  12          1.62         -0.34         7.79 o                         
  -2  -6  12          1.52         -1.35         7.68 o                         
  -1  -6  12          2.86         -3.39         7.23 o                         
   0  -6  12          8.36          1.13        10.05 o                         
   1  -6  12          9.11         15.02        12.08 o                         
   2  -6  12          4.34          2.26         9.03 o                         
   3  -6  12          2.14          9.14         8.47 o                         
  -4  -5  12          6.47          0.34         5.64 o                         
  -3  -5  12          4.74          5.31         7.23 o                         
  -2  -5  12          3.58          2.03         6.66 o                         
  -1  -5  12          2.94         -1.24         8.69 o                         
   0  -5  12         11.50         10.42         7.83 o                         
   1  -5  12         55.80         89.04        13.94 o                         
   2  -5  12          0.77         10.97         7.51 o                         
   3  -5  12         14.28         18.52        10.73 o                         
   4  -5  12          0.68          9.37         7.23 o                         
  -5  -4  12          6.73          0.23         5.08 o                         
  -4  -4  12          4.85          3.27         6.44 o                         
  -3  -4  12         12.27          4.97         7.00 o                         
  -2  -4  12         30.12          6.21         7.57 o                         
  -1  -4  12         92.67        126.84        19.04 o                         
   0  -4  12         52.45         47.98        14.40 o                         
   1  -4  12         42.19         57.78        20.10 o                         
   2  -4  12         63.73         93.85        17.34 o                         
   3  -4  12         10.50         21.17         8.16 o                         
   4  -4  12          5.22          7.23         8.02 o                         
  -6  -3  12          6.35         -2.94         5.19 o                         
  -5  -3  12         11.19          6.89         6.32 o                         
  -4  -3  12         30.56         12.76         7.11 o                         
  -3  -3  12         20.19         10.73         7.79 o                         
  -2  -3  12         42.41         26.32         9.94 o                         
  -1  -3  12         52.95         56.37        11.59 o                         
   0  -3  12        217.47        236.52        23.09 o                         
   1  -3  12         37.78         50.42        11.46 o                         
   2  -3  12         59.22         79.97        13.06 o                         
   3  -3  12          0.80          2.01         7.90 o                         
   4  -3  12          1.69          9.08         7.90 o                         
   5  -3  12          5.01          0.11         6.21 o                         
  -6  -2  12          0.50          0.23         5.19 o                         
  -5  -2  12          3.65          1.92         5.31 o                         
  -4  -2  12         30.54         19.31         7.34 o                         
  -2  -2  12        411.94        526.03        68.31 o                         
  -1  -2  12         77.07         96.81        30.68 o                         
   0  -2  12        156.23        201.23        30.32 o                         
   1  -2  12         76.71         93.62        18.02 o                         
   2  -2  12         17.16         37.23         9.30 o                         
   3  -2  12         15.76         38.45        12.82 o                         
   4  -2  12         30.10         30.74         8.30 o                         
   5  -2  12          0.33          0.69         5.43 o                         
  -6  -1  12          1.97          2.94         5.98 o                         
  -5  -1  12         14.68          0.45         4.63 o                         
  -2  -1  12         35.99         50.04        10.31 o                         
  -1  -1  12         38.64         47.73        18.47 o                         
   0  -1  12        194.18        197.62        32.65 o                         
   1  -1  12         10.00          3.79         8.30 o                         
   2  -1  12          2.89          4.66         6.21 o                         
   3  -1  12        168.18        122.51        22.51 o                         
   4  -1  12         28.89         27.80         7.67 o                         
   5  -1  12          0.46         -3.16         5.27 o                         
  -5   0  12          9.09         -1.47         5.76 o                         
  -4   0  12         37.36         11.75         6.89 o                         
  -3   0  12        331.28        413.27        55.77 o                         
  -2   0  12          8.05         16.45         7.32 o                         
  -1   0  12       1124.23       1359.00       102.77 o                         
   0   0  12         28.17         34.40         9.02 o                         
   1   0  12         43.80         38.74         8.78 o                         
   2   0  12         35.03         31.71        14.51 o                         
   3   0  12         24.58         11.15         6.29 o                         
   4   0  12         58.92         44.37        18.41 o                         
   5   0  12          2.30          1.43         6.32 o                         
  -3   1  12        167.93        222.08        19.01 o                         
  -2   1  12         36.09         45.40        10.56 o                         
  -1   1  12         38.61         58.17         9.49 o                         
   0   1  12        193.89        253.96        20.76 o                         
   1   1  12         10.01          6.57         5.38 o                         
   2   1  12          2.93          3.54         5.10 o                         
   3   1  12        168.22        143.65        24.66 o                         
   4   1  12         28.85         26.39         7.15 o                         
   5   1  12          0.46         -1.49         6.83 o                         
  -3   2  12         72.72        121.24        20.79 o                         
  -2   2  12        411.87        508.81        39.32 o                         
  -1   2  12         77.08        108.50        11.43 o                         
   0   2  12        156.34        170.65        16.20 o                         
   1   2  12         76.70         79.66        10.14 o                         
   2   2  12         17.10         21.79        18.18 o                         
   3   2  12         15.83          9.21         5.56 o                         
   4   2  12         30.12         23.09        12.20 o                         
   5   2  12          0.34          2.48         6.32 o                         
  -3   3  12         20.14         16.37        11.29 o                         
  -2   3  12         42.29         73.08        16.26 o                         
  -1   3  12         52.95         78.17        21.69 o                         
   0   3  12        217.51        223.41        23.77 o                         
   1   3  12         37.94         32.27         6.62 o                         
   2   3  12         59.33         84.28        25.53 o                         
   3   3  12          0.80         -6.83         8.18 o                         
   4   3  12          1.71         -6.83         4.55 o                         
   5   3  12          5.05         13.77         7.90 o                         
  -2   4  12         30.10         52.63        13.89 o                         
  -1   4  12         92.57        129.40        23.73 o                         
   0   4  12         52.48         49.41        11.18 o                         
   1   4  12         42.23         44.19        20.22 o                         
   2   4  12         63.69        105.40        26.66 o                         
   3   4  12         10.50          6.25        12.98 o                         
   4   4  12          5.22          4.18         6.77 o                         
  -1   5  12          2.96          8.58        13.21 o                         
   0   5  12         11.45         12.76        16.26 o                         
   1   5  12         55.72         86.87        25.98 o                         
   2   5  12          0.76         -1.05         5.02 o                         
   3   5  12         14.30          9.32        12.14 o                         
   4   5  12          0.70         -0.68         5.64 o                         
   1   6  12          9.10         11.06        19.76 o                         
   2   6  12          4.32          3.84        20.55 o                         
   3   6  12          2.15          1.13         7.23 o                         
  -2  -6  13          1.51          6.21         9.26 o                         
  -1  -6  13          5.34          2.48         9.14 o                         
   0  -6  13          0.51        -11.40         8.81 o                         
   1  -6  13         14.60         28.10        15.02 o                         
  -4  -5  13          1.45          6.55         7.90 o                         
  -3  -5  13          3.35         -1.47         6.66 o                         
  -2  -5  13          2.96         -5.87         7.79 o                         
  -1  -5  13          9.66         -1.81         8.35 o                         
   0  -5  13          0.21          7.11         8.37 o                         
   1  -5  13          4.64          6.27         7.22 o                         
   2  -5  13         29.88         55.93        19.14 o                         
   3  -5  13          1.22          6.21         9.26 o                         
  -4  -4  13         11.86         -1.13         6.32 o                         
  -3  -4  13         15.93         -1.69         6.44 o                         
  -2  -4  13         10.09         12.42         9.15 o                         
  -1  -4  13          7.44          0.72         7.20 o                         
   0  -4  13          5.67         -0.16        15.24 o                         
   1  -4  13          2.50          8.21        12.14 o                         
   2  -4  13          7.88         13.39         9.65 o                         
   3  -4  13          5.13          5.07         8.47 o                         
   4  -4  13         11.10         10.50         9.03 o                         
  -5  -3  13         10.74         11.85         8.02 o                         
  -4  -3  13          4.70          4.52         7.23 o                         
  -3  -3  13         19.12         11.18         8.47 o                         
  -2  -3  13         26.47         26.69        10.22 o                         
  -1  -3  13         26.19         30.07        11.91 o                         
   0  -3  13         18.76         23.74         9.23 o                         
   1  -3  13         33.74         43.97        10.78 o                         
   2  -3  13         72.39         95.55        16.10 o                         
   3  -3  13          1.91          0.85         6.27 o                         
   4  -3  13          5.39          8.39        13.94 o                         
  -5  -2  13          1.20         -5.08         5.31 o                         
  -3  -2  13         10.65          2.82         6.77 o                         
  -2  -2  13         72.61         87.44        34.12 o                         
  -1  -2  13         32.02         47.07        24.11 o                         
   0  -2  13         48.51         37.55        13.67 o                         
   1  -2  13         57.92         57.20        11.83 o                         
   2  -2  13         60.31         73.69        12.08 o                         
   3  -2  13          5.94         10.69         7.08 o                         
   4  -2  13          4.13          2.08         6.26 o                         
  -5  -1  13         14.78          3.73         5.65 o                         
  -4  -1  13         12.17         12.08         7.45 o                         
  -3  -1  13         28.34         18.78        20.27 o                         
  -2  -1  13          4.74          7.04        11.06 o                         
  -1  -1  13        453.68        527.75        73.95 o                         
   0  -1  13         46.77         66.53        14.46 o                         
   1  -1  13          4.42         10.94         7.64 o                         
   2  -1  13         23.13         17.51         7.67 o                         
   3  -1  13          8.25         -0.31        12.81 o                         
   4  -1  13          0.85          6.12         6.10 o                         
   5  -1  13          7.26          4.52         6.77 o                         
  -5   0  13         23.86          8.81         7.45 o                         
  -4   0  13         14.65          8.02         6.77 o                         
  -3   0  13        384.09        518.38        40.38 o                         
  -2   0  13         38.23         43.23         8.93 o                         
  -1   0  13         64.43         80.84        39.94 o                         
   0   0  13        205.67        239.29        21.98 o                         
   1   0  13         33.16         29.75         7.71 o                         
   2   0  13         12.79          1.61         8.64 o                         
   3   0  13        147.07         56.42        11.87 o                         
   4   0  13          7.21          0.58         5.05 o                         
   5   0  13          0.87         -1.02         5.87 o                         
  -3   1  13         28.33         35.50        19.54 o                         
  -2   1  13          4.74          5.58         4.83 o                         
  -1   1  13        453.73        565.20        43.60 o                         
   0   1  13         46.81         64.45        25.13 o                         
   1   1  13          4.40         12.64         5.39 o                         
   2   1  13         23.09         12.79        11.24 o                         
   3   1  13          8.29          1.67         4.87 o                         
   4   1  13          0.85         -1.65         8.58 o                         
   5   1  13          7.22          4.06         7.00 o                         
  -3   2  13         10.69         30.60        12.08 o                         
  -2   2  13         72.71         91.95        10.15 o                         
  -1   2  13         32.00         49.53        12.99 o                         
   0   2  13         48.68         63.92        14.06 o                         
   1   2  13         57.80         60.46        25.87 o                         
   2   2  13         60.45         66.76        20.45 o                         
   3   2  13          6.01          2.54         4.79 o                         
   4   2  13          4.13          0.54         5.76 o                         
  -3   3  13         19.13         27.21        12.08 o                         
  -2   3  13         26.52         27.55        14.57 o                         
  -1   3  13         26.15         26.14        16.83 o                         
   0   3  13         18.73         21.03         5.44 o                         
   1   3  13         33.84         55.11        21.46 o                         
   2   3  13         72.37        110.04        25.99 o                         
   3   3  13          1.91         -3.58         4.80 o                         
   4   3  13          5.39          0.56         4.85 o                         
  -2   4  13         10.06         27.44        13.21 o                         
  -1   4  13          7.48         11.06        15.13 o                         
   0   4  13          5.68          3.27        17.73 o                         
   1   4  13          2.48          0.26         7.23 o                         
   2   4  13          7.94         -2.12         5.87 o                         
   3   4  13          5.09          1.89         5.27 o                         
   4   4  13         11.14          7.79         6.66 o                         
  -1   5  13          9.70         21.23        15.92 o                         
   0   5  13          0.22          4.18        16.93 o                         
   1   5  13          4.59         -7.79        17.95 o                         
   2   5  13         29.89         28.41         9.77 o                         
   3   5  13          1.23          0.56         6.21 o                         
   1   6  13         14.61         16.15        19.76 o                         
  -3  -5  14          0.53          1.13         7.90 o                         
  -2  -5  14          0.48         -3.16        10.72 o                         
  -1  -5  14          1.42         -5.87         8.24 o                         
   0  -5  14          3.17          4.89        13.32 o                         
   1  -5  14         18.96         31.31        24.90 o                         
   2  -5  14          4.63         19.37        14.68 o                         
  -4  -4  14          6.58          2.37         7.11 o                         
  -3  -4  14         27.79         15.70         9.15 o                         
  -2  -4  14          5.38         -0.23         9.60 o                         
  -1  -4  14         11.36          2.90         8.40 o                         
   0  -4  14         15.03         18.89        14.45 o                         
   1  -4  14          2.69          9.88         8.92 o                         
   2  -4  14         20.78         34.35        24.62 o                         
   3  -4  14          3.41         18.94        10.50 o                         
  -4  -3  14         21.17          1.24         7.34 o                         
  -3  -3  14         35.84         13.89         9.94 o                         
  -2  -3  14         40.32         46.42        18.24 o                         
  -1  -3  14          4.58          3.32         7.73 o                         
   0  -3  14          5.52          9.42         8.95 o                         
   1  -3  14         19.14         37.35        18.12 o                         
   2  -3  14          1.55          0.98        16.54 o                         
   3  -3  14          0.68          3.82        10.27 o                         
  -5  -2  14          8.40         -3.27         6.77 o                         
  -4  -2  14         33.96          8.24         7.57 o                         
  -3  -2  14          2.28          3.27         7.45 o                         
  -2  -2  14        113.42        168.87        30.07 o                         
  -1  -2  14         74.73         84.67        40.34 o                         
   0  -2  14         34.74         48.54        28.46 o                         
   1  -2  14         22.15         27.27         9.83 o                         
   2  -2  14         17.55         26.80        18.24 o                         
   3  -2  14          4.76         13.64        11.80 o                         
   4  -2  14          0.96         -4.52         6.43 o                         
  -5  -1  14          7.99          3.16         7.11 o                         
  -4  -1  14         18.35          0.23         6.21 o                         
  -3  -1  14         38.09         79.06        21.68 o                         
  -2  -1  14        110.70        103.13        31.20 o                         
  -1  -1  14         39.21         57.67        35.92 o                         
   0  -1  14         41.89         61.93        33.21 o                         
   1  -1  14         33.09         50.98        19.14 o                         
   2  -1  14         14.28          9.48         6.14 o                         
   3  -1  14          8.03          9.82         6.39 o                         
   4  -1  14          2.26         -5.76         6.32 o                         
  -4   0  14         30.94         30.04         9.26 o                         
  -3   0  14         42.25         56.61         9.88 o                         
  -2   0  14          0.34          1.80         5.44 o                         
  -1   0  14        119.33        147.46        25.10 o                         
   0   0  14        260.49        233.48        26.38 o                         
   1   0  14          6.75         41.32        18.52 o                         
   2   0  14          0.71         -2.82         4.83 o                         
   3   0  14          0.05          4.74         5.57 o                         
   4   0  14          0.78         -2.94         6.21 o                         
  -3   1  14         38.06         82.22        19.54 o                         
  -2   1  14        110.67        131.03        18.20 o                         
  -1   1  14         39.32         75.87        22.70 o                         
   0   1  14         42.00         42.22        17.85 o                         
   1   1  14         33.04         23.60        14.57 o                         
   2   1  14         14.32          8.42         6.38 o                         
   3   1  14          8.00          2.45         7.17 o                         
   4   1  14          2.27         -2.37         4.63 o                         
  -3   2  14          2.28         21.45        12.98 o                         
  -2   2  14        113.36        133.23        16.50 o                         
  -1   2  14         74.93         82.08        31.18 o                         
   0   2  14         34.88         51.41        36.87 o                         
   1   2  14         22.15         45.17        20.10 o                         
   2   2  14         17.59         10.20        11.74 o                         
   3   2  14          4.77          1.09         4.51 o                         
   4   2  14          0.95         -0.45         5.08 o                         
  -3   3  14         35.90         65.84        15.25 o                         
  -2   3  14         40.38         87.64        18.86 o                         
  -1   3  14          4.60         27.66        17.84 o                         
   0   3  14          5.46          6.97         7.85 o                         
   1   3  14         19.12         14.74         5.48 o                         
   2   3  14          1.51         13.21        17.39 o                         
   3   3  14          0.67         -2.37         4.40 o                         
  -2   4  14          5.41         24.50        12.87 o                         
  -1   4  14         11.37         30.03        16.48 o                         
   0   4  14         15.03         34.21        20.32 o                         
   1   4  14          2.73         -0.19         4.80 o                         
   2   4  14         20.83         36.58        21.91 o                         
   3   4  14          3.44         -3.50         3.95 o                         
   0   5  14          3.15         17.84        16.37 o                         
   1   5  14         19.01         56.12        22.13 o                         
  -2  -4  15         11.40         11.74        12.31 o                         
  -1  -4  15          0.36         -5.53        11.18 o                         
   0  -4  15          1.31        -13.66        11.52 o                         
   1  -4  15          8.98         -0.90        12.19 o                         
  -3  -3  15         14.02          0.34         9.37 o                         
  -2  -3  15         15.14          1.81        10.27 o                         
  -1  -3  15          1.34         -2.94        16.54 o                         
   0  -3  15          9.39         19.74        25.06 o                         
   1  -3  15          4.48         15.48        15.07 o                         
   2  -3  15         19.28         31.83        12.14 o                         
  -4  -2  15         21.28         -4.06         7.34 o                         
  -3  -2  15          2.24         -0.68         9.14 o                         
  -2  -2  15         83.72        145.31        28.59 o                         
  -1  -2  15         23.81         43.26        25.97 o                         
   0  -2  15         29.04         39.01        22.59 o                         
   1  -2  15         14.33         28.19        22.19 o                         
   2  -2  15         16.60         39.64        10.64 o                         
   3  -2  15          5.20         10.16         9.71 o                         
  -4  -1  15          9.46          1.92         7.68 o                         
  -3  -1  15          4.86          5.78         7.90 o                         
  -2  -1  15         15.24         14.85         8.36 o                         
  -1  -1  15         19.99         19.96        13.44 o                         
   0  -1  15          5.80         13.43        19.48 o                         
   1  -1  15         11.33         27.84         9.77 o                         
   2  -1  15          2.90          4.54         5.99 o                         
   3  -1  15          4.22          8.92         8.35 o                         
  -4   0  15          3.88         -0.34         7.11 o                         
  -3   0  15         12.42         21.38         8.19 o                         
  -2   0  15          7.36         21.32        23.99 o                         
  -1   0  15         37.78         64.75        26.48 o                         
   0   0  15          6.35          6.47         9.82 o                         
   1   0  15         20.31         50.81        21.00 o                         
   2   0  15         17.04         19.57        14.68 o                         
   3   0  15          0.71          1.13         5.19 o                         
  -3   1  15          4.89         22.35        14.11 o                         
  -2   1  15         15.23         20.54        14.23 o                         
  -1   1  15         19.96         18.35         7.45 o                         
   0   1  15          5.81         17.16         7.45 o                         
   1   1  15         11.26         13.58         5.98 o                         
   2   1  15          2.91          6.82         5.10 o                         
   3   1  15          4.19          3.50         4.63 o                         
  -3   2  15          2.24         18.29        12.08 o                         
  -2   2  15         83.63        130.17        24.97 o                         
  -1   2  15         23.86         25.86         6.89 o                         
   0   2  15         29.02         33.03         9.20 o                         
   1   2  15         14.28         12.17         6.83 o                         
   3   2  15          5.21          3.27         4.63 o                         
  -3   3  15         14.05         52.84        13.55 o                         
  -2   3  15         15.10         40.42        16.26 o                         
  -1   3  15          1.33         16.82        17.05 o                         
   0   3  15          9.44         22.26        18.80 o                         
   1   3  15          4.49          5.68         4.08 o                         
   2   3  15         19.26         10.95         5.31 o                         
  -2   4  15         11.47         51.15        15.02 o                         
   0   4  15          1.32         33.64        20.77 o                         
  -2  -3  16         21.39         15.92        12.65 o                         
  -1  -3  16          4.25          7.90        12.19 o                         
   0  -3  16          0.66        -11.97         9.37 o                         
   1  -3  16          8.87         12.42        12.19 o                         
  -3  -2  16          0.69          5.76         9.71 o                         
  -2  -2  16          4.05          9.37        11.06 o                         
  -1  -2  16         25.64          8.58        11.29 o                         
   0  -2  16          6.52          1.58         9.48 o                         
   1  -2  16          2.66         14.56        11.29 o                         
   2  -2  16         17.99         15.02        11.52 o                         
  -3  -1  16          4.33         -4.18         7.45 o                         
  -2  -1  16          2.25         -3.50         7.90 o                         
  -1  -1  16          5.80         -2.15         8.13 o                         
   0  -1  16         19.92          4.18         8.36 o                         
   1  -1  16          7.10          3.84         7.11 o                         
   2  -1  16          2.56         -2.26         7.34 o                         
  -3   0  16          0.21          0.56         6.89 o                         
  -2   0  16          1.04          0.68         6.55 o                         
  -1   0  16         15.30         21.56         9.03 o                         
   0   0  16          1.51          3.47         9.37 o                         
   1   0  16          4.87         -1.47         4.52 o                         
   2   0  16          2.41          2.82         5.31 o                         
  -2   1  16          2.26          9.08        18.35 o                         
  -1   1  16          5.75         10.21         5.53 o                         
   0   1  16         19.91         22.48         6.34 o                         
   1   1  16          7.10          5.08         5.08 o                         
   2   1  16          2.51          6.32         5.19 o                         
  -2   2  16          4.04         39.85        18.18 o                         
  -1   2  16         25.61         32.04        31.96 o                         
   0   2  16          6.46          0.90         4.52 o                         
   1   2  16          2.64         -1.58         3.61 o                         
   2   2  16         18.08          8.92         5.42 o                         
  -2   3  16         21.44         67.18        19.53 o                         
  -1   3  16          4.26         25.40        19.76 o                         
   1   3  16          8.89          6.21         4.52 o                         
  -1  -1  17          3.19         -9.03         7.11 o                         
   0  -1  17         18.27         17.28         9.94 o                         
  -1   0  17         18.56         11.74         8.13 o                         
   0   0  17          9.44          1.02         5.76 o                         
  -1   1  17          3.20          8.81         6.10 o                         
   0   1  17         18.32          6.21         5.19 o                         
                                                                                
